# Supplementary material for: Single-cell atlas of diverse immune populations in the advanced biliary tract cancer microenvironment
Source: NPJ Precis Oncol. 2022 Aug 18;6:58. doi: 10.1038/s41698-022-00300-9 (PMC9388673; doi:10.1038/s41698-022-00300-9)
Supplement: Supplementary file 3 — Supp Data [file 41698_2022_300_MOESM3_ESM.xlsx]

## Sheet: ST.1
Metadata of distinct immune cell populations in different tissues, related to Figure 1
DCC				GBC1				GBC2				ICC1				ICC2
Cell ID	Sample	Seurat cluster	Annotation cluster	Cell ID	Sample	Seurat cluster	Annotation cluster	Cell ID	Sample	Seurat cluster	Annotation cluster	Cell ID	Sample	Seurat cluster	Annotation cluster	Cell ID	Sample	Seurat cluster	Annotation cluster
AAACCTGCAAGACGTG-1_1	DCC_PF	C07	NK T cell	AAACCTGCAGTAGAGC-1_1_1	GBC1_PF	C08	Myeloid cell	AAACCTGAGGATGGTC-1_1	GBC2_LN	C04	B cell	AAACCTGTCCAAACTG-1_1	ICC1_PF	C03	NK T cell	AAACCTGAGAATTGTG-1_1	ICC2_PB	C03	Myeloid cell
AAACGGGGTGACGGTA-1_1	DCC_PF	C03	NK T cell	AAACCTGGTGATGCCC-1_1_1	GBC1_PF	C09	B cell	AAACCTGCACATTTCT-1_1	GBC2_LN	C04	B cell	AAACGGGGTCCTCTTG-1_1	ICC1_PF	C07	Myeloid cell	AAACCTGAGACCTTTG-1_1	ICC2_PB	C02	T cell
AAACGGGTCCAGTAGT-1_1	DCC_PF	C03	NK T cell	AAACCTGGTTCCACTC-1_1_1	GBC1_PF	C06	T cell	AAACCTGCAGTATCTG-1_1	GBC2_LN	C02	T cell	AAACGGGTCGCCAAAT-1_1	ICC1_PF	C04	T cell	AAACCTGAGAGGGATA-1_1	ICC2_PB	C03	Myeloid cell
AAAGCAATCTGAGTGT-1_1	DCC_PF	C04	T cell	AAAGATGAGATAGCAT-1_1_1	GBC1_PF	C08	Myeloid cell	AAACCTGTCACGACTA-1_1	GBC2_LN	C02	T cell	AAAGATGAGGTTACCT-1_1	ICC1_PF	C07	Myeloid cell	AAACCTGCACGAAAGC-1_1	ICC2_PB	C02	T cell
AAAGTAGAGTTGAGAT-1_1	DCC_PF	C12	NK cell	AAAGATGCACGCATCG-1_1_1	GBC1_PF	C16	Myeloid cell	AAACCTGTCCTTGGTC-1_1	GBC2_LN	C07	NK T cell	AAAGCAAAGAGTTGGC-1_1	ICC1_PF	C07	Myeloid cell	AAACCTGCACGAGAGT-1_1	ICC2_PB	C07	T cell
AAAGTAGGTCGTGGCT-1_1	DCC_PF	C14	Myeloid cell	AAAGATGTCAGTCCCT-1_1_1	GBC1_PF	C02	T cell	AAACGGGAGGCACATG-1_1	GBC2_LN	C09	B cell	AAAGCAAAGCAATATG-1_1	ICC1_PF	C13	NK T cell	AAACCTGCACTGTCGG-1_1	ICC2_PB	C07	T cell
AAATGCCGTCGACTGC-1_1	DCC_PF	C03	NK T cell	AAAGTAGTCGGATGGA-1_1_1	GBC1_PF	C16	Myeloid cell	AAACGGGCACGCTTTC-1_1	GBC2_LN	C01	NK T cell	AAAGCAACAGCCTTTC-1_1	ICC1_PF	C06	T cell	AAACCTGGTAGCTTGT-1_1	ICC2_PB	C05	T cell
AACACGTCAGGATCGA-1_1	DCC_PF	C12	NK cell	AAAGTAGTCTTGCCGT-1_1_1	GBC1_PF	C18	B cell	AAACGGGTCCCTGACT-1_1	GBC2_LN	C04	B cell	AAAGCAACATATGCTG-1_1	ICC1_PF	C05	NK T cell	AAACCTGGTAGTAGTA-1_1	ICC2_PB	C06	NK cell
AACCATGGTACCTACA-1_1	DCC_PF	C07	NK T cell	AAATGCCAGGATATAC-1_1_1	GBC1_PF	C08	Myeloid cell	AAAGATGAGGTGCTAG-1_1	GBC2_LN	C01	NK T cell	AAAGTAGAGGGTTTCT-1_1	ICC1_PF	C09	Myeloid cell	AAACCTGTCACTCTTA-1_1	ICC2_PB	C02	T cell
AACCATGGTGATAAGT-1_1	DCC_PF	C06	NK cell	AAATGCCGTTCCGTCT-1_1_1	GBC1_PF	C08	Myeloid cell	AAAGATGAGTGCCAGA-1_1	GBC2_LN	C06	T cell	AAAGTAGCAGCGTCCA-1_1	ICC1_PF	C18	Myeloid cell	AAACCTGTCATCGCTC-1_1	ICC2_PB	C03	Myeloid cell
AACTCAGGTATCTGCA-1_1	DCC_PF	C03	NK T cell	AACACGTAGGCATTGG-1_1_1	GBC1_PF	C08	Myeloid cell	AAAGATGGTAGGACAC-1_1	GBC2_LN	C09	B cell	AAATGCCCAAATTGCC-1_1	ICC1_PF	C14	Myeloid cell	AAACCTGTCCGAATGT-1_1	ICC2_PB	C01	T cell
AACTCCCAGACGCACA-1_1	DCC_PF	C04	T cell	AACACGTCAGCGTCCA-1_1_1	GBC1_PF	C06	T cell	AAAGATGGTGACTCAT-1_1	GBC2_LN	C09	B cell	AAATGCCGTGCTGTAT-1_1	ICC1_PF	C13	NK T cell	AAACCTGTCTTCGGTC-1_1	ICC2_PB	C01	T cell
AACTCCCGTACAGCAG-1_1	DCC_PF	C04	T cell	AACACGTCAGGTGGAT-1_1_1	GBC1_PF	C16	Myeloid cell	AAAGCAAGTTAAGACA-1_1	GBC2_LN	C08	T cell	AAATGCCTCTACCAGA-1_1	ICC1_PF	C05	NK T cell	AAACGGGAGAAGGACA-1_1	ICC2_PB	C08	NK T cell
AACTCCCTCGGTTAAC-1_1	DCC_PF	C03	NK T cell	AACCATGCAGATCTGT-1_1_1	GBC1_PF	C16	Myeloid cell	AAAGCAAGTTGGGACA-1_1	GBC2_LN	C06	T cell	AAATGCCTCTGGCGAC-1_1	ICC1_PF	C03	NK T cell	AAACGGGAGCCACCTG-1_1	ICC2_PB	C11	NK T cell
AACTCTTGTTGAGTTC-1_1	DCC_PF	C03	NK T cell	AACCGCGCAACAACCT-1_1_1	GBC1_PF	C08	Myeloid cell	AAAGTAGCAGGAATGC-1_1	GBC2_LN	C04	B cell	AACACGTCATTAGGCT-1_1	ICC1_PF	C03	NK T cell	AAACGGGAGTGGGCTA-1_1	ICC2_PB	C03	Myeloid cell
AACTGGTGTCTTGTCC-1_1	DCC_PF	C09	Myeloid cell	AACCGCGTCGTAGGTT-1_1_1	GBC1_PF	C08	Myeloid cell	AAAGTAGGTAAACACA-1_1	GBC2_LN	C04	B cell	AACACGTGTTCATGGT-1_1	ICC1_PF	C05	NK T cell	AAACGGGCAAACCCAT-1_1	ICC2_PB	C02	T cell
AACTGGTGTGAGGCTA-1_1	DCC_PF	C09	Myeloid cell	AACCGCGTCTCCTATA-1_1_1	GBC1_PF	C06	T cell	AAAGTAGTCATAGCAC-1_1	GBC2_LN	C14	NK cell	AACACGTTCAATCTCT-1_1	ICC1_PF	C07	Myeloid cell	AAACGGGCACACCGAC-1_1	ICC2_PB	C10	B cell
AACTTTCGTTCAGACT-1_1	DCC_PF	C09	Myeloid cell	AACGTTGAGTCATGCT-1_1_1	GBC1_PF	C16	Myeloid cell	AAATGCCCACAGACTT-1_1	GBC2_LN	C07	NK T cell	AACACGTTCTGTCAAG-1_1	ICC1_PF	C14	Myeloid cell	AAACGGGCAGAAGCAC-1_1	ICC2_PB	C07	T cell
AAGACCTAGTGGGATC-1_1	DCC_PF	C04	T cell	AACGTTGGTCTGCAAT-1_1_1	GBC1_PF	C03	T cell	AAATGCCGTCTCTTAT-1_1	GBC2_LN	C09	B cell	AACACGTTCTTCTGGC-1_1	ICC1_PF	C09	Myeloid cell	AAACGGGGTGTAATGA-1_1	ICC2_PB	C02	T cell
AAGACCTCAGCTTAAC-1_1	DCC_PF	C03	NK T cell	AACTCAGCATAACCTG-1_1_1	GBC1_PF	C04	NK T cell	AAATGCCGTGTTAAGA-1_1	GBC2_LN	C04	B cell	AACCATGAGATCGGGT-1_1	ICC1_PF	C13	NK T cell	AAACGGGTCCCTAACC-1_1	ICC2_PB	C05	T cell
AAGCCGCAGCGTCTAT-1_1	DCC_PF	C04	T cell	AACTCCCGTCTCATCC-1_1_1	GBC1_PF	C18	B cell	AAATGCCTCGAGCCCA-1_1	GBC2_LN	C04	B cell	AACCATGCAGCTGCTG-1_1	ICC1_PF	C09	Myeloid cell	AAACGGGTCGAATCCA-1_1	ICC2_PB	C07	T cell
AAGCCGCCATTTGCTT-1_1	DCC_PF	C09	Myeloid cell	AACTGGTAGAGCTGGT-1_1_1	GBC1_PF	C08	Myeloid cell	AACACGTAGTGACATA-1_1	GBC2_LN	C04	B cell	AACCATGTCCACGCAG-1_1	ICC1_PF	C04	T cell	AAAGATGAGAACAACT-1_1	ICC2_PB	C07	T cell
AAGGCAGGTGCGATAG-1_1	DCC_PF	C14	Myeloid cell	AACTGGTCAGGAATGC-1_1_1	GBC1_PF	C11	NK cell	AACACGTCACTCTGTC-1_1	GBC2_LN	C08	T cell	AACCATGTCTTATCTG-1_1	ICC1_PF	C13	NK T cell	AAAGATGAGATATGCA-1_1	ICC2_PB	C16	B cell
AAGGCAGGTGGTGTAG-1_1	DCC_PF	C07	NK T cell	AACTGGTTCCGTCAAA-1_1_1	GBC1_PF	C06	T cell	AACACGTCAGTCAGAG-1_1	GBC2_LN	C09	B cell	AACCGCGAGAGATGAG-1_1	ICC1_PF	C03	NK T cell	AAAGATGGTACAAGTA-1_1	ICC2_PB	C11	NK T cell
AAGGTTCGTATAAACG-1_1	DCC_PF	C08	Myeloid cell	AACTTTCAGACCTAGG-1_1_1	GBC1_PF	C12	NK T cell	AACACGTGTACCGCTG-1_1	GBC2_LN	C02	T cell	AACCGCGCAAGTTCTG-1_1	ICC1_PF	C09	Myeloid cell	AAAGATGGTATGAATG-1_1	ICC2_PB	C03	Myeloid cell
AAGTCTGAGGTGATAT-1_1	DCC_PF	C06	NK cell	AACTTTCAGAGAGCTC-1_1_1	GBC1_PF	C16	Myeloid cell	AACACGTTCTATCCTA-1_1	GBC2_LN	C09	B cell	AACCGCGCAGCGTAAG-1_1	ICC1_PF	C07	Myeloid cell	AAAGATGGTCGGCATC-1_1	ICC2_PB	C01	T cell
AAGTCTGGTCAATGTC-1_1	DCC_PF	C08	Myeloid cell	AACTTTCAGCCTTGAT-1_1_1	GBC1_PF	C16	Myeloid cell	AACCATGAGACTGGGT-1_1	GBC2_LN	C12	NK T cell	AACGTTGTCCGTTGCT-1_1	ICC1_PF	C12	Myeloid cell	AAAGATGGTCTAAACC-1_1	ICC2_PB	C14	Myeloid cell
AATCCAGCAGTCAGCC-1_1	DCC_PF	C03	NK T cell	AACTTTCGTCTAACGT-1_1_1	GBC1_PF	C16	Myeloid cell	AACCATGCACCAGGTC-1_1	GBC2_LN	C10	Myeloid cell	AACTCCCAGAGGTTAT-1_1	ICC1_PF	C09	Myeloid cell	AAAGATGGTTGCTCCT-1_1	ICC2_PB	C04	T cell
AATCCAGGTCGACTGC-1_1	DCC_PF	C04	T cell	AAGACCTAGTGACATA-1_1_1	GBC1_PF	C14	T cell	AACCATGGTAGAGGAA-1_1	GBC2_LN	C06	T cell	AACTCCCGTGCTAGCC-1_1	ICC1_PF	C07	Myeloid cell	AAAGATGGTTGGTTTG-1_1	ICC2_PB	C01	T cell
AATCCAGTCCGTAGGC-1_1	DCC_PF	C09	Myeloid cell	AAGACCTCAGCCTATA-1_1_1	GBC1_PF	C16	Myeloid cell	AACCATGGTATAGGGC-1_1	GBC2_LN	C08	T cell	AACTCCCTCGTGGGAA-1_1	ICC1_PF	C09	Myeloid cell	AAAGATGTCGGATGTT-1_1	ICC2_PB	C14	Myeloid cell
AATCGGTGTCTAGAGG-1_1	DCC_PF	C03	NK T cell	AAGACCTGTTACGCGC-1_1_1	GBC1_PF	C02	T cell	AACCATGGTGCAGACA-1_1	GBC2_LN	C13	T cell	AACTCTTGTTGGTTTG-1_1	ICC1_PF	C08	B cell	AAAGCAACAATCCAAC-1_1	ICC2_PB	C05	T cell
ACACCAACATATACGC-1_1	DCC_PF	C07	NK T cell	AAGCCGCCAGATGGCA-1_1_1	GBC1_PF	C07	NK T cell	AACCATGGTGTAACGG-1_1	GBC2_LN	C08	T cell	AACTGGTTCGATCCCT-1_1	ICC1_PF	C07	Myeloid cell	AAAGCAACAATCGAAA-1_1	ICC2_PB	C05	T cell
ACACCAAGTGAGGCTA-1_1	DCC_PF	C06	NK cell	AAGCCGCGTATGCTTG-1_1_1	GBC1_PF	C11	NK cell	AACCATGGTTCGGGCT-1_1	GBC2_LN	C04	B cell	AACTTTCGTGAAAGAG-1_1	ICC1_PF	C03	NK T cell	AAAGCAAGTCCGTCAG-1_1	ICC2_PB	C02	T cell
ACACCCTAGGCATGGT-1_1	DCC_PF	C04	T cell	AAGGAGCGTCATTAGC-1_1_1	GBC1_PF	C08	Myeloid cell	AACCATGGTTTGCATG-1_1	GBC2_LN	C06	T cell	AAGACCTCAAGGCTCC-1_1	ICC1_PF	C03	NK T cell	AAAGCAATCCGAATGT-1_1	ICC2_PB	C01	T cell
ACACCCTCACTACAGT-1_1	DCC_PF	C07	NK T cell	AAGGAGCTCGCATGGC-1_1_1	GBC1_PF	C03	T cell	AACCATGTCAACACTG-1_1	GBC2_LN	C12	NK T cell	AAGCCGCAGACCGGAT-1_1	ICC1_PF	C09	Myeloid cell	AAAGCAATCCTAAGTG-1_1	ICC2_PB	C03	Myeloid cell
ACACCCTCATGCAATC-1_1	DCC_PF	C07	NK T cell	AAGGCAGAGTATGACA-1_1_1	GBC1_PF	C06	T cell	AACCATGTCAGCGACC-1_1	GBC2_LN	C08	T cell	AAGCCGCCATGGTCAT-1_1	ICC1_PF	C14	Myeloid cell	AAAGCAATCGTTTGCC-1_1	ICC2_PB	C04	T cell
ACACCCTTCAAGGCTT-1_1	DCC_PF	C07	NK T cell	AAGGCAGGTACTCTCC-1_1_1	GBC1_PF	C08	Myeloid cell	AACCATGTCCCTGACT-1_1	GBC2_LN	C04	B cell	AAGCCGCGTGGGTATG-1_1	ICC1_PF	C03	NK T cell	AAAGTAGCAAGGACTG-1_1	ICC2_PB	C01	T cell
ACACCGGGTTGTCTTT-1_1	DCC_PF	C01	B cell	AAGGTTCCACGGTGTC-1_1_1	GBC1_PF	C05	NK cell	AACCATGTCTATCCTA-1_1	GBC2_LN	C14	NK cell	AAGGAGCAGTACATGA-1_1	ICC1_PF	C09	Myeloid cell	AAAGTAGCAGACAGGT-1_1	ICC2_PB	C05	T cell
ACACTGATCTAGCACA-1_1	DCC_PF	C06	NK cell	AAGTCTGAGGCAATTA-1_1_1	GBC1_PF	C08	Myeloid cell	AACCATGTCTTGTACT-1_1	GBC2_LN	C08	T cell	AAGGAGCCAATAGCAA-1_1	ICC1_PF	C05	NK T cell	AAAGTAGCAGGTCCAC-1_1	ICC2_PB	C14	Myeloid cell
ACAGCCGAGCGTAGTG-1_1	DCC_PF	C14	Myeloid cell	AAGTCTGCAAGGCTCC-1_1_1	GBC1_PF	C08	Myeloid cell	AACCGCGAGAACTCGG-1_1	GBC2_LN	C04	B cell	AAGGAGCTCGTTACGA-1_1	ICC1_PF	C06	T cell	AAAGTAGGTGGTCCGT-1_1	ICC2_PB	C03	Myeloid cell
ACAGCCGGTACCGAGA-1_1	DCC_PF	C07	NK T cell	AAGTCTGCAGCGTCCA-1_1_1	GBC1_PF	C08	Myeloid cell	AACCGCGAGCCGATTT-1_1	GBC2_LN	C01	NK T cell	AAGGCAGCAAGGGTCA-1_1	ICC1_PF	C13	NK T cell	AAAGTAGTCAAACAAG-1_1	ICC2_PB	C02	T cell
ACAGCCGTCGTCTGCT-1_1	DCC_PF	C07	NK T cell	AAGTCTGGTGGACGAT-1_1_1	GBC1_PF	C02	T cell	AACCGCGAGTCTCCTC-1_1	GBC2_LN	C17	Myeloid cell	AAGGCAGTCTTGACGA-1_1	ICC1_PF	C12	Myeloid cell	AAAGTAGTCCGTTGCT-1_1	ICC2_PB	C01	T cell
ACAGCTACAAGAGGCT-1_1	DCC_PF	C01	B cell	AAGTCTGGTGTGACGA-1_1_1	GBC1_PF	C16	Myeloid cell	AACCGCGAGTGCCAGA-1_1	GBC2_LN	C02	T cell	AAGGTTCCAAGGTTCT-1_1	ICC1_PF	C03	NK T cell	AAATGCCGTAAAGTCA-1_1	ICC2_PB	C01	T cell
ACAGCTATCTTCAACT-1_1	DCC_PF	C02	B cell	AAGTCTGTCAACGCTA-1_1_1	GBC1_PF	C08	Myeloid cell	AACCGCGCATTGGGCC-1_1	GBC2_LN	C07	NK T cell	AAGGTTCGTCCTCCAT-1_1	ICC1_PF	C09	Myeloid cell	AAATGCCGTCGCATCG-1_1	ICC2_PB	C07	T cell
ACATACGAGCCGGTAA-1_1	DCC_PF	C14	Myeloid cell	AATCCAGCACAGACTT-1_1_1	GBC1_PF	C08	Myeloid cell	AACCGCGGTAGAGGAA-1_1	GBC2_LN	C05	T cell	AAGTCTGAGTGATCGG-1_1	ICC1_PF	C09	Myeloid cell	AAATGCCGTCTAACGT-1_1	ICC2_PB	C02	T cell
ACATACGAGGTGTGGT-1_1	DCC_PF	C08	Myeloid cell	AATCCAGTCAGCTGGC-1_1_1	GBC1_PF	C11	NK cell	AACCGCGTCAGAGGTG-1_1	GBC2_LN	C08	T cell	ACACCAAGTACGCTGC-1_1	ICC1_PF	C09	Myeloid cell	AAATGCCGTTCCAACA-1_1	ICC2_PB	C01	T cell
ACATACGTCAAAGACA-1_1	DCC_PF	C04	T cell	AATCCAGTCTGTCAAG-1_1_1	GBC1_PF	C19	Myeloid cell	AACGTTGAGTCGTACT-1_1	GBC2_LN	C04	B cell	ACACCAAGTCCTAGCG-1_1	ICC1_PF	C05	NK T cell	AACACGTCACCGCTAG-1_1	ICC2_PB	C04	T cell
ACATGGTTCAGAGACG-1_1	DCC_PF	C06	NK cell	AATCGGTAGTGTTAGA-1_1_1	GBC1_PF	C08	Myeloid cell	AACGTTGAGTGCGTGA-1_1	GBC2_LN	C13	T cell	ACACCAAGTTCAGGCC-1_1	ICC1_PF	C09	Myeloid cell	AACACGTGTACGCACC-1_1	ICC2_PB	C06	NK cell
ACCCACTCATGCCCGA-1_1	DCC_PF	C09	Myeloid cell	AATCGGTCACGCATCG-1_1_1	GBC1_PF	C05	NK cell	AACGTTGCATTTCACT-1_1	GBC2_LN	C02	T cell	ACACCCTCATTTGCTT-1_1	ICC1_PF	C09	Myeloid cell	AACACGTTCCCACTTG-1_1	ICC2_PB	C03	Myeloid cell
ACCCACTCATGGTCTA-1_1	DCC_PF	C06	NK cell	AATCGGTCATGATCCA-1_1_1	GBC1_PF	C16	Myeloid cell	AACGTTGGTAGCGTAG-1_1	GBC2_LN	C09	B cell	ACACCCTGTGTGCGTC-1_1	ICC1_PF	C09	Myeloid cell	AACACGTTCTGCGTAA-1_1	ICC2_PB	C03	Myeloid cell
ACCGTAAAGCTGAACG-1_1	DCC_PF	C06	NK cell	AATCGGTGTAGGCATG-1_1_1	GBC1_PF	C03	T cell	AACGTTGTCAACACTG-1_1	GBC2_LN	C04	B cell	ACACCCTTCATGCTCC-1_1	ICC1_PF	C09	Myeloid cell	AACCATGAGCGGCTTC-1_1	ICC2_PB	C05	T cell
ACCGTAATCAGTGCAT-1_1	DCC_PF	C07	NK T cell	AATCGGTGTTCAACCA-1_1_1	GBC1_PF	C03	T cell	AACGTTGTCGAATCCA-1_1	GBC2_LN	C04	B cell	ACACCCTTCCTTTCGG-1_1	ICC1_PF	C03	NK T cell	AACCATGAGGTGCAAC-1_1	ICC2_PB	C03	Myeloid cell
ACCTTTACATTCACTT-1_1	DCC_PF	C06	NK cell	AATCGGTTCCAGATCA-1_1_1	GBC1_PF	C19	Myeloid cell	AACGTTGTCGGAGCAA-1_1	GBC2_LN	C04	B cell	ACACCGGAGATTACCC-1_1	ICC1_PF	C05	NK T cell	AACCATGAGTACATGA-1_1	ICC2_PB	C01	T cell
ACCTTTATCAATAAGG-1_1	DCC_PF	C07	NK T cell	ACACCAACAACTTGAC-1_1_1	GBC1_PF	C16	Myeloid cell	AACTCAGGTATATGAG-1_1	GBC2_LN	C08	T cell	ACACCGGGTCAAAGAT-1_1	ICC1_PF	C09	Myeloid cell	AACCATGCAGCCACCA-1_1	ICC2_PB	C02	T cell
ACCTTTATCTCTTATG-1_1	DCC_PF	C03	NK T cell	ACACCAATCTCCGGTT-1_1_1	GBC1_PF	C07	NK T cell	AACTCAGTCGCCGTGA-1_1	GBC2_LN	C02	T cell	ACACTGAAGAACTGTA-1_1	ICC1_PF	C09	Myeloid cell	AACCATGTCATGTCTT-1_1	ICC2_PB	C01	T cell
ACGAGCCCAATAAGCA-1_1	DCC_PF	C04	T cell	ACACCAATCTGTACGA-1_1_1	GBC1_PF	C08	Myeloid cell	AACTCAGTCTGTTTGT-1_1	GBC2_LN	C04	B cell	ACACTGAAGGGCTTCC-1_1	ICC1_PF	C05	NK T cell	AACCATGTCTTCAACT-1_1	ICC2_PB	C02	T cell
ACGAGGAAGCTAGTTC-1_1	DCC_PF	C12	NK cell	ACACCCTCATAAGACA-1_1_1	GBC1_PF	C03	T cell	AACTCCCAGACTACAA-1_1	GBC2_LN	C05	T cell	ACACTGAAGTCGCCGT-1_1	ICC1_PF	C05	NK T cell	AACCGCGAGAGGTAGA-1_1	ICC2_PB	C01	T cell
ACGCAGCAGATCGGGT-1_1	DCC_PF	C06	NK cell	ACACCGGGTACGCACC-1_1_1	GBC1_PF	C03	T cell	AACTCCCAGGATTCGG-1_1	GBC2_LN	C08	T cell	ACACTGAAGTGTGGCA-1_1	ICC1_PF	C05	NK T cell	AACCGCGAGATGTCGG-1_1	ICC2_PB	C06	NK cell
ACGCAGCGTCTGATCA-1_1	DCC_PF	C07	NK T cell	ACACCGGGTGATAAAC-1_1_1	GBC1_PF	C08	Myeloid cell	AACTCCCTCCGAACGC-1_1	GBC2_LN	C05	T cell	ACACTGACACCAGTTA-1_1	ICC1_PF	C03	NK T cell	AACCGCGAGCCATCGC-1_1	ICC2_PB	C06	NK cell
ACGCCAGAGCTAGGCA-1_1	DCC_PF	C07	NK T cell	ACACCGGGTGGCTCCA-1_1_1	GBC1_PF	C10	T cell	AACTCTTAGGGAGTAA-1_1	GBC2_LN	C04	B cell	ACACTGACAGTCAGAG-1_1	ICC1_PF	C03	NK T cell	AACCGCGAGGTCGGAT-1_1	ICC2_PB	C06	NK cell
ACGCCAGTCACCTCGT-1_1	DCC_PF	C02	B cell	ACACTGACAATCTACG-1_1_1	GBC1_PF	C19	Myeloid cell	AACTCTTCACCATGTA-1_1	GBC2_LN	C09	B cell	ACAGCCGGTGTGGTTT-1_1	ICC1_PF	C09	Myeloid cell	AACCGCGAGGTGCACA-1_1	ICC2_PB	C14	Myeloid cell
ACGCCGAGTGTTGAGG-1_1	DCC_PF	C07	NK T cell	ACACTGACAGCTATTG-1_1_1	GBC1_PF	C08	Myeloid cell	AACTCTTCAGCTGTGC-1_1	GBC2_LN	C06	T cell	ACAGCCGTCAACGGGA-1_1	ICC1_PF	C12	Myeloid cell	AACCGCGAGGTTCCTA-1_1	ICC2_PB	C05	T cell
ACGGAGATCCTCAATT-1_1	DCC_PF	C14	Myeloid cell	ACACTGACATTACGAC-1_1_1	GBC1_PF	C16	Myeloid cell	AACTCTTCATAGAAAC-1_1	GBC2_LN	C04	B cell	ACAGCCGTCAGCGACC-1_1	ICC1_PF	C14	Myeloid cell	AACCGCGCAAAGGTGC-1_1	ICC2_PB	C01	T cell
ACGGCCAGTAAACGCG-1_1	DCC_PF	C13	NK T cell	ACACTGATCACGCGGT-1_1_1	GBC1_PF	C16	Myeloid cell	AACTCTTCATGGATGG-1_1	GBC2_LN	C14	NK cell	ACAGCTACATCCGTGG-1_1	ICC1_PF	C07	Myeloid cell	AACCGCGCATAGACTC-1_1	ICC2_PB	C05	T cell
ACGGCCAGTAGAGTGC-1_1	DCC_PF	C04	T cell	ACAGCTAAGTATTGGA-1_1_1	GBC1_PF	C16	Myeloid cell	AACTGGTAGACCCACC-1_1	GBC2_LN	C06	T cell	ACAGCTATCCTTGCCA-1_1	ICC1_PF	C07	Myeloid cell	AACCGCGCATGGTCTA-1_1	ICC2_PB	C01	T cell
ACGTCAACAGACACTT-1_1	DCC_PF	C09	Myeloid cell	ACAGCTACACGGTGTC-1_1_1	GBC1_PF	C08	Myeloid cell	AACTGGTAGTAACCCT-1_1	GBC2_LN	C08	T cell	ACATACGAGCATCATC-1_1	ICC1_PF	C03	NK T cell	AACCGCGCATTGTGCA-1_1	ICC2_PB	C07	T cell
ACTATCTCAAGCCGCT-1_1	DCC_PF	C08	Myeloid cell	ACAGCTACATGTCGAT-1_1_1	GBC1_PF	C06	T cell	AACTGGTCATGGTCTA-1_1	GBC2_LN	C12	NK T cell	ACATACGTCTGAGTGT-1_1	ICC1_PF	C07	Myeloid cell	AACCGCGGTCCCTTGT-1_1	ICC2_PB	C02	T cell
ACTATCTGTAAGCACG-1_1	DCC_PF	C03	NK T cell	ACAGCTAGTAAGGGAA-1_1_1	GBC1_PF	C08	Myeloid cell	AACTGGTGTACTCAAC-1_1	GBC2_LN	C12	NK T cell	ACATCAGCAAAGTCAA-1_1	ICC1_PF	C07	Myeloid cell	AACCGCGGTCTCTTAT-1_1	ICC2_PB	C02	T cell
ACTGAACAGGCATTGG-1_1	DCC_PF	C07	NK T cell	ACATACGCAAACTGCT-1_1_1	GBC1_PF	C08	Myeloid cell	AACTGGTTCTATCCCG-1_1	GBC2_LN	C05	T cell	ACATCAGTCATCGATG-1_1	ICC1_PF	C09	Myeloid cell	AACCGCGGTGTGGCTC-1_1	ICC2_PB	C02	T cell
ACTGAGTCAGGCTCAC-1_1	DCC_PF	C07	NK T cell	ACATCAGAGATATGGT-1_1_1	GBC1_PF	C06	T cell	AACTTTCAGCTGTCTA-1_1	GBC2_LN	C09	B cell	ACATGGTAGGCCCTTG-1_1	ICC1_PF	C13	NK T cell	AACCGCGGTTCAGGCC-1_1	ICC2_PB	C12	NK T cell
ACTGATGAGGGATACC-1_1	DCC_PF	C03	NK T cell	ACATGGTCAAACTGCT-1_1_1	GBC1_PF	C06	T cell	AACTTTCAGGAGCGAG-1_1	GBC2_LN	C12	NK T cell	ACATGGTAGTTATCGC-1_1	ICC1_PF	C16	B cell	AACCGCGGTTGCTCCT-1_1	ICC2_PB	C02	T cell
ACTGCTCCACCCAGTG-1_1	DCC_PF	C04	T cell	ACATGGTCAATTCCTT-1_1_1	GBC1_PF	C08	Myeloid cell	AACTTTCGTACCGTAT-1_1	GBC2_LN	C09	B cell	ACATGGTGTTATGTGC-1_1	ICC1_PF	C07	Myeloid cell	AACCGCGTCAACACTG-1_1	ICC2_PB	C12	NK T cell
ACTGTCCGTCTAGTGT-1_1	DCC_PF	C06	NK cell	ACATGGTCATGAAGTA-1_1_1	GBC1_PF	C06	T cell	AACTTTCTCGCAAGCC-1_1	GBC2_LN	C09	B cell	ACATGGTTCGACGGAA-1_1	ICC1_PF	C03	NK T cell	AACCGCGTCTAGAGTC-1_1	ICC2_PB	C05	T cell
ACTTACTTCTGCTGCT-1_1	DCC_PF	C13	NK T cell	ACCAGTACACTGCCAG-1_1_1	GBC1_PF	C18	B cell	AAGACCTCAAACCCAT-1_1	GBC2_LN	C02	T cell	ACATGGTTCTAAGCCA-1_1	ICC1_PF	C09	Myeloid cell	AACGTTGCACAAGCCC-1_1	ICC2_PB	C06	NK cell
ACTTGTTCATGTAAGA-1_1	DCC_PF	C03	NK T cell	ACCAGTAGTACACCGC-1_1_1	GBC1_PF	C18	B cell	AAGACCTCACTTCTGC-1_1	GBC2_LN	C08	T cell	ACATGGTTCTTAGCCC-1_1	ICC1_PF	C09	Myeloid cell	AACGTTGGTCTCGTTC-1_1	ICC2_PB	C06	NK cell
ACTTGTTGTAGCGTCC-1_1	DCC_PF	C08	Myeloid cell	ACCAGTATCAAACCAC-1_1_1	GBC1_PF	C03	T cell	AAGACCTGTGCACGAA-1_1	GBC2_LN	C01	NK T cell	ACCAGTAAGAAGGGTA-1_1	ICC1_PF	C17	Myeloid cell	AACGTTGGTGATGTGG-1_1	ICC2_PB	C07	T cell
ACTTTCACAAACTGCT-1_1	DCC_PF	C01	B cell	ACCCACTAGATGCGAC-1_1_1	GBC1_PF	C16	Myeloid cell	AAGACCTTCCAGTATG-1_1	GBC2_LN	C01	NK T cell	ACCAGTAAGTACGACG-1_1	ICC1_PF	C05	NK T cell	AACGTTGTCGGTTCGG-1_1	ICC2_PB	C01	T cell
AGACGTTCAGGCTGAA-1_1	DCC_PF	C12	NK cell	ACCGTAAGTATGAAAC-1_1_1	GBC1_PF	C04	NK T cell	AAGACCTTCGCTAGCG-1_1	GBC2_LN	C04	B cell	ACCAGTACAAGTTCTG-1_1	ICC1_PF	C09	Myeloid cell	AACTCAGCACTAGTAC-1_1	ICC2_PB	C03	Myeloid cell
AGAGCGAAGTACGATA-1_1	DCC_PF	C07	NK T cell	ACCGTAATCATACGGT-1_1_1	GBC1_PF	C04	NK T cell	AAGCCGCAGTCGTTTG-1_1	GBC2_LN	C14	NK cell	ACCAGTAGTTAAAGTG-1_1	ICC1_PF	C03	NK T cell	AACTCAGCAGGTCCAC-1_1	ICC2_PB	C05	T cell
AGATCTGAGAGTGACC-1_1	DCC_PF	C09	Myeloid cell	ACCTTTAGTCCAGTGC-1_1_1	GBC1_PF	C08	Myeloid cell	AAGCCGCCAGGGTACA-1_1	GBC2_LN	C09	B cell	ACCAGTATCTCGTATT-1_1	ICC1_PF	C05	NK T cell	AACTCAGGTCATACTG-1_1	ICC2_PB	C02	T cell
AGCCTAAAGCGTTTAC-1_1	DCC_PF	C08	Myeloid cell	ACGAGCCCATATGCTG-1_1_1	GBC1_PF	C08	Myeloid cell	AAGCCGCGTCATACTG-1_1	GBC2_LN	C08	T cell	ACCCACTAGATGTGTA-1_1	ICC1_PF	C07	Myeloid cell	AACTCAGGTGCGCTTG-1_1	ICC2_PB	C02	T cell
AGCGGTCGTTTGGCGC-1_1	DCC_PF	C04	T cell	ACGAGCCCATCGGTTA-1_1_1	GBC1_PF	C08	Myeloid cell	AAGGAGCAGATATGCA-1_1	GBC2_LN	C04	B cell	ACCCACTCATGGTCAT-1_1	ICC1_PF	C01	Myeloid cell	AACTCAGGTTCCCTTG-1_1	ICC2_PB	C07	T cell
AGCTCCTGTACAGTTC-1_1	DCC_PF	C03	NK T cell	ACGAGCCGTACCTACA-1_1_1	GBC1_PF	C08	Myeloid cell	AAGGAGCAGGCTAGGT-1_1	GBC2_LN	C08	T cell	ACCCACTGTCTTGTCC-1_1	ICC1_PF	C07	Myeloid cell	AACTCAGGTTGGAGGT-1_1	ICC2_PB	C07	T cell
AGCTCTCCAATGGAGC-1_1	DCC_PF	C03	NK T cell	ACGAGCCGTCATATCG-1_1_1	GBC1_PF	C16	Myeloid cell	AAGGAGCCAAGAGGCT-1_1	GBC2_LN	C05	T cell	ACCTTTAAGCCAGAAC-1_1	ICC1_PF	C09	Myeloid cell	AACTCAGGTTGGTTTG-1_1	ICC2_PB	C08	NK T cell
AGCTTGAAGATCCTGT-1_1	DCC_PF	C08	Myeloid cell	ACGAGGAAGGCCCTCA-1_1_1	GBC1_PF	C06	T cell	AAGGAGCCAAGTCTAC-1_1	GBC2_LN	C10	Myeloid cell	ACCTTTAAGGGTTTCT-1_1	ICC1_PF	C03	NK T cell	AACTCAGTCCTGCCAT-1_1	ICC2_PB	C02	T cell
AGCTTGAGTCCTAGCG-1_1	DCC_PF	C03	NK T cell	ACGATACAGGGATGGG-1_1_1	GBC1_PF	C16	Myeloid cell	AAGGAGCCAGGAATGC-1_1	GBC2_LN	C06	T cell	ACCTTTAGTCTCAACA-1_1	ICC1_PF	C07	Myeloid cell	AACTCAGTCTAACTGG-1_1	ICC2_PB	C05	T cell
AGCTTGATCAGTACGT-1_1	DCC_PF	C09	Myeloid cell	ACGATACCATCGTCGG-1_1_1	GBC1_PF	C10	T cell	AAGGAGCCATATACCG-1_1	GBC2_LN	C09	B cell	ACGAGCCCACGAAATA-1_1	ICC1_PF	C09	Myeloid cell	AACTCAGTCTTCGAGA-1_1	ICC2_PB	C03	Myeloid cell
AGGCCACAGCCCAATT-1_1	DCC_PF	C03	NK T cell	ACGATACGTCTGCGGT-1_1_1	GBC1_PF	C18	B cell	AAGGAGCGTCAGAAGC-1_1	GBC2_LN	C06	T cell	ACGAGCCGTCCTCCAT-1_1	ICC1_PF	C09	Myeloid cell	AACTCCCAGGACGAAA-1_1	ICC2_PB	C08	NK T cell
AGGCCACGTCCATGAT-1_1	DCC_PF	C06	NK cell	ACGATGTCACCAGATT-1_1_1	GBC1_PF	C07	NK T cell	AAGGAGCTCCTGTACC-1_1	GBC2_LN	C12	NK T cell	ACGAGCCTCCTATTCA-1_1	ICC1_PF	C09	Myeloid cell	AACTCCCGTCTGCGGT-1_1	ICC2_PB	C04	T cell
AGGCCACTCGCAAGCC-1_1	DCC_PF	C04	T cell	ACGCAGCAGATGTTAG-1_1_1	GBC1_PF	C11	NK cell	AAGGCAGCACGAAATA-1_1	GBC2_LN	C01	NK T cell	ACGAGCCTCTCCGGTT-1_1	ICC1_PF	C05	NK T cell	AACTCCCGTGCGCTTG-1_1	ICC2_PB	C05	T cell
AGGCCGTAGACAAGCC-1_1	DCC_PF	C02	B cell	ACGCCAGAGAGGTTGC-1_1_1	GBC1_PF	C09	B cell	AAGGCAGGTACAGTTC-1_1	GBC2_LN	C16	NK T cell	ACGAGCCTCTTGTCAT-1_1	ICC1_PF	C09	Myeloid cell	AACTCCCTCGGCCGAT-1_1	ICC2_PB	C02	T cell
AGGCCGTAGTACGTAA-1_1	DCC_PF	C06	NK cell	ACGCCGACAATAGAGT-1_1_1	GBC1_PF	C06	T cell	AAGGCAGGTACCGCTG-1_1	GBC2_LN	C05	T cell	ACGAGGAGTGATGTGG-1_1	ICC1_PF	C03	NK T cell	AACTCTTAGAACTCGG-1_1	ICC2_PB	C14	Myeloid cell
AGGTCATAGCAGGCTA-1_1	DCC_PF	C13	NK T cell	ACGCCGACAGCCACCA-1_1_1	GBC1_PF	C08	Myeloid cell	AAGGCAGGTGTGACCC-1_1	GBC2_LN	C04	B cell	ACGAGGAGTGCCTTGG-1_1	ICC1_PF	C09	Myeloid cell	AACTCTTAGCTGTTCA-1_1	ICC2_PB	C06	NK cell
AGGTCATCACCGGAAA-1_1	DCC_PF	C07	NK T cell	ACGCCGAGTGCCTGCA-1_1_1	GBC1_PF	C07	NK T cell	AAGGCAGTCAACGGCC-1_1	GBC2_LN	C04	B cell	ACGATACAGGGCTTGA-1_1	ICC1_PF	C09	Myeloid cell	AACTCTTGTAGGCATG-1_1	ICC2_PB	C07	T cell
AGGTCCGTCGGCGCTA-1_1	DCC_PF	C03	NK T cell	ACGGAGAAGTCAAGGC-1_1_1	GBC1_PF	C03	T cell	AAGGCAGTCCGTAGTA-1_1	GBC2_LN	C01	NK T cell	ACGATACTCGTGGACC-1_1	ICC1_PF	C13	NK T cell	AACTCTTTCCGCAAGC-1_1	ICC2_PB	C05	T cell
AGGTCCGTCTCGTTTA-1_1	DCC_PF	C03	NK T cell	ACGGAGACAAGGTTTC-1_1_1	GBC1_PF	C06	T cell	AAGGTTCAGAAACGAG-1_1	GBC2_LN	C13	T cell	ACGATGTCAAAGTCAA-1_1	ICC1_PF	C03	NK T cell	AACTCTTTCGGTCCGA-1_1	ICC2_PB	C14	Myeloid cell
AGTAGTCGTCCGAAGA-1_1	DCC_PF	C04	T cell	ACGGAGATCGTTACGA-1_1_1	GBC1_PF	C18	B cell	AAGGTTCTCAGCAACT-1_1	GBC2_LN	C06	T cell	ACGATGTGTGTGTGCC-1_1	ICC1_PF	C07	Myeloid cell	AACTGGTAGATATGCA-1_1	ICC2_PB	C08	NK T cell
AGTCTTTAGATGAGAG-1_1	DCC_PF	C06	NK cell	ACGGCCACAGGTCGTC-1_1_1	GBC1_PF	C08	Myeloid cell	AAGGTTCTCTCTTGAT-1_1	GBC2_LN	C05	T cell	ACGCAGCCATCGGAAG-1_1	ICC1_PF	C03	NK T cell	AACTGGTAGGCCCTTG-1_1	ICC2_PB	C03	Myeloid cell
AGTCTTTAGGCTCAGA-1_1	DCC_PF	C03	NK T cell	ACGGCCACATTCTTAC-1_1_1	GBC1_PF	C04	NK T cell	AAGTCTGAGGCTCAGA-1_1	GBC2_LN	C10	Myeloid cell	ACGCCAGTCCAGAAGG-1_1	ICC1_PF	C14	Myeloid cell	AACTGGTAGTCCAGGA-1_1	ICC2_PB	C13	Myeloid cell
AGTGAGGCACCTATCC-1_1	DCC_PF	C13	NK T cell	ACGGCCATCGCACTCT-1_1_1	GBC1_PF	C03	T cell	AAGTCTGCACAGACAG-1_1	GBC2_LN	C05	T cell	ACGCCAGTCCGTAGGC-1_1	ICC1_PF	C05	NK T cell	AACTGGTCAAGCCCAC-1_1	ICC2_PB	C08	NK T cell
AGTGAGGCAGCTGTGC-1_1	DCC_PF	C04	T cell	ACGGGCTCATCGACGC-1_1_1	GBC1_PF	C03	T cell	AAGTCTGCAGGGCATA-1_1	GBC2_LN	C07	NK T cell	ACGGAGATCCTTTCGG-1_1	ICC1_PF	C04	T cell	AACTGGTCAATACGCT-1_1	ICC2_PB	C03	Myeloid cell
AGTGGGAAGCTCCCAG-1_1	DCC_PF	C08	Myeloid cell	ACGGGCTGTTCCAACA-1_1_1	GBC1_PF	C04	NK T cell	AAGTCTGTCACAATGC-1_1	GBC2_LN	C08	T cell	ACGGCCAAGACTAGGC-1_1	ICC1_PF	C07	Myeloid cell	AACTGGTGTGAACCTT-1_1	ICC2_PB	C02	T cell
AGTGGGACAGCTTCGG-1_1	DCC_PF	C04	T cell	ACGGGCTTCTGAGTGT-1_1_1	GBC1_PF	C18	B cell	AATCCAGAGGGTATCG-1_1	GBC2_LN	C01	NK T cell	ACGGCCACAAGTAATG-1_1	ICC1_PF	C13	NK T cell	AACTGGTGTTCGCTAA-1_1	ICC2_PB	C05	T cell
AGTGTCATCATTTGGG-1_1	DCC_PF	C05	T cell	ACGGGTCCAGATCGGA-1_1_1	GBC1_PF	C14	T cell	AATCCAGCACGGCTAC-1_1	GBC2_LN	C12	NK T cell	ACGGCCACACCACGTG-1_1	ICC1_PF	C09	Myeloid cell	AACTGGTGTTTAAGCC-1_1	ICC2_PB	C03	Myeloid cell
ATAACGCAGCAAATCA-1_1	DCC_PF	C08	Myeloid cell	ACGTCAAAGGATGGAA-1_1_1	GBC1_PF	C17	Myeloid cell	AATCCAGCATCACGTA-1_1	GBC2_LN	C12	NK T cell	ACGGCCACACGACTCG-1_1	ICC1_PF	C12	Myeloid cell	AACTGGTGTTTGTTGG-1_1	ICC2_PB	C05	T cell
ATAACGCGTTAAGAAC-1_1	DCC_PF	C08	Myeloid cell	ACGTCAACATACTACG-1_1_1	GBC1_PF	C06	T cell	AATCCAGGTACCAGTT-1_1	GBC2_LN	C02	T cell	ACGGCCATCTGGTGTA-1_1	ICC1_PF	C03	NK T cell	AACTGGTTCACATACG-1_1	ICC2_PB	C08	NK T cell
ATAAGAGTCTATCCTA-1_1	DCC_PF	C08	Myeloid cell	ACTATCTTCTTCCTTC-1_1_1	GBC1_PF	C06	T cell	AATCGGTGTACTTAGC-1_1	GBC2_LN	C17	Myeloid cell	ACGGGCTAGCTGCAAG-1_1	ICC1_PF	C03	NK T cell	AACTGGTTCCGTAGTA-1_1	ICC2_PB	C07	T cell
ATAGACCAGACCTAGG-1_1	DCC_PF	C06	NK cell	ACTGAACGTAGTAGTA-1_1_1	GBC1_PF	C08	Myeloid cell	AATCGGTGTCTTGATG-1_1	GBC2_LN	C04	B cell	ACGGGCTCACGAAGCA-1_1	ICC1_PF	C13	NK T cell	AACTTTCAGCCCTAAT-1_1	ICC2_PB	C11	NK T cell
ATAGACCAGCCCAACC-1_1	DCC_PF	C05	T cell	ACTGAACGTCGGATCC-1_1_1	GBC1_PF	C02	T cell	AATCGGTTCCATGAAC-1_1	GBC2_LN	C08	T cell	ACGGGCTGTCCGTTAA-1_1	ICC1_PF	C09	Myeloid cell	AACTTTCCAATCTGCA-1_1	ICC2_PB	C03	Myeloid cell
ATAGACCAGTTAACGA-1_1	DCC_PF	C08	Myeloid cell	ACTGAGTAGGCTCAGA-1_1_1	GBC1_PF	C01	NK cell	ACACCAACAGGATTGG-1_1	GBC2_LN	C18	T cell	ACGGGCTGTGTTCGAT-1_1	ICC1_PF	C09	Myeloid cell	AACTTTCCACGGCGTT-1_1	ICC2_PB	C02	T cell
ATAGACCCAATTGCTG-1_1	DCC_PF	C07	NK T cell	ACTGAGTGTATGAATG-1_1_1	GBC1_PF	C08	Myeloid cell	ACACCAAGTTAAGGGC-1_1	GBC2_LN	C14	NK cell	ACGGGCTTCCGAGCCA-1_1	ICC1_PF	C09	Myeloid cell	AACTTTCGTAAATGTG-1_1	ICC2_PB	C03	Myeloid cell
ATAGACCCACCTCGGA-1_1	DCC_PF	C03	NK T cell	ACTGAGTTCCATGCTC-1_1_1	GBC1_PF	C06	T cell	ACACCCTGTGAACCTT-1_1	GBC2_LN	C05	T cell	ACGGGTCAGCGTCTAT-1_1	ICC1_PF	C09	Myeloid cell	AACTTTCGTACATGTC-1_1	ICC2_PB	C03	Myeloid cell
ATCACGAGTGTTAAGA-1_1	DCC_PF	C12	NK cell	ACTGATGGTCTTTCAT-1_1_1	GBC1_PF	C08	Myeloid cell	ACACCCTTCATGTAGC-1_1	GBC2_LN	C13	T cell	ACGGGTCAGGACCACA-1_1	ICC1_PF	C07	Myeloid cell	AACTTTCTCAGCAACT-1_1	ICC2_PB	C07	T cell
ATCACGATCGTAGGTT-1_1	DCC_PF	C07	NK T cell	ACTGATGGTTATCCGA-1_1_1	GBC1_PF	C15	B cell	ACACCGGAGTACGACG-1_1	GBC2_LN	C09	B cell	ACGGGTCAGGCATGTG-1_1	ICC1_PF	C14	Myeloid cell	AACTTTCTCTGACCTC-1_1	ICC2_PB	C08	NK T cell
ATCATCTGTCTACCTC-1_1	DCC_PF	C07	NK T cell	ACTGCTCAGAAACCGC-1_1_1	GBC1_PF	C09	B cell	ACACCGGCATCACGAT-1_1	GBC2_LN	C17	Myeloid cell	ACGTCAAAGGTGTGGT-1_1	ICC1_PF	C09	Myeloid cell	AAGACCTAGGAGTAGA-1_1	ICC2_PB	C03	Myeloid cell
ATCCACCAGTCAAGCG-1_1	DCC_PF	C04	T cell	ACTGCTCAGGAATCGC-1_1_1	GBC1_PF	C08	Myeloid cell	ACACCGGCATTTCAGG-1_1	GBC2_LN	C02	T cell	ACGTCAAAGTTAAGTG-1_1	ICC1_PF	C09	Myeloid cell	AAGACCTAGGCAGGTT-1_1	ICC2_PB	C04	T cell
ATCCACCCATTGTGCA-1_1	DCC_PF	C04	T cell	ACTGCTCCACTTAAGC-1_1_1	GBC1_PF	C05	NK cell	ACACCGGGTCTCGTTC-1_1	GBC2_LN	C12	NK T cell	ACGTCAAGTCGAGATG-1_1	ICC1_PF	C05	NK T cell	AAGACCTAGGCATGGT-1_1	ICC2_PB	C05	T cell
ATCCGAAGTCTAACGT-1_1	DCC_PF	C06	NK cell	ACTGTCCGTGTGCGTC-1_1_1	GBC1_PF	C09	B cell	ACACCGGGTGCGAAAC-1_1	GBC2_LN	C08	T cell	ACGTCAAGTCGGCATC-1_1	ICC1_PF	C07	Myeloid cell	AAGACCTCACGGCTAC-1_1	ICC2_PB	C07	T cell
ATCCGAATCAACGGCC-1_1	DCC_PF	C07	NK T cell	ACTTACTAGAAACCTA-1_1_1	GBC1_PF	C05	NK cell	ACACCGGTCGTATCAG-1_1	GBC2_LN	C08	T cell	ACGTCAAGTGCAACTT-1_1	ICC1_PF	C12	Myeloid cell	AAGACCTGTCTCACCT-1_1	ICC2_PB	C08	NK T cell
ATGAGGGAGCACACAG-1_1	DCC_PF	C05	T cell	ACTTACTCAGCCTATA-1_1_1	GBC1_PF	C08	Myeloid cell	ACACTGAAGTACGCGA-1_1	GBC2_LN	C05	T cell	ACGTCAATCAGCTTAG-1_1	ICC1_PF	C03	NK T cell	AAGACCTGTGCCTGTG-1_1	ICC2_PB	C04	T cell
ATGAGGGTCATGCTCC-1_1	DCC_PF	C08	Myeloid cell	ACTTACTTCACCGTAA-1_1_1	GBC1_PF	C08	Myeloid cell	ACACTGACACATTAGC-1_1	GBC2_LN	C02	T cell	ACTATCTGTGGTCCGT-1_1	ICC1_PF	C13	NK T cell	AAGACCTTCGCGTAGC-1_1	ICC2_PB	C05	T cell
ATGCGATCACTCGACG-1_1	DCC_PF	C03	NK T cell	ACTTGTTAGGACAGCT-1_1_1	GBC1_PF	C08	Myeloid cell	ACACTGACACCATGTA-1_1	GBC2_LN	C04	B cell	ACTATCTGTTCTCATT-1_1	ICC1_PF	C13	NK T cell	AAGCCGCAGTTATCGC-1_1	ICC2_PB	C01	T cell
ATGCGATCAGTTCCCT-1_1	DCC_PF	C03	NK T cell	ACTTGTTGTCATTAGC-1_1_1	GBC1_PF	C03	T cell	ACACTGACACGAAATA-1_1	GBC2_LN	C04	B cell	ACTATCTTCCTGTAGA-1_1	ICC1_PF	C03	NK T cell	AAGCCGCAGTTGCAGG-1_1	ICC2_PB	C03	Myeloid cell
ATGCGATGTCTGCGGT-1_1	DCC_PF	C03	NK T cell	ACTTGTTTCCTATTCA-1_1_1	GBC1_PF	C07	NK T cell	ACACTGAGTAATCGTC-1_1	GBC2_LN	C08	T cell	ACTATCTTCCTTGGTC-1_1	ICC1_PF	C05	NK T cell	AAGCCGCGTATGAAAC-1_1	ICC2_PB	C01	T cell
ATGCGATTCGGCTTGG-1_1	DCC_PF	C13	NK T cell	ACTTGTTTCTGCTTGC-1_1_1	GBC1_PF	C04	NK T cell	ACACTGAGTTATGTGC-1_1	GBC2_LN	C09	B cell	ACTATCTTCGGAGCAA-1_1	ICC1_PF	C13	NK T cell	AAGCCGCTCGACCAGC-1_1	ICC2_PB	C06	NK cell
ATGGGAGCAATTGCTG-1_1	DCC_PF	C03	NK T cell	ACTTTCAAGATGGGTC-1_1_1	GBC1_PF	C08	Myeloid cell	ACACTGATCGAGAGCA-1_1	GBC2_LN	C04	B cell	ACTGAGTCAGATGGGT-1_1	ICC1_PF	C07	Myeloid cell	AAGCCGCTCTAACTTC-1_1	ICC2_PB	C01	T cell
ATGGGAGGTAGCGTGA-1_1	DCC_PF	C03	NK T cell	ACTTTCAGTGAAGGCT-1_1_1	GBC1_PF	C11	NK cell	ACAGCCGGTCTCTCGT-1_1	GBC2_LN	C05	T cell	ACTGAGTTCCGTAGGC-1_1	ICC1_PF	C05	NK T cell	AAGGAGCAGATATGCA-1_1	ICC2_PB	C04	T cell
ATGTGTGAGTGAACAT-1_1	DCC_PF	C07	NK T cell	ACTTTCATCACAACGT-1_1_1	GBC1_PF	C05	NK cell	ACAGCCGGTTAAGATG-1_1	GBC2_LN	C12	NK T cell	ACTGATGCAGGATTGG-1_1	ICC1_PF	C03	NK T cell	AAGGAGCAGCCCTAAT-1_1	ICC2_PB	C07	T cell
ATGTGTGTCCTGTACC-1_1	DCC_PF	C08	Myeloid cell	AGAATAGAGCTGATAA-1_1_1	GBC1_PF	C02	T cell	ACAGCCGTCAGCTCTC-1_1	GBC2_LN	C01	NK T cell	ACTGATGGTCGCATCG-1_1	ICC1_PF	C09	Myeloid cell	AAGGAGCAGGCCCGTT-1_1	ICC2_PB	C02	T cell
ATTACTCTCAAGGCTT-1_1	DCC_PF	C03	NK T cell	AGACGTTAGTATTGGA-1_1_1	GBC1_PF	C11	NK cell	ACAGCCGTCCAAACAC-1_1	GBC2_LN	C07	NK T cell	ACTGCTCAGGGTCTCC-1_1	ICC1_PF	C13	NK T cell	AAGGAGCCACCGTTGG-1_1	ICC2_PB	C05	T cell
ATTACTCTCTTGTCAT-1_1	DCC_PF	C03	NK T cell	AGACGTTCAGGTCGTC-1_1_1	GBC1_PF	C19	Myeloid cell	ACAGCCGTCCGCGTTT-1_1	GBC2_LN	C12	NK T cell	ACTGCTCGTAGGCTGA-1_1	ICC1_PF	C05	NK T cell	AAGGAGCCAGCTGCTG-1_1	ICC2_PB	C03	Myeloid cell
ATTATCCAGCCACGTC-1_1	DCC_PF	C07	NK T cell	AGACGTTTCCGGCACA-1_1_1	GBC1_PF	C12	NK T cell	ACAGCTACATTCCTGC-1_1	GBC2_LN	C05	T cell	ACTGCTCGTCTAGTCA-1_1	ICC1_PF	C07	Myeloid cell	AAGGAGCGTCTTTCAT-1_1	ICC2_PB	C05	T cell
ATTATCCGTCGCGTGT-1_1	DCC_PF	C06	NK cell	AGAGCGAGTATAGGGC-1_1_1	GBC1_PF	C16	Myeloid cell	ACAGCTAGTTCGGGCT-1_1	GBC2_LN	C09	B cell	ACTGTCCAGATAGGAG-1_1	ICC1_PF	C03	NK T cell	AAGGAGCGTTGAGGTG-1_1	ICC2_PB	C05	T cell
ATTGGACCACCTCGGA-1_1	DCC_PF	C13	NK T cell	AGAGCGATCTGTCTAT-1_1_1	GBC1_PF	C07	NK T cell	ACATACGAGCCAACAG-1_1	GBC2_LN	C06	T cell	ACTGTCCCAAGTCTGT-1_1	ICC1_PF	C03	NK T cell	AAGGAGCTCCGTTGCT-1_1	ICC2_PB	C02	T cell
ATTGGTGAGTGTACCT-1_1	DCC_PF	C06	NK cell	AGAGCTTAGAGAGCTC-1_1_1	GBC1_PF	C02	T cell	ACATACGCAACTTGAC-1_1	GBC2_LN	C08	T cell	ACTTACTCAGAGTGTG-1_1	ICC1_PF	C01	Myeloid cell	AAGGCAGAGTCGATAA-1_1	ICC2_PB	C10	B cell
ATTGGTGGTGCGGTAA-1_1	DCC_PF	C03	NK T cell	AGAGCTTCAGCCTGTG-1_1_1	GBC1_PF	C02	T cell	ACATACGTCAGGTTCA-1_1	GBC2_LN	C04	B cell	ACTTGTTAGTATGACA-1_1	ICC1_PF	C07	Myeloid cell	AAGGCAGCATCTCGCT-1_1	ICC2_PB	C06	NK cell
ATTGGTGTCCGTTGCT-1_1	DCC_PF	C07	NK T cell	AGAGCTTCATTAGGCT-1_1_1	GBC1_PF	C11	NK cell	ACATCAGAGCAGACTG-1_1	GBC2_LN	C13	T cell	ACTTGTTCAAGGTTTC-1_1	ICC1_PF	C09	Myeloid cell	AAGGCAGGTACTCAAC-1_1	ICC2_PB	C05	T cell
ATTGGTGTCTACCAGA-1_1	DCC_PF	C07	NK T cell	AGAGCTTTCTACTCAT-1_1_1	GBC1_PF	C03	T cell	ACATCAGAGGATGGTC-1_1	GBC2_LN	C04	B cell	ACTTGTTGTGCTCTTC-1_1	ICC1_PF	C09	Myeloid cell	AAGGCAGGTAGTGAAT-1_1	ICC2_PB	C06	NK cell
CAACCAAAGGTGTGGT-1_1	DCC_PF	C03	NK T cell	AGATCTGCATCCAACA-1_1_1	GBC1_PF	C08	Myeloid cell	ACATCAGTCAAAGTAG-1_1	GBC2_LN	C09	B cell	ACTTTCACAAAGGAAG-1_1	ICC1_PF	C13	NK T cell	AAGGCAGTCAATCACG-1_1	ICC2_PB	C05	T cell
CAACCAACACACATGT-1_1	DCC_PF	C07	NK T cell	AGATCTGGTTCAGGCC-1_1_1	GBC1_PF	C08	Myeloid cell	ACATCAGTCACGGTTA-1_1	GBC2_LN	C09	B cell	ACTTTCACAGGATTGG-1_1	ICC1_PF	C03	NK T cell	AAGGCAGTCCCAAGTA-1_1	ICC2_PB	C02	T cell
CAAGAAAGTTAGTGGG-1_1	DCC_PF	C04	T cell	AGATTGCGTAAGTTCC-1_1_1	GBC1_PF	C05	NK cell	ACATCAGTCACTATTC-1_1	GBC2_LN	C04	B cell	ACTTTCATCAGCATGT-1_1	ICC1_PF	C05	NK T cell	AAGGCAGTCGTTGACA-1_1	ICC2_PB	C05	T cell
CAAGAAATCACGCATA-1_1	DCC_PF	C08	Myeloid cell	AGCAGCCAGGGTTTCT-1_1_1	GBC1_PF	C08	Myeloid cell	ACATGGTGTTCAGGCC-1_1	GBC2_LN	C05	T cell	AGACGTTCATATGCTG-1_1	ICC1_PF	C17	Myeloid cell	AAGGCAGTCTGCTTGC-1_1	ICC2_PB	C07	T cell
CAAGATCGTGCTCTTC-1_1	DCC_PF	C03	NK T cell	AGCAGCCGTAGCGTAG-1_1_1	GBC1_PF	C16	Myeloid cell	ACATGGTTCTACTTAC-1_1	GBC2_LN	C12	NK T cell	AGACGTTGTATTACCG-1_1	ICC1_PF	C09	Myeloid cell	AAGGTTCGTAAATACG-1_1	ICC2_PB	C03	Myeloid cell
CAAGGCCAGGGCATGT-1_1	DCC_PF	C08	Myeloid cell	AGCAGCCGTTAGATGA-1_1_1	GBC1_PF	C05	NK cell	ACCAGTAAGCTCCTTC-1_1	GBC2_LN	C04	B cell	AGACGTTGTGAGTGAC-1_1	ICC1_PF	C03	NK T cell	AAGGTTCGTAGTGAAT-1_1	ICC2_PB	C01	T cell
CAAGGCCCACGGTAAG-1_1	DCC_PF	C07	NK T cell	AGCATACAGATATGCA-1_1_1	GBC1_PF	C04	NK T cell	ACCAGTATCAGCCTAA-1_1	GBC2_LN	C12	NK T cell	AGAGCGACACACAGAG-1_1	ICC1_PF	C09	Myeloid cell	AAGGTTCGTATATGGA-1_1	ICC2_PB	C11	NK T cell
CAAGGCCTCATGTGGT-1_1	DCC_PF	C04	T cell	AGCATACCATTGAGCT-1_1_1	GBC1_PF	C11	NK cell	ACCAGTATCTTTACAC-1_1	GBC2_LN	C06	T cell	AGAGCTTAGTATTGGA-1_1	ICC1_PF	C05	NK T cell	AAGGTTCTCGAATCCA-1_1	ICC2_PB	C04	T cell
CAAGTTGCAGTGACAG-1_1	DCC_PF	C08	Myeloid cell	AGCATACGTAGCTGCC-1_1_1	GBC1_PF	C08	Myeloid cell	ACCCACTCACCGGAAA-1_1	GBC2_LN	C08	T cell	AGAGCTTAGTGGAGTC-1_1	ICC1_PF	C05	NK T cell	AAGGTTCTCGCAGGCT-1_1	ICC2_PB	C02	T cell
CAAGTTGGTGCGCTTG-1_1	DCC_PF	C06	NK cell	AGCATACTCAACGGGA-1_1_1	GBC1_PF	C13	NK T cell	ACCGTAACAAAGAATC-1_1	GBC2_LN	C07	NK T cell	AGAGTGGAGGATGCGT-1_1	ICC1_PF	C09	Myeloid cell	AAGTCTGAGACAATAC-1_1	ICC2_PB	C02	T cell
CACAAACAGCGGCTTC-1_1	DCC_PF	C08	Myeloid cell	AGCCTAAAGATGTCGG-1_1_1	GBC1_PF	C16	Myeloid cell	ACCGTAACATGTTGAC-1_1	GBC2_LN	C05	T cell	AGATCTGGTACTTCTT-1_1	ICC1_PF	C09	Myeloid cell	AAGTCTGAGCAATCTC-1_1	ICC2_PB	C01	T cell
CACAAACAGTAGTGCG-1_1	DCC_PF	C07	NK T cell	AGCCTAAAGCTGAAAT-1_1_1	GBC1_PF	C05	NK cell	ACCGTAATCACAAACC-1_1	GBC2_LN	C14	NK cell	AGATCTGGTTGTCGCG-1_1	ICC1_PF	C07	Myeloid cell	AAGTCTGCATTATCTC-1_1	ICC2_PB	C05	T cell
CACAAACTCCAATGGT-1_1	DCC_PF	C03	NK T cell	AGCCTAAAGGTTCCTA-1_1_1	GBC1_PF	C07	NK T cell	ACCGTAATCTCAACTT-1_1	GBC2_LN	C13	T cell	AGATCTGTCAGGTTCA-1_1	ICC1_PF	C03	NK T cell	AAGTCTGGTAGCTAAA-1_1	ICC2_PB	C04	T cell
CACACAAAGTCAAGCG-1_1	DCC_PF	C08	Myeloid cell	AGCCTAATCAGTTCGA-1_1_1	GBC1_PF	C03	T cell	ACCTTTACACACAGAG-1_1	GBC2_LN	C09	B cell	AGATTGCAGGTGACCA-1_1	ICC1_PF	C03	NK T cell	AAGTCTGGTGAAGGCT-1_1	ICC2_PB	C05	T cell
CACACCTTCAGGCAAG-1_1	DCC_PF	C05	T cell	AGCGGTCCAATAGAGT-1_1_1	GBC1_PF	C06	T cell	ACCTTTACACACCGAC-1_1	GBC2_LN	C04	B cell	AGATTGCAGTAGGTGC-1_1	ICC1_PF	C03	NK T cell	AAGTCTGTCCACTGGG-1_1	ICC2_PB	C02	T cell
CACACCTTCTAACGGT-1_1	DCC_PF	C07	NK T cell	AGCGGTCGTATAGGTA-1_1_1	GBC1_PF	C03	T cell	ACCTTTAGTTGCGCAC-1_1	GBC2_LN	C08	T cell	AGATTGCCACGTGAGA-1_1	ICC1_PF	C05	NK T cell	AAGTCTGTCGCCAGCA-1_1	ICC2_PB	C02	T cell
CACAGGCAGGCGTACA-1_1	DCC_PF	C07	NK T cell	AGCGTATAGAGGTTAT-1_1_1	GBC1_PF	C05	NK cell	ACGAGCCAGAGCTTCT-1_1	GBC2_LN	C07	NK T cell	AGATTGCCATGGTAGG-1_1	ICC1_PF	C07	Myeloid cell	AATCCAGAGATGCCTT-1_1	ICC2_PB	C11	NK T cell
CACAGGCGTCATGCCG-1_1	DCC_PF	C03	NK T cell	AGCGTATAGGTGGGTT-1_1_1	GBC1_PF	C16	Myeloid cell	ACGAGCCAGGCGTACA-1_1	GBC2_LN	C05	T cell	AGATTGCTCGCCGTGA-1_1	ICC1_PF	C07	Myeloid cell	AATCCAGCACGGTAAG-1_1	ICC2_PB	C04	T cell
CACAGTAAGTACGCCC-1_1	DCC_PF	C07	NK T cell	AGCGTATCAGAGCCAA-1_1_1	GBC1_PF	C02	T cell	ACGAGCCAGTGGGCTA-1_1	GBC2_LN	C14	NK cell	AGCAGCCAGAGTCTGG-1_1	ICC1_PF	C14	Myeloid cell	AATCCAGCACGTCAGC-1_1	ICC2_PB	C06	NK cell
CACAGTACACCTCGTT-1_1	DCC_PF	C06	NK cell	AGCGTATTCTCAAACG-1_1_1	GBC1_PF	C16	Myeloid cell	ACGAGCCTCAATCTCT-1_1	GBC2_LN	C09	B cell	AGCAGCCCATTGAGCT-1_1	ICC1_PF	C07	Myeloid cell	AATCCAGCAGATCTGT-1_1	ICC2_PB	C13	Myeloid cell
CACAGTATCACCATAG-1_1	DCC_PF	C06	NK cell	AGCGTCGGTATCACCA-1_1_1	GBC1_PF	C07	NK T cell	ACGAGCCTCGGTCTAA-1_1	GBC2_LN	C12	NK T cell	AGCAGCCGTCCGTCAG-1_1	ICC1_PF	C13	NK T cell	AATCCAGGTAGCGCAA-1_1	ICC2_PB	C04	T cell
CACATAGAGAAGGTGA-1_1	DCC_PF	C05	T cell	AGCGTCGGTCGCCATG-1_1_1	GBC1_PF	C08	Myeloid cell	ACGAGCCTCGTCTGCT-1_1	GBC2_LN	C05	T cell	AGCAGCCTCGAGAACG-1_1	ICC1_PF	C09	Myeloid cell	AATCCAGGTCCATCCT-1_1	ICC2_PB	C03	Myeloid cell
CACATAGAGCCTATGT-1_1	DCC_PF	C01	B cell	AGCTCCTAGTTCGATC-1_1_1	GBC1_PF	C16	Myeloid cell	ACGAGGAAGCTACCTA-1_1	GBC2_LN	C04	B cell	AGCATACAGATCGGGT-1_1	ICC1_PF	C09	Myeloid cell	AATCCAGGTTGTACAC-1_1	ICC2_PB	C02	T cell
CACATTTTCGTGACAT-1_1	DCC_PF	C07	NK T cell	AGCTCCTCAGGAATCG-1_1_1	GBC1_PF	C05	NK cell	ACGAGGAGTTCTGTTT-1_1	GBC2_LN	C09	B cell	AGCATACTCAGTCAGT-1_1	ICC1_PF	C13	NK T cell	AATCCAGGTTTGGCGC-1_1	ICC2_PB	C02	T cell
CACCAGGGTCTCCATC-1_1	DCC_PF	C03	NK T cell	AGCTCCTCATAGTAAG-1_1_1	GBC1_PF	C02	T cell	ACGAGGAGTTTACTCT-1_1	GBC2_LN	C09	B cell	AGCCTAAAGGATGGAA-1_1	ICC1_PF	C07	Myeloid cell	AATCCAGTCAGCATGT-1_1	ICC2_PB	C05	T cell
CACTCCAGTATTACCG-1_1	DCC_PF	C06	NK cell	AGCTCCTGTTAAGTAG-1_1_1	GBC1_PF	C03	T cell	ACGAGGATCATCTGCC-1_1	GBC2_LN	C04	B cell	AGCGTATAGTAGCCGA-1_1	ICC1_PF	C03	NK T cell	AATCCAGTCCAACCAA-1_1	ICC2_PB	C03	Myeloid cell
CAGAGAGAGGTGGGTT-1_1	DCC_PF	C07	NK T cell	AGCTCCTTCCTGCTTG-1_1_1	GBC1_PF	C04	NK T cell	ACGAGGATCCAGAGGA-1_1	GBC2_LN	C08	T cell	AGCGTATGTAGCACGA-1_1	ICC1_PF	C09	Myeloid cell	AATCCAGTCGTTACAG-1_1	ICC2_PB	C06	NK cell
CAGAGAGAGTCATGCT-1_1	DCC_PF	C08	Myeloid cell	AGCTCCTTCGTCCAGG-1_1_1	GBC1_PF	C08	Myeloid cell	ACGATACAGAGACGAA-1_1	GBC2_LN	C09	B cell	AGCGTATGTGACGCCT-1_1	ICC1_PF	C13	NK T cell	AATCCAGTCTAGAGTC-1_1	ICC2_PB	C02	T cell
CAGAGAGCAGCGTAAG-1_1	DCC_PF	C01	B cell	AGCTCTCCAGTGGGAT-1_1_1	GBC1_PF	C02	T cell	ACGATACCAAACGTGG-1_1	GBC2_LN	C04	B cell	AGCGTATGTTTACTCT-1_1	ICC1_PF	C09	Myeloid cell	AATCGGTAGATCCCGC-1_1	ICC2_PB	C03	Myeloid cell
CAGAGAGGTGCGGTAA-1_1	DCC_PF	C13	NK T cell	AGCTTGAAGCAGACTG-1_1_1	GBC1_PF	C03	T cell	ACGATACGTATGAAAC-1_1	GBC2_LN	C08	T cell	AGCGTATTCAAACGGG-1_1	ICC1_PF	C14	Myeloid cell	AATCGGTAGCAATATG-1_1	ICC2_PB	C05	T cell
CAGAGAGTCGAACGGA-1_1	DCC_PF	C11	B cell	AGCTTGACAATGTAAG-1_1_1	GBC1_PF	C03	T cell	ACGATACTCCCACTTG-1_1	GBC2_LN	C07	NK T cell	AGCGTATTCAGTTCGA-1_1	ICC1_PF	C14	Myeloid cell	AATCGGTAGCCGCCTA-1_1	ICC2_PB	C01	T cell
CAGATCATCACAGGCC-1_1	DCC_PF	C07	NK T cell	AGCTTGAGTGCTGTAT-1_1_1	GBC1_PF	C02	T cell	ACGATACTCCGCGCAA-1_1	GBC2_LN	C01	NK T cell	AGCGTCGAGAGAGCTC-1_1	ICC1_PF	C07	Myeloid cell	AATCGGTAGCTACCTA-1_1	ICC2_PB	C02	T cell
CAGCAGCGTACACCGC-1_1	DCC_PF	C07	NK T cell	AGCTTGAGTGGTCTCG-1_1_1	GBC1_PF	C13	NK T cell	ACGATGTAGCCACCTG-1_1	GBC2_LN	C19	Myeloid cell	AGCTCCTCAAGAGTCG-1_1	ICC1_PF	C04	T cell	AATCGGTAGGGCACTA-1_1	ICC2_PB	C03	Myeloid cell
CAGCAGCTCTGCCCTA-1_1	DCC_PF	C06	NK cell	AGGCCACGTGCATCTA-1_1_1	GBC1_PF	C02	T cell	ACGATGTCAAGGACTG-1_1	GBC2_LN	C04	B cell	AGCTCCTGTGTGGCTC-1_1	ICC1_PF	C07	Myeloid cell	AATCGGTAGTGTGGCA-1_1	ICC2_PB	C02	T cell
CAGCATATCACTTATC-1_1	DCC_PF	C11	B cell	AGGCCACTCACGATGT-1_1_1	GBC1_PF	C01	NK cell	ACGATGTCATTACGAC-1_1	GBC2_LN	C08	T cell	AGCTCCTTCATTCACT-1_1	ICC1_PF	C09	Myeloid cell	AATCGGTCAGCCAGAA-1_1	ICC2_PB	C08	NK T cell
CAGCCGAAGTGGAGTC-1_1	DCC_PF	C03	NK T cell	AGGCCGTTCACGACTA-1_1_1	GBC1_PF	C05	NK cell	ACGCAGCAGCGAAGGG-1_1	GBC2_LN	C02	T cell	AGCTCCTTCCTGCAGG-1_1	ICC1_PF	C05	NK T cell	ACACCAAAGTGAACAT-1_1	ICC2_PB	C04	T cell
CAGCGACAGCGCTTAT-1_1	DCC_PF	C07	NK T cell	AGGCCGTTCGTCTGCT-1_1_1	GBC1_PF	C08	Myeloid cell	ACGCAGCAGTGAATTG-1_1	GBC2_LN	C09	B cell	AGCTCCTTCGGGAGTA-1_1	ICC1_PF	C12	Myeloid cell	ACACCAAAGTGCGTGA-1_1	ICC2_PB	C12	NK T cell
CAGCGACAGTGTACTC-1_1	DCC_PF	C07	NK T cell	AGGGAGTCAATCAGAA-1_1_1	GBC1_PF	C04	NK T cell	ACGCAGCGTAGCTTGT-1_1	GBC2_LN	C01	NK T cell	AGCTCTCAGGTACTCT-1_1	ICC1_PF	C12	Myeloid cell	ACACCAAAGTTAACGA-1_1	ICC2_PB	C01	T cell
CAGCGACCATGGGAAC-1_1	DCC_PF	C07	NK T cell	AGGGAGTGTATAAACG-1_1_1	GBC1_PF	C07	NK T cell	ACGCAGCTCTCGTTTA-1_1	GBC2_LN	C02	T cell	AGCTCTCGTCTAGAGG-1_1	ICC1_PF	C05	NK T cell	ACACCAACACTCTGTC-1_1	ICC2_PB	C10	B cell
CAGCTAAAGCTAGCCC-1_1	DCC_PF	C09	Myeloid cell	AGGGAGTTCGTATCAG-1_1_1	GBC1_PF	C08	Myeloid cell	ACGCCAGCAAAGTCAA-1_1	GBC2_LN	C12	NK T cell	AGCTCTCTCCTTTCTC-1_1	ICC1_PF	C06	T cell	ACACCAACAGCCACCA-1_1	ICC2_PB	C07	T cell
CAGCTAAAGGGCTCTC-1_1	DCC_PF	C04	T cell	AGGGATGAGCCAACAG-1_1_1	GBC1_PF	C11	NK cell	ACGCCAGCAGATCCAT-1_1	GBC2_LN	C03	NK cell	AGCTTGAGTCGACTAT-1_1	ICC1_PF	C09	Myeloid cell	ACACCAACAGCTCGAC-1_1	ICC2_PB	C13	Myeloid cell
CAGCTGGGTTGCGTTA-1_1	DCC_PF	C03	NK T cell	AGGGATGGTAGCGCAA-1_1_1	GBC1_PF	C08	Myeloid cell	ACGCCAGGTAGAGTGC-1_1	GBC2_LN	C12	NK T cell	AGGCCACAGCCAGGAT-1_1	ICC1_PF	C06	T cell	ACACCAACATCCCACT-1_1	ICC2_PB	C01	T cell
CAGTAACCAATGTAAG-1_1	DCC_PF	C03	NK T cell	AGGGATGGTTGAGGTG-1_1_1	GBC1_PF	C08	Myeloid cell	ACGCCAGGTTGGACCC-1_1	GBC2_LN	C04	B cell	AGGCCACCACCTTGTC-1_1	ICC1_PF	C13	NK T cell	ACACCAAGTGACTCAT-1_1	ICC2_PB	C03	Myeloid cell
CAGTAACGTACAGTGG-1_1	DCC_PF	C02	B cell	AGGGATGTCACTATTC-1_1_1	GBC1_PF	C01	NK cell	ACGCCAGTCGGAAACG-1_1	GBC2_LN	C06	T cell	AGGCCACTCCAATGGT-1_1	ICC1_PF	C06	T cell	ACACCAAGTTACGGAG-1_1	ICC2_PB	C11	NK T cell
CAGTAACTCAAACCAC-1_1	DCC_PF	C05	T cell	AGGGATGTCCAATGGT-1_1_1	GBC1_PF	C08	Myeloid cell	ACGCCAGTCTTAACCT-1_1	GBC2_LN	C04	B cell	AGGCCACTCGGAGGTA-1_1	ICC1_PF	C07	Myeloid cell	ACACCAATCAGTTGAC-1_1	ICC2_PB	C01	T cell
CAGTCCTAGCGACGTA-1_1	DCC_PF	C06	NK cell	AGGGTGAAGATGTGGC-1_1_1	GBC1_PF	C02	T cell	ACGCCGAAGAGCCTAG-1_1	GBC2_LN	C04	B cell	AGGCCGTAGAGCAATT-1_1	ICC1_PF	C07	Myeloid cell	ACACCAATCTAGAGTC-1_1	ICC2_PB	C08	NK T cell
CATATGGCACGGCTAC-1_1	DCC_PF	C06	NK cell	AGGGTGACACGAGGTA-1_1_1	GBC1_PF	C08	Myeloid cell	ACGCCGACAGTAAGAT-1_1	GBC2_LN	C08	T cell	AGGCCGTTCACCAGGC-1_1	ICC1_PF	C13	NK T cell	ACACCCTAGAATGTGT-1_1	ICC2_PB	C05	T cell
CATATGGTCACAAACC-1_1	DCC_PF	C07	NK T cell	AGGGTGACATACTACG-1_1_1	GBC1_PF	C08	Myeloid cell	ACGCCGACATGCATGT-1_1	GBC2_LN	C05	T cell	AGGCCGTTCGTTTATC-1_1	ICC1_PF	C05	NK T cell	ACACCCTAGGTGCTAG-1_1	ICC2_PB	C01	T cell
CATATTCAGCGTGAGT-1_1	DCC_PF	C06	NK cell	AGGGTGAGTGTCCTCT-1_1_1	GBC1_PF	C03	T cell	ACGCCGAGTACGCTGC-1_1	GBC2_LN	C04	B cell	AGGGAGTCAGGCTGAA-1_1	ICC1_PF	C09	Myeloid cell	ACACCCTCACCATGTA-1_1	ICC2_PB	C14	Myeloid cell
CATATTCTCAGTTAGC-1_1	DCC_PF	C01	B cell	AGGTCATCACTGAAGG-1_1_1	GBC1_PF	C04	NK T cell	ACGCCGATCTTCATGT-1_1	GBC2_LN	C09	B cell	AGGGATGGTTAAGGGC-1_1	ICC1_PF	C05	NK T cell	ACACCCTCACGTGAGA-1_1	ICC2_PB	C10	B cell
CATCAAGTCGAGCCCA-1_1	DCC_PF	C04	T cell	AGGTCATGTACAGACG-1_1_1	GBC1_PF	C03	T cell	ACGGAGACAAGTCATC-1_1	GBC2_LN	C08	T cell	AGGGTGAAGACCACGA-1_1	ICC1_PF	C03	NK T cell	ACACCCTCAGCCTATA-1_1	ICC2_PB	C05	T cell
CATCAAGTCTTACCGC-1_1	DCC_PF	C09	Myeloid cell	AGGTCCGCACACCGAC-1_1_1	GBC1_PF	C02	T cell	ACGGAGACACCGCTAG-1_1	GBC2_LN	C08	T cell	AGGGTGAAGGGTGTTG-1_1	ICC1_PF	C07	Myeloid cell	ACACCCTCAGCTCGAC-1_1	ICC2_PB	C01	T cell
CATCAGAAGCTGTTCA-1_1	DCC_PF	C09	Myeloid cell	AGGTCCGCACGGCCAT-1_1_1	GBC1_PF	C03	T cell	ACGGAGATCATCATTC-1_1	GBC2_LN	C04	B cell	AGGGTGACACGGCGTT-1_1	ICC1_PF	C13	NK T cell	ACACCCTCAGGGTACA-1_1	ICC2_PB	C05	T cell
CATCAGAGTGTGAAAT-1_1	DCC_PF	C08	Myeloid cell	AGTAGTCGTTACGGAG-1_1_1	GBC1_PF	C08	Myeloid cell	ACGGCCAAGCACACAG-1_1	GBC2_LN	C12	NK T cell	AGGGTGAGTTGGTTTG-1_1	ICC1_PF	C13	NK T cell	ACACCCTGTACGAAAT-1_1	ICC2_PB	C02	T cell
CATCCACTCTCAAGTG-1_1	DCC_PF	C07	NK T cell	AGTAGTCGTTCCCGAG-1_1_1	GBC1_PF	C07	NK T cell	ACGGCCAAGTCCGGTC-1_1	GBC2_LN	C02	T cell	AGGGTGATCAGAGCTT-1_1	ICC1_PF	C09	Myeloid cell	ACACCCTGTCCAGTTA-1_1	ICC2_PB	C02	T cell
CATCGGGGTGCTCTTC-1_1	DCC_PF	C03	NK T cell	AGTAGTCTCCTTAATC-1_1_1	GBC1_PF	C08	Myeloid cell	ACGGCCACAGCTTAAC-1_1	GBC2_LN	C02	T cell	AGGGTGATCCTTTCTC-1_1	ICC1_PF	C09	Myeloid cell	ACACCCTGTCCGTGAC-1_1	ICC2_PB	C05	T cell
CATCGGGGTTGACGTT-1_1	DCC_PF	C03	NK T cell	AGTCTTTCATGGGAAC-1_1_1	GBC1_PF	C03	T cell	ACGGCCACAGTCTTCC-1_1	GBC2_LN	C08	T cell	AGGTCATAGGCACATG-1_1	ICC1_PF	C07	Myeloid cell	ACACCCTGTGCGATAG-1_1	ICC2_PB	C02	T cell
CATGACACAAGTAATG-1_1	DCC_PF	C07	NK T cell	AGTCTTTTCAAAGTAG-1_1_1	GBC1_PF	C08	Myeloid cell	ACGGCCACATGTCTCC-1_1	GBC2_LN	C08	T cell	AGGTCATGTGTGGCTC-1_1	ICC1_PF	C04	T cell	ACACCCTGTTACGGAG-1_1	ICC2_PB	C03	Myeloid cell
CATGCCTGTGGCCCTA-1_1	DCC_PF	C01	B cell	AGTCTTTTCACCGGGT-1_1_1	GBC1_PF	C12	NK T cell	ACGGCCAGTTTCGCTC-1_1	GBC2_LN	C12	NK T cell	AGGTCATTCCATTCTA-1_1	ICC1_PF	C09	Myeloid cell	ACACCCTGTTAGTGGG-1_1	ICC2_PB	C01	T cell
CATGGCGAGCCTCGTG-1_1	DCC_PF	C12	NK cell	AGTCTTTTCAGAGGTG-1_1_1	GBC1_PF	C03	T cell	ACGGCCATCCTTTACA-1_1	GBC2_LN	C05	T cell	AGGTCATTCGGTTCGG-1_1	ICC1_PF	C13	NK T cell	ACACCCTGTTCGCTAA-1_1	ICC2_PB	C03	Myeloid cell
CATTATCCATCCGTGG-1_1	DCC_PF	C07	NK T cell	AGTGAGGAGGTGATTA-1_1_1	GBC1_PF	C11	NK cell	ACGGGCTAGTTACCCA-1_1	GBC2_LN	C13	T cell	AGGTCCGAGAGGGCTT-1_1	ICC1_PF	C09	Myeloid cell	ACACCCTGTTGTGGCC-1_1	ICC2_PB	C05	T cell
CCAATCCTCGGAGCAA-1_1	DCC_PF	C04	T cell	AGTGGGACAAATACAG-1_1_1	GBC1_PF	C08	Myeloid cell	ACGGGCTCAACTTGAC-1_1	GBC2_LN	C13	T cell	AGGTCCGGTCTGCAAT-1_1	ICC1_PF	C07	Myeloid cell	ACACCGGAGCGGCTTC-1_1	ICC2_PB	C05	T cell
CCACCTACATGGTCAT-1_1	DCC_PF	C09	Myeloid cell	AGTGGGACACATGTGT-1_1_1	GBC1_PF	C08	Myeloid cell	ACGGGCTGTAGGGTAC-1_1	GBC2_LN	C09	B cell	AGTAGTCAGGTAGCTG-1_1	ICC1_PF	C03	NK T cell	ACACCGGAGTGAATTG-1_1	ICC2_PB	C07	T cell
CCACTACTCCTCAACC-1_1	DCC_PF	C08	Myeloid cell	AGTGGGACACGAAGCA-1_1_1	GBC1_PF	C06	T cell	ACGGGCTTCCAGTAGT-1_1	GBC2_LN	C16	NK T cell	AGTAGTCGTCAACATC-1_1	ICC1_PF	C18	Myeloid cell	ACACCGGCAATACGCT-1_1	ICC2_PB	C02	T cell
CCAGCGAAGCTAGTGG-1_1	DCC_PF	C09	Myeloid cell	AGTGGGACAGGCAGTA-1_1_1	GBC1_PF	C08	Myeloid cell	ACGGGTCAGTGGCACA-1_1	GBC2_LN	C13	T cell	AGTAGTCTCGTTGACA-1_1	ICC1_PF	C03	NK T cell	ACACCGGCAGTTCATG-1_1	ICC2_PB	C08	NK T cell
CCATGTCGTCGCATCG-1_1	DCC_PF	C06	NK cell	ATAACGCAGACATAAC-1_1_1	GBC1_PF	C08	Myeloid cell	ACGGGTCCATGGTCTA-1_1	GBC2_LN	C10	Myeloid cell	AGTCTTTAGGACCACA-1_1	ICC1_PF	C04	T cell	ACACCGGGTATCACCA-1_1	ICC2_PB	C07	T cell
CCATGTCTCGCCTGTT-1_1	DCC_PF	C09	Myeloid cell	ATAAGAGGTTGGTAAA-1_1_1	GBC1_PF	C05	NK cell	ACGGGTCGTAGCGTCC-1_1	GBC2_LN	C05	T cell	AGTCTTTAGGCTCTTA-1_1	ICC1_PF	C05	NK T cell	ACACCGGGTGACAAAT-1_1	ICC2_PB	C03	Myeloid cell
CCCAATCAGATATGGT-1_1	DCC_PF	C03	NK T cell	ATAGACCCAATTCCTT-1_1_1	GBC1_PF	C02	T cell	ACGGGTCGTCTTCGTC-1_1	GBC2_LN	C05	T cell	AGTCTTTGTTCGAATC-1_1	ICC1_PF	C09	Myeloid cell	ACACCGGGTGTGCGTC-1_1	ICC2_PB	C06	NK cell
CCCAATCCAACACCTA-1_1	DCC_PF	C03	NK T cell	ATCACGAAGCCACGTC-1_1_1	GBC1_PF	C08	Myeloid cell	ACGGGTCTCAACACAC-1_1	GBC2_LN	C09	B cell	AGTGAGGAGGTAGCCA-1_1	ICC1_PF	C05	NK T cell	ACACCGGTCGGTTAAC-1_1	ICC2_PB	C03	Myeloid cell
CCCAATCCATAGAAAC-1_1	DCC_PF	C03	NK T cell	ATCACGACAGTGACAG-1_1_1	GBC1_PF	C16	Myeloid cell	ACGGGTCTCTGTCCGT-1_1	GBC2_LN	C09	B cell	AGTGAGGAGGTGATAT-1_1	ICC1_PF	C03	NK T cell	ACACCGGTCTTGAGGT-1_1	ICC2_PB	C07	T cell
CCCAGTTCACCAGATT-1_1	DCC_PF	C06	NK cell	ATCACGACATCTATGG-1_1_1	GBC1_PF	C17	Myeloid cell	ACGTCAAAGAGCTTCT-1_1	GBC2_LN	C08	T cell	AGTGAGGCATTAGCCA-1_1	ICC1_PF	C03	NK T cell	ACACTGAAGGCCCGTT-1_1	ICC2_PB	C07	T cell
CCCAGTTCACCGAATT-1_1	DCC_PF	C06	NK cell	ATCACGATCAGGCAAG-1_1_1	GBC1_PF	C05	NK cell	ACGTCAAGTGTAACGG-1_1	GBC2_LN	C02	T cell	AGTGAGGTCAGTTTGG-1_1	ICC1_PF	C09	Myeloid cell	ACACTGAAGTGAAGAG-1_1	ICC2_PB	C02	T cell
CCCATACTCTAACCGA-1_1	DCC_PF	C08	Myeloid cell	ATCATCTCAGACACTT-1_1_1	GBC1_PF	C16	Myeloid cell	ACTATCTAGCCTCGTG-1_1	GBC2_LN	C17	Myeloid cell	AGTGGGAAGTGATCGG-1_1	ICC1_PF	C07	Myeloid cell	ACACTGACACACTGCG-1_1	ICC2_PB	C05	T cell
CCGGGATTCCCTGACT-1_1	DCC_PF	C09	Myeloid cell	ATCATCTGTCGTCTTC-1_1_1	GBC1_PF	C03	T cell	ACTATCTAGCGTTTAC-1_1	GBC2_LN	C08	T cell	AGTGGGACATGCCTTC-1_1	ICC1_PF	C09	Myeloid cell	ACACTGACACCCTATC-1_1	ICC2_PB	C11	NK T cell
CCGTGGAAGGCCATAG-1_1	DCC_PF	C07	NK T cell	ATCATCTGTCTAGCCG-1_1_1	GBC1_PF	C16	Myeloid cell	ACTATCTCAACGATCT-1_1	GBC2_LN	C06	T cell	AGTGTCAAGATATGGT-1_1	ICC1_PF	C03	NK T cell	ACACTGACAGGATCGA-1_1	ICC2_PB	C06	NK cell
CCGTGGATCAGATAAG-1_1	DCC_PF	C09	Myeloid cell	ATCCACCAGAACTCGG-1_1_1	GBC1_PF	C08	Myeloid cell	ACTATCTCACCATGTA-1_1	GBC2_LN	C06	T cell	AGTGTCACATATACCG-1_1	ICC1_PF	C09	Myeloid cell	ACACTGACATCCCACT-1_1	ICC2_PB	C05	T cell
CCGTTCATCCACGACG-1_1	DCC_PF	C04	T cell	ATCCACCAGATGCGAC-1_1_1	GBC1_PF	C08	Myeloid cell	ACTATCTCATACGCCG-1_1	GBC2_LN	C06	T cell	AGTGTCAGTTGGTGGA-1_1	ICC1_PF	C12	Myeloid cell	ACACTGAGTAGTAGTA-1_1	ICC2_PB	C01	T cell
CCTACACAGGCATGGT-1_1	DCC_PF	C03	NK T cell	ATCGAGTCACCATGTA-1_1_1	GBC1_PF	C11	NK cell	ACTATCTCATGCTAGT-1_1	GBC2_LN	C12	NK T cell	AGTTGGTCATCTATGG-1_1	ICC1_PF	C04	T cell	ACACTGATCACCAGGC-1_1	ICC2_PB	C01	T cell
CCTACCAAGCGTTTAC-1_1	DCC_PF	C07	NK T cell	ATCTACTCACCTCGGA-1_1_1	GBC1_PF	C16	Myeloid cell	ACTATCTGTCAATGTC-1_1	GBC2_LN	C09	B cell	AGTTGGTTCAGAGACG-1_1	ICC1_PF	C09	Myeloid cell	ACACTGATCTCGTATT-1_1	ICC2_PB	C03	Myeloid cell
CCTACCATCTTCGAGA-1_1	DCC_PF	C07	NK T cell	ATCTACTCATGGATGG-1_1_1	GBC1_PF	C03	T cell	ACTATCTGTGACGCCT-1_1	GBC2_LN	C04	B cell	AGTTGGTTCGATAGAA-1_1	ICC1_PF	C13	NK T cell	ACAGCCGCACTGAAGG-1_1	ICC2_PB	C01	T cell
CCTAGCTGTAGCGCAA-1_1	DCC_PF	C01	B cell	ATCTACTCATTATCTC-1_1_1	GBC1_PF	C05	NK cell	ACTATCTTCCCATTTA-1_1	GBC2_LN	C19	Myeloid cell	ATAAGAGAGAAACGCC-1_1	ICC1_PF	C05	NK T cell	ACAGCCGCAGCTTAAC-1_1	ICC2_PB	C05	T cell
CCTATTAAGGCTCAGA-1_1	DCC_PF	C08	Myeloid cell	ATCTGCCAGCCACTAT-1_1_1	GBC1_PF	C05	NK cell	ACTGAACGTATCAGTC-1_1	GBC2_LN	C08	T cell	ATAAGAGCAGGATCGA-1_1	ICC1_PF	C14	Myeloid cell	ACAGCCGTCCTCTAGC-1_1	ICC2_PB	C02	T cell
CCTCAGTCATGTAGTC-1_1	DCC_PF	C03	NK T cell	ATCTGCCAGCCGCCTA-1_1_1	GBC1_PF	C03	T cell	ACTGAACTCACTATTC-1_1	GBC2_LN	C05	T cell	ATAAGAGCAGTAAGCG-1_1	ICC1_PF	C07	Myeloid cell	ACAGCTAAGAAGATTC-1_1	ICC2_PB	C05	T cell
CCTCAGTGTCTTGCGG-1_1	DCC_PF	C07	NK T cell	ATCTGCCAGCTAAGAT-1_1_1	GBC1_PF	C04	NK T cell	ACTGAACTCACTTATC-1_1	GBC2_LN	C04	B cell	ATAAGAGCATGGTCAT-1_1	ICC1_PF	C09	Myeloid cell	ACAGCTAAGCGTTTAC-1_1	ICC2_PB	C07	T cell
CCTCTGAGTTAGTGGG-1_1	DCC_PF	C11	B cell	ATCTGCCAGGTGACCA-1_1_1	GBC1_PF	C16	Myeloid cell	ACTGAACTCAGTTCGA-1_1	GBC2_LN	C05	T cell	ATAGACCAGTCAAGGC-1_1	ICC1_PF	C03	NK T cell	ACAGCTAAGGGCTCTC-1_1	ICC2_PB	C05	T cell
CCTTACGAGACCGGAT-1_1	DCC_PF	C07	NK T cell	ATCTGCCTCAAGGCTT-1_1_1	GBC1_PF	C08	Myeloid cell	ACTGAACTCCCAAGTA-1_1	GBC2_LN	C04	B cell	ATCACGACACGAAAGC-1_1	ICC1_PF	C09	Myeloid cell	ACAGCTAAGTGACTCT-1_1	ICC2_PB	C03	Myeloid cell
CCTTCCCGTCTCTCGT-1_1	DCC_PF	C02	B cell	ATGAGGGAGCCCAGCT-1_1_1	GBC1_PF	C03	T cell	ACTGAACTCGGGAGTA-1_1	GBC2_LN	C06	T cell	ATCATCTCAGTTAACC-1_1	ICC1_PF	C09	Myeloid cell	ACAGCTACACAACGCC-1_1	ICC2_PB	C05	T cell
CCTTCCCTCTGTTTGT-1_1	DCC_PF	C06	NK cell	ATGAGGGTCGCGTTTC-1_1_1	GBC1_PF	C03	T cell	ACTGAGTAGTTACGGG-1_1	GBC2_LN	C08	T cell	ATCATCTGTCCAAGTT-1_1	ICC1_PF	C09	Myeloid cell	ACAGCTAGTAATCGTC-1_1	ICC2_PB	C04	T cell
CCTTCGAGTAGTACCT-1_1	DCC_PF	C03	NK T cell	ATGAGGGTCTGCAAGT-1_1_1	GBC1_PF	C01	NK cell	ACTGAGTCACACATGT-1_1	GBC2_LN	C12	NK T cell	ATCATGGGTCAAGCGA-1_1	ICC1_PF	C05	NK T cell	ACAGCTAGTCCAAGTT-1_1	ICC2_PB	C01	T cell
CCTTTCTCATGTTGAC-1_1	DCC_PF	C07	NK T cell	ATGCGATAGAGACTAT-1_1_1	GBC1_PF	C08	Myeloid cell	ACTGAGTGTGGAAAGA-1_1	GBC2_LN	C05	T cell	ATCCACCCACGAGGTA-1_1	ICC1_PF	C07	Myeloid cell	ACAGCTATCAGTGCAT-1_1	ICC2_PB	C01	T cell
CGAACATCAGCATACT-1_1	DCC_PF	C04	T cell	ATGCGATCAAGCTGAG-1_1_1	GBC1_PF	C08	Myeloid cell	ACTGAGTTCACCACCT-1_1	GBC2_LN	C04	B cell	ATCCACCGTGTTAAGA-1_1	ICC1_PF	C18	Myeloid cell	ACAGCTATCCAAATGC-1_1	ICC2_PB	C02	T cell
CGACCTTGTTACGTCA-1_1	DCC_PF	C04	T cell	ATGCGATTCCTCGCAT-1_1_1	GBC1_PF	C02	T cell	ACTGATGCAGCGATCC-1_1	GBC2_LN	C04	B cell	ATCCGAAAGCTAGTTC-1_1	ICC1_PF	C07	Myeloid cell	ACAGCTATCCTTTACA-1_1	ICC2_PB	C02	T cell
CGACCTTTCGTAGGTT-1_1	DCC_PF	C03	NK T cell	ATGGGAGAGAATGTTG-1_1_1	GBC1_PF	C03	T cell	ACTGATGCATGCGCAC-1_1	GBC2_LN	C01	NK T cell	ATCCGAAAGGAATCGC-1_1	ICC1_PF	C13	NK T cell	ACATACGAGAAACCGC-1_1	ICC2_PB	C03	Myeloid cell
CGACTTCAGTCAAGGC-1_1	DCC_PF	C01	B cell	ATGGGAGTCAGTTAGC-1_1_1	GBC1_PF	C06	T cell	ACTGATGGTGCAACTT-1_1	GBC2_LN	C09	B cell	ATCCGAACACCAGCAC-1_1	ICC1_PF	C16	B cell	ACATACGAGAGAGCTC-1_1	ICC2_PB	C03	Myeloid cell
CGACTTCGTCGGCTCA-1_1	DCC_PF	C06	NK cell	ATGTGTGCACAGCGTC-1_1_1	GBC1_PF	C03	T cell	ACTGATGTCATGGTCA-1_1	GBC2_LN	C03	NK cell	ATCCGAACACTGTTAG-1_1	ICC1_PF	C04	T cell	ACATACGCAAGTCTGT-1_1	ICC2_PB	C05	T cell
CGACTTCTCGCGGATC-1_1	DCC_PF	C07	NK T cell	ATGTGTGGTAATAGCA-1_1_1	GBC1_PF	C03	T cell	ACTGATGTCCGCGCAA-1_1	GBC2_LN	C06	T cell	ATCGAGTAGGCATGTG-1_1	ICC1_PF	C18	Myeloid cell	ACATACGCACCATGTA-1_1	ICC2_PB	C05	T cell
CGAGAAGCATATGGTC-1_1	DCC_PF	C06	NK cell	ATTACTCGTTTAGGAA-1_1_1	GBC1_PF	C02	T cell	ACTGCTCTCTTTACGT-1_1	GBC2_LN	C08	T cell	ATCGAGTAGTGGGTTG-1_1	ICC1_PF	C05	NK T cell	ACATACGGTATAGGGC-1_1	ICC2_PB	C05	T cell
CGAGCACAGCTGTCTA-1_1	DCC_PF	C06	NK cell	ATTATCCAGATGTGGC-1_1_1	GBC1_PF	C03	T cell	ACTGTCCAGTTGAGTA-1_1	GBC2_LN	C18	T cell	ATCGAGTAGTTATCGC-1_1	ICC1_PF	C09	Myeloid cell	ACATACGTCACAAACC-1_1	ICC2_PB	C07	T cell
CGAGCACCATTCTTAC-1_1	DCC_PF	C09	Myeloid cell	ATTATCCAGGATGTAT-1_1_1	GBC1_PF	C08	Myeloid cell	ACTGTCCCAAACGTGG-1_1	GBC2_LN	C09	B cell	ATCGAGTGTTCTGGTA-1_1	ICC1_PF	C09	Myeloid cell	ACATACGTCATTCACT-1_1	ICC2_PB	C05	T cell
CGAGCACGTCGAGATG-1_1	DCC_PF	C06	NK cell	ATTCTACCAACACCCG-1_1_1	GBC1_PF	C03	T cell	ACTGTCCCAAGCGATG-1_1	GBC2_LN	C03	NK cell	ATCTACTAGCGTAATA-1_1	ICC1_PF	C04	T cell	ACATACGTCCAGTAGT-1_1	ICC2_PB	C02	T cell
CGATCGGCACGGCCAT-1_1	DCC_PF	C09	Myeloid cell	ATTCTACTCTTTAGTC-1_1_1	GBC1_PF	C16	Myeloid cell	ACTGTCCGTAACGACG-1_1	GBC2_LN	C09	B cell	ATCTACTGTGCACTTA-1_1	ICC1_PF	C07	Myeloid cell	ACATACGTCTGGTGTA-1_1	ICC2_PB	C02	T cell
CGATGGCAGTCGAGTG-1_1	DCC_PF	C03	NK T cell	ATTGGACGTGATAAGT-1_1_1	GBC1_PF	C16	Myeloid cell	ACTGTCCGTCCCGACA-1_1	GBC2_LN	C08	T cell	ATCTACTTCATGTGGT-1_1	ICC1_PF	C05	NK T cell	ACATCAGAGAGCCTAG-1_1	ICC2_PB	C01	T cell
CGCCAAGCAATGGTCT-1_1	DCC_PF	C04	T cell	ATTGGACGTTTGACAC-1_1_1	GBC1_PF	C13	NK T cell	ACTGTCCTCCACGACG-1_1	GBC2_LN	C04	B cell	ATCTACTTCCCTTGCA-1_1	ICC1_PF	C17	Myeloid cell	ACATCAGAGCCAGTAG-1_1	ICC2_PB	C07	T cell
CGCTTCATCACGAAGG-1_1	DCC_PF	C07	NK T cell	ATTTCTGAGATATACG-1_1_1	GBC1_PF	C02	T cell	ACTGTCCTCGCGCCAA-1_1	GBC2_LN	C01	NK T cell	ATCTGCCTCCAGAAGG-1_1	ICC1_PF	C07	Myeloid cell	ACATCAGAGCGATGAC-1_1	ICC2_PB	C06	NK cell
CGGACACAGGTAAACT-1_1	DCC_PF	C05	T cell	ATTTCTGCATCGGACC-1_1_1	GBC1_PF	C09	B cell	ACTTACTAGAGTGACC-1_1	GBC2_LN	C04	B cell	ATCTGCCTCTGTACGA-1_1	ICC1_PF	C09	Myeloid cell	ACATCAGAGCTCTCGG-1_1	ICC2_PB	C01	T cell
CGGACACGTTGGACCC-1_1	DCC_PF	C07	NK T cell	ATTTCTGTCTTGCATT-1_1_1	GBC1_PF	C08	Myeloid cell	ACTTACTAGATCCCAT-1_1	GBC2_LN	C05	T cell	ATGAGGGAGTCAAGCG-1_1	ICC1_PF	C03	NK T cell	ACATCAGGTCAGAATA-1_1	ICC2_PB	C11	NK T cell
CGGACACGTTTCGCTC-1_1	DCC_PF	C08	Myeloid cell	CAACCAACAAGGACTG-1_1_1	GBC1_PF	C02	T cell	ACTTACTAGGTAGCCA-1_1	GBC2_LN	C04	B cell	ATGAGGGCACGGATAG-1_1	ICC1_PF	C03	NK T cell	ACATCAGGTGTCTGAT-1_1	ICC2_PB	C02	T cell
CGGACACTCCAAACTG-1_1	DCC_PF	C08	Myeloid cell	CAACCAACACGCCAGT-1_1_1	GBC1_PF	C16	Myeloid cell	ACTTACTCAAGCCTAT-1_1	GBC2_LN	C09	B cell	ATGAGGGTCCGCAGTG-1_1	ICC1_PF	C09	Myeloid cell	ACATCAGTCCCAGGTG-1_1	ICC2_PB	C07	T cell
CGGACACTCTCTGTCG-1_1	DCC_PF	C03	NK T cell	CAACCAACATGCTGGC-1_1_1	GBC1_PF	C10	T cell	ACTTACTCATAGAAAC-1_1	GBC2_LN	C06	T cell	ATGAGGGTCTAACTCT-1_1	ICC1_PF	C05	NK T cell	ACATGGTAGATATGGT-1_1	ICC2_PB	C06	NK cell
CGGACTGCATGTTGAC-1_1	DCC_PF	C03	NK T cell	CAACCTCAGAAACCAT-1_1_1	GBC1_PF	C08	Myeloid cell	ACTTACTCATTACGAC-1_1	GBC2_LN	C05	T cell	ATGAGGGTCTTGCCGT-1_1	ICC1_PF	C12	Myeloid cell	ACATGGTAGTACGATA-1_1	ICC2_PB	C01	T cell
CGGAGCTTCCAGTATG-1_1	DCC_PF	C08	Myeloid cell	CAACCTCGTGACAAAT-1_1_1	GBC1_PF	C03	T cell	ACTTACTGTAAGGATT-1_1	GBC2_LN	C08	T cell	ATGCGATCATGCTAGT-1_1	ICC1_PF	C04	T cell	ACATGGTCAAGTTCTG-1_1	ICC2_PB	C02	T cell
CGGGTCACAACTGCTA-1_1	DCC_PF	C08	Myeloid cell	CAACCTCTCGTGTAGT-1_1_1	GBC1_PF	C14	T cell	ACTTACTGTTCCGTCT-1_1	GBC2_LN	C04	B cell	ATGCGATGTCAGGACA-1_1	ICC1_PF	C09	Myeloid cell	ACATGGTGTAAGTGGC-1_1	ICC2_PB	C07	T cell
CGGGTCACATATGCTG-1_1	DCC_PF	C08	Myeloid cell	CAACCTCTCGTTTGCC-1_1_1	GBC1_PF	C02	T cell	ACTTACTTCATCGCTC-1_1	GBC2_LN	C12	NK T cell	ATGCGATGTCATACTG-1_1	ICC1_PF	C07	Myeloid cell	ACATGGTGTGAGGGTT-1_1	ICC2_PB	C01	T cell
CGTAGCGCAAGACGTG-1_1	DCC_PF	C04	T cell	CAACTAGCAGACGCTC-1_1_1	GBC1_PF	C08	Myeloid cell	ACTTACTTCGTACGGC-1_1	GBC2_LN	C10	Myeloid cell	ATGGGAGCACTATCTT-1_1	ICC1_PF	C14	Myeloid cell	ACATGGTTCCGTACAA-1_1	ICC2_PB	C04	T cell
CGTAGCGCAATGGACG-1_1	DCC_PF	C03	NK T cell	CAACTAGCATGCCCGA-1_1_1	GBC1_PF	C08	Myeloid cell	ACTTGTTAGATGTCGG-1_1	GBC2_LN	C09	B cell	ATGGGAGTCAGCAACT-1_1	ICC1_PF	C13	NK T cell	ACCAGTAAGGACTGGT-1_1	ICC2_PB	C03	Myeloid cell
CGTAGGCAGTGTTAGA-1_1	DCC_PF	C11	B cell	CAACTAGGTATTACCG-1_1_1	GBC1_PF	C09	B cell	ACTTGTTAGTACGCGA-1_1	GBC2_LN	C08	T cell	ATGGGAGTCTGCGGCA-1_1	ICC1_PF	C04	T cell	ACCAGTAAGTGCTGCC-1_1	ICC2_PB	C03	Myeloid cell
CGTAGGCGTTGGAGGT-1_1	DCC_PF	C04	T cell	CAACTAGTCCTGTACC-1_1_1	GBC1_PF	C06	T cell	ACTTGTTCAATGGATA-1_1	GBC2_LN	C15	B cell	ATGTGTGGTATAGTAG-1_1	ICC1_PF	C09	Myeloid cell	ACCAGTAAGTGGTCCC-1_1	ICC2_PB	C03	Myeloid cell
CGTCAGGGTAGCAAAT-1_1	DCC_PF	C04	T cell	CAAGAAACAATCGGTT-1_1_1	GBC1_PF	C02	T cell	ACTTGTTCACCTTGTC-1_1	GBC2_LN	C05	T cell	ATGTGTGTCAAGCCTA-1_1	ICC1_PF	C03	NK T cell	ACCAGTACACCGAATT-1_1	ICC2_PB	C01	T cell
CGTCAGGTCAACACCA-1_1	DCC_PF	C07	NK T cell	CAAGAAACAATGCCAT-1_1_1	GBC1_PF	C08	Myeloid cell	ACTTGTTGTCACTGGC-1_1	GBC2_LN	C09	B cell	ATGTGTGTCCACGAAT-1_1	ICC1_PF	C13	NK T cell	ACCAGTACAGCATACT-1_1	ICC2_PB	C13	Myeloid cell
CGTCCATGTCTCAACA-1_1	DCC_PF	C07	NK T cell	CAAGAAAGTCTGATCA-1_1_1	GBC1_PF	C08	Myeloid cell	ACTTGTTGTCTCCACT-1_1	GBC2_LN	C02	T cell	ATTACTCAGAGCAATT-1_1	ICC1_PF	C03	NK T cell	ACCAGTATCATAAAGG-1_1	ICC2_PB	C02	T cell
CGTCTACCACGAAACG-1_1	DCC_PF	C09	Myeloid cell	CAAGAAATCTCGAGTA-1_1_1	GBC1_PF	C19	Myeloid cell	ACTTGTTTCCGAACGC-1_1	GBC2_LN	C09	B cell	ATTACTCAGGTGCTAG-1_1	ICC1_PF	C07	Myeloid cell	ACCAGTATCATTGCGA-1_1	ICC2_PB	C06	NK cell
CGTCTACGTATTCGTG-1_1	DCC_PF	C03	NK T cell	CAAGAAATCTCTTATG-1_1_1	GBC1_PF	C19	Myeloid cell	ACTTGTTTCTTGACGA-1_1	GBC2_LN	C09	B cell	ATTACTCCACGACGAA-1_1	ICC1_PF	C13	NK T cell	ACCAGTATCCTCCTAG-1_1	ICC2_PB	C05	T cell
CGTCTACTCCGTAGTA-1_1	DCC_PF	C06	NK cell	CAAGATCAGACAGGCT-1_1_1	GBC1_PF	C02	T cell	ACTTTCAAGCCATCGC-1_1	GBC2_LN	C12	NK T cell	ATTACTCTCACATACG-1_1	ICC1_PF	C09	Myeloid cell	ACCAGTATCTTGTCAT-1_1	ICC2_PB	C03	Myeloid cell
CGTCTACTCTGTTGAG-1_1	DCC_PF	C04	T cell	CAAGATCTCATTGCGA-1_1_1	GBC1_PF	C05	NK cell	ACTTTCATCACAGTAC-1_1	GBC2_LN	C06	T cell	ATTATCCTCCTCTAGC-1_1	ICC1_PF	C03	NK T cell	ACCCACTAGTCCGGTC-1_1	ICC2_PB	C13	Myeloid cell
CGTGAGCCATTCACTT-1_1	DCC_PF	C07	NK T cell	CAAGGCCAGGTGACCA-1_1_1	GBC1_PF	C12	NK T cell	ACTTTCATCACTGGGC-1_1	GBC2_LN	C10	Myeloid cell	ATTCTACAGCCTTGAT-1_1	ICC1_PF	C09	Myeloid cell	ACCCACTAGTGGGATC-1_1	ICC2_PB	C07	T cell
CGTGAGCGTACGAAAT-1_1	DCC_PF	C07	NK T cell	CAAGGCCAGTGGTAAT-1_1_1	GBC1_PF	C18	B cell	ACTTTCATCGAATGGG-1_1	GBC2_LN	C13	T cell	ATTCTACAGTGTCCCG-1_1	ICC1_PF	C02	T cell	ACCCACTCACGTCAGC-1_1	ICC2_PB	C03	Myeloid cell
CGTGTAATCTTCGAGA-1_1	DCC_PF	C12	NK cell	CAAGGCCCATGCCACG-1_1_1	GBC1_PF	C06	T cell	AGAATAGCAAGCCATT-1_1	GBC2_LN	C04	B cell	ATTCTACGTATTACCG-1_1	ICC1_PF	C12	Myeloid cell	ACCCACTCATCAGTCA-1_1	ICC2_PB	C03	Myeloid cell
CGTTCTGAGAAGAAGC-1_1	DCC_PF	C09	Myeloid cell	CAAGGCCGTCTAGTCA-1_1_1	GBC1_PF	C03	T cell	AGAATAGCAGGCGATA-1_1	GBC2_LN	C13	T cell	ATTCTACGTGCACCAC-1_1	ICC1_PF	C09	Myeloid cell	ACCCACTCATGAAGTA-1_1	ICC2_PB	C03	Myeloid cell
CGTTCTGGTGCCTGTG-1_1	DCC_PF	C05	T cell	CAAGGCCTCAGTCCCT-1_1_1	GBC1_PF	C02	T cell	AGAATAGCATTCCTGC-1_1	GBC2_LN	C09	B cell	ATTCTACGTTCCACTC-1_1	ICC1_PF	C07	Myeloid cell	ACCCACTTCAGATAAG-1_1	ICC2_PB	C01	T cell
CGTTCTGGTTCAGGCC-1_1	DCC_PF	C09	Myeloid cell	CACAAACCATCCGGGT-1_1_1	GBC1_PF	C08	Myeloid cell	AGAATAGTCGCACTCT-1_1	GBC2_LN	C06	T cell	ATTCTACTCGGCATCG-1_1	ICC1_PF	C14	Myeloid cell	ACCCACTTCCAGAAGG-1_1	ICC2_PB	C01	T cell
CGTTGGGTCGCGCCAA-1_1	DCC_PF	C05	T cell	CACAAACGTATGCTTG-1_1_1	GBC1_PF	C06	T cell	AGACGTTAGAGGTTAT-1_1	GBC2_LN	C05	T cell	ATTGGACCAGGATTGG-1_1	ICC1_PF	C12	Myeloid cell	ACCCACTTCGATAGAA-1_1	ICC2_PB	C05	T cell
CGTTGGGTCGTTACAG-1_1	DCC_PF	C07	NK T cell	CACAAACTCAGCTGGC-1_1_1	GBC1_PF	C08	Myeloid cell	AGACGTTAGTATCGAA-1_1	GBC2_LN	C04	B cell	ATTGGACGTCGCTTCT-1_1	ICC1_PF	C09	Myeloid cell	ACCGTAACAGCGATCC-1_1	ICC2_PB	C02	T cell
CTACACCGTAAGTGGC-1_1	DCC_PF	C07	NK T cell	CACACCTAGCTCAACT-1_1_1	GBC1_PF	C07	NK T cell	AGACGTTCAAGTAATG-1_1	GBC2_LN	C09	B cell	ATTGGACGTCTTGCGG-1_1	ICC1_PF	C09	Myeloid cell	ACCGTAACAGGATTGG-1_1	ICC2_PB	C03	Myeloid cell
CTACATTAGCCCTAAT-1_1	DCC_PF	C07	NK T cell	CACACCTCAATAGCAA-1_1_1	GBC1_PF	C16	Myeloid cell	AGACGTTCAGGTGGAT-1_1	GBC2_LN	C12	NK T cell	ATTGGACTCAGTCAGT-1_1	ICC1_PF	C09	Myeloid cell	ACCGTAACATGCCCGA-1_1	ICC2_PB	C02	T cell
CTACATTGTGAGGGTT-1_1	DCC_PF	C09	Myeloid cell	CACACCTGTTACAGAA-1_1_1	GBC1_PF	C06	T cell	AGACGTTGTGTGGTTT-1_1	GBC2_LN	C06	T cell	ATTGGTGTCATCTGTT-1_1	ICC1_PF	C05	NK T cell	ACCGTAACATTGTGCA-1_1	ICC2_PB	C01	T cell
CTACCCAAGTGGTAAT-1_1	DCC_PF	C07	NK T cell	CACACCTGTTGGTGGA-1_1_1	GBC1_PF	C16	Myeloid cell	AGAGCGAAGTTGAGTA-1_1	GBC2_LN	C04	B cell	ATTGGTGTCTACCAGA-1_1	ICC1_PF	C07	Myeloid cell	ACCGTAATCACCCTCA-1_1	ICC2_PB	C02	T cell
CTAGAGTAGCTCCTTC-1_1	DCC_PF	C04	T cell	CACACTCTCCCTGACT-1_1_1	GBC1_PF	C02	T cell	AGAGCGACAGTATCTG-1_1	GBC2_LN	C08	T cell	ATTTCTGCATCCTTGC-1_1	ICC1_PF	C03	NK T cell	ACCGTAATCAGCTTAG-1_1	ICC2_PB	C02	T cell
CTAGAGTGTCAGAGGT-1_1	DCC_PF	C07	NK T cell	CACAGGCGTGGCTCCA-1_1_1	GBC1_PF	C07	NK T cell	AGAGCGAGTACTTAGC-1_1	GBC2_LN	C09	B cell	ATTTCTGGTTGGGACA-1_1	ICC1_PF	C13	NK T cell	ACCGTAATCCAGAAGG-1_1	ICC2_PB	C02	T cell
CTAGAGTGTTTGTTGG-1_1	DCC_PF	C04	T cell	CACATAGCAGGCTGAA-1_1_1	GBC1_PF	C03	T cell	AGAGCGAGTTCCACGG-1_1	GBC2_LN	C06	T cell	ATTTCTGTCCGCATCT-1_1	ICC1_PF	C09	Myeloid cell	ACCTTTAAGAAACCTA-1_1	ICC2_PB	C05	T cell
CTAGAGTTCACGATGT-1_1	DCC_PF	C03	NK T cell	CACATTTAGCTACCGC-1_1_1	GBC1_PF	C08	Myeloid cell	AGAGCGATCTGGAGCC-1_1	GBC2_LN	C04	B cell	ATTTCTGTCCTTGCCA-1_1	ICC1_PF	C05	NK T cell	ACCTTTAAGACTTGAA-1_1	ICC2_PB	C05	T cell
CTAGCCTCATGCTGGC-1_1	DCC_PF	C07	NK T cell	CACATTTCACGTGAGA-1_1_1	GBC1_PF	C08	Myeloid cell	AGAGCTTAGATACACA-1_1	GBC2_LN	C04	B cell	CAACCAACACATCCGG-1_1	ICC1_PF	C03	NK T cell	ACCTTTAAGCGTCTAT-1_1	ICC2_PB	C05	T cell
CTAGTGACACTTAAGC-1_1	DCC_PF	C04	T cell	CACATTTGTCTCTCGT-1_1_1	GBC1_PF	C14	T cell	AGAGTGGCACGTCAGC-1_1	GBC2_LN	C08	T cell	CAACCTCAGATAGGAG-1_1	ICC1_PF	C13	NK T cell	ACCTTTACAATCACAC-1_1	ICC2_PB	C02	T cell
CTCACACAGTCTCCTC-1_1	DCC_PF	C07	NK T cell	CACCACTAGTGCTGCC-1_1_1	GBC1_PF	C16	Myeloid cell	AGATCTGCAACGATCT-1_1	GBC2_LN	C04	B cell	CAACTAGCACATCCGG-1_1	ICC1_PF	C18	Myeloid cell	ACCTTTACAGATAATG-1_1	ICC2_PB	C04	T cell
CTCACACGTGGCCCTA-1_1	DCC_PF	C06	NK cell	CACCAGGCATTAGGCT-1_1_1	GBC1_PF	C09	B cell	AGATCTGCACGAGGTA-1_1	GBC2_LN	C02	T cell	CAAGAAAGTAAACCTC-1_1	ICC1_PF	C18	Myeloid cell	ACCTTTAGTTTACTCT-1_1	ICC2_PB	C07	T cell
CTCACACTCCAGTATG-1_1	DCC_PF	C13	NK T cell	CACCAGGGTTACCGAT-1_1_1	GBC1_PF	C16	Myeloid cell	AGATCTGCATCGGAAG-1_1	GBC2_LN	C18	T cell	CAAGAAAGTCTAGAGG-1_1	ICC1_PF	C09	Myeloid cell	ACCTTTATCACCTTAT-1_1	ICC2_PB	C02	T cell
CTCAGAACAACTGGCC-1_1	DCC_PF	C07	NK T cell	CACCTTGGTGACAAAT-1_1_1	GBC1_PF	C08	Myeloid cell	AGATCTGGTTTGCATG-1_1	GBC2_LN	C05	T cell	CAAGATCAGCCGCCTA-1_1	ICC1_PF	C04	T cell	ACCTTTATCATTTGGG-1_1	ICC2_PB	C03	Myeloid cell
CTCAGAACATATGCTG-1_1	DCC_PF	C04	T cell	CACCTTGTCATAGCAC-1_1_1	GBC1_PF	C08	Myeloid cell	AGATCTGTCACGACTA-1_1	GBC2_LN	C04	B cell	CAAGATCCACGGTTTA-1_1	ICC1_PF	C03	NK T cell	ACCTTTATCCGTCATC-1_1	ICC2_PB	C01	T cell
CTCGAAAAGTAGGCCA-1_1	DCC_PF	C02	B cell	CACTCCACACTTCGAA-1_1_1	GBC1_PF	C02	T cell	AGATTGCAGCGATTCT-1_1	GBC2_LN	C04	B cell	CAAGATCGTACATCCA-1_1	ICC1_PF	C13	NK T cell	ACCTTTATCTATCCCG-1_1	ICC2_PB	C09	NK T cell
CTCGAAACAGACGCAA-1_1	DCC_PF	C14	Myeloid cell	CACTCCACAGTCTTCC-1_1_1	GBC1_PF	C08	Myeloid cell	AGATTGCCAACGATCT-1_1	GBC2_LN	C04	B cell	CAAGGCCAGGGATACC-1_1	ICC1_PF	C03	NK T cell	ACGAGCCAGAAGGTGA-1_1	ICC2_PB	C01	T cell
CTCGAAACAGTACACT-1_1	DCC_PF	C05	T cell	CACTCCAGTATGAAAC-1_1_1	GBC1_PF	C10	T cell	AGATTGCCAAGAGTCG-1_1	GBC2_LN	C08	T cell	CAAGGCCGTAGCTGCC-1_1	ICC1_PF	C09	Myeloid cell	ACGAGCCCAAGTCATC-1_1	ICC2_PB	C01	T cell
CTCGAAAGTGATAAGT-1_1	DCC_PF	C09	Myeloid cell	CAGAATCAGTGTACGG-1_1_1	GBC1_PF	C01	NK cell	AGATTGCCACTTAACG-1_1	GBC2_LN	C11	Myeloid cell	CAAGGCCTCGCCAGCA-1_1	ICC1_PF	C13	NK T cell	ACGAGCCGTCATATCG-1_1	ICC2_PB	C07	T cell
CTCGAAAGTTAGATGA-1_1	DCC_PF	C03	NK T cell	CAGAATCAGTTGAGTA-1_1_1	GBC1_PF	C08	Myeloid cell	AGATTGCCAGGAATCG-1_1	GBC2_LN	C01	NK T cell	CAAGTTGAGACTAAGT-1_1	ICC1_PF	C03	NK T cell	ACGAGCCGTCTAGGTT-1_1	ICC2_PB	C01	T cell
CTCGAGGGTGAGTATA-1_1	DCC_PF	C07	NK T cell	CAGAATCGTCACCTAA-1_1_1	GBC1_PF	C07	NK T cell	AGATTGCGTCTAAAGA-1_1	GBC2_LN	C08	T cell	CAAGTTGAGGAATGGA-1_1	ICC1_PF	C03	NK T cell	ACGAGCCGTGATGTCT-1_1	ICC2_PB	C05	T cell
CTCGGAGAGGTCGGAT-1_1	DCC_PF	C12	NK cell	CAGATCACACTTGGAT-1_1_1	GBC1_PF	C06	T cell	AGATTGCGTCTAGGTT-1_1	GBC2_LN	C02	T cell	CAAGTTGCACGACTCG-1_1	ICC1_PF	C09	Myeloid cell	ACGAGCCTCAGCAACT-1_1	ICC2_PB	C02	T cell
CTCGTACCAGGGAGAG-1_1	DCC_PF	C08	Myeloid cell	CAGCAGCGTAATAGCA-1_1_1	GBC1_PF	C02	T cell	AGATTGCGTTCCAACA-1_1	GBC2_LN	C05	T cell	CAAGTTGGTAAATACG-1_1	ICC1_PF	C03	NK T cell	ACGAGCCTCGCTTAGA-1_1	ICC2_PB	C03	Myeloid cell
CTCGTACCATTCGACA-1_1	DCC_PF	C04	T cell	CAGCATAGTCGTCTTC-1_1_1	GBC1_PF	C08	Myeloid cell	AGATTGCGTTGAACTC-1_1	GBC2_LN	C12	NK T cell	CAAGTTGGTCGGCTCA-1_1	ICC1_PF	C12	Myeloid cell	ACGAGGAAGGATGCGT-1_1	ICC2_PB	C05	T cell
CTCGTACGTCTGATTG-1_1	DCC_PF	C06	NK cell	CAGCATAGTGCGAAAC-1_1_1	GBC1_PF	C08	Myeloid cell	AGCATACAGAGGTAGA-1_1	GBC2_LN	C12	NK T cell	CAAGTTGTCAGAGGTG-1_1	ICC1_PF	C12	Myeloid cell	ACGAGGACAGTCGATT-1_1	ICC2_PB	C07	T cell
CTCGTCATCTAGCACA-1_1	DCC_PF	C01	B cell	CAGCCGACAAAGTGCG-1_1_1	GBC1_PF	C01	NK cell	AGCATACCAAAGCAAT-1_1	GBC2_LN	C12	NK T cell	CAAGTTGTCCCTTGTG-1_1	ICC1_PF	C03	NK T cell	ACGAGGACAGTTAACC-1_1	ICC2_PB	C03	Myeloid cell
CTCTAATTCCCTAACC-1_1	DCC_PF	C02	B cell	CAGCGACCATGTAGTC-1_1_1	GBC1_PF	C02	T cell	AGCATACCATTTCACT-1_1	GBC2_LN	C09	B cell	CAAGTTGTCGTGGGAA-1_1	ICC1_PF	C05	NK T cell	ACGAGGAGTAGCCTAT-1_1	ICC2_PB	C02	T cell
CTCTACGTCGGCGGTT-1_1	DCC_PF	C04	T cell	CAGCGACTCGCCAGCA-1_1_1	GBC1_PF	C05	NK cell	AGCATACGTGGTAACG-1_1	GBC2_LN	C06	T cell	CAAGTTGTCTACTTAC-1_1	ICC1_PF	C09	Myeloid cell	ACGAGGAGTATATGGA-1_1	ICC2_PB	C14	Myeloid cell
CTCTGGTAGCGCTCCA-1_1	DCC_PF	C06	NK cell	CAGCGACTCGCGTAGC-1_1_1	GBC1_PF	C09	B cell	AGCATACTCAACACTG-1_1	GBC2_LN	C04	B cell	CAAGTTGTCTCAAACG-1_1	ICC1_PF	C05	NK T cell	ACGAGGATCAAGGTAA-1_1	ICC2_PB	C09	NK T cell
CTCTGGTCAAGGACAC-1_1	DCC_PF	C12	NK cell	CAGCTAACACATGACT-1_1_1	GBC1_PF	C06	T cell	AGCATACTCGGCGCTA-1_1	GBC2_LN	C08	T cell	CAAGTTGTCTCTTATG-1_1	ICC1_PF	C13	NK T cell	ACGAGGATCCGAGCCA-1_1	ICC2_PB	C03	Myeloid cell
CTCTGGTCAGGACCCT-1_1	DCC_PF	C07	NK T cell	CAGCTAATCACGATGT-1_1_1	GBC1_PF	C10	T cell	AGCCTAAGTCAATACC-1_1	GBC2_LN	C06	T cell	CACAAACAGCTGCAAG-1_1	ICC1_PF	C07	Myeloid cell	ACGAGGATCCTAGTGA-1_1	ICC2_PB	C02	T cell
CTGAAACGTTCCTCCA-1_1	DCC_PF	C11	B cell	CAGCTAATCTAACTGG-1_1_1	GBC1_PF	C08	Myeloid cell	AGCGGTCAGGTTCCTA-1_1	GBC2_LN	C12	NK T cell	CACACAATCATCTGCC-1_1	ICC1_PF	C03	NK T cell	ACGAGGATCTTGGGTA-1_1	ICC2_PB	C07	T cell
CTGAAACTCTGTCCGT-1_1	DCC_PF	C06	NK cell	CAGGTGCTCTGCGTAA-1_1_1	GBC1_PF	C19	Myeloid cell	AGCGGTCCAATGTTGC-1_1	GBC2_LN	C06	T cell	CACACAATCCTGCAGG-1_1	ICC1_PF	C09	Myeloid cell	ACGATACCATCACGAT-1_1	ICC2_PB	C05	T cell
CTGAAGTAGTTAACGA-1_1	DCC_PF	C08	Myeloid cell	CAGTAACCAAGAAAGG-1_1_1	GBC1_PF	C06	T cell	AGCGGTCCACATGACT-1_1	GBC2_LN	C10	Myeloid cell	CACACCTAGCGCTCCA-1_1	ICC1_PF	C07	Myeloid cell	ACGATACGTACAGTTC-1_1	ICC2_PB	C02	T cell
CTGAAGTGTAGCGATG-1_1	DCC_PF	C09	Myeloid cell	CAGTAACGTAAACCTC-1_1_1	GBC1_PF	C01	NK cell	AGCGGTCCAGGACCCT-1_1	GBC2_LN	C06	T cell	CACACCTAGTAAGTAC-1_1	ICC1_PF	C13	NK T cell	ACGATACGTCCATCCT-1_1	ICC2_PB	C03	Myeloid cell
CTGATCCCAAGCGTAG-1_1	DCC_PF	C08	Myeloid cell	CAGTAACTCTCGCTTG-1_1_1	GBC1_PF	C02	T cell	AGCGGTCGTGGACGAT-1_1	GBC2_LN	C04	B cell	CACACCTCAGTAAGAT-1_1	ICC1_PF	C09	Myeloid cell	ACGATACTCCTAGAAC-1_1	ICC2_PB	C06	NK cell
CTGATCCGTCGCGAAA-1_1	DCC_PF	C08	Myeloid cell	CAGTCCTCAGCTGCTG-1_1_1	GBC1_PF	C07	NK T cell	AGCGGTCGTTGGTGGA-1_1	GBC2_LN	C04	B cell	CACACTCAGCTAGTTC-1_1	ICC1_PF	C09	Myeloid cell	ACGATGTAGGCTCAGA-1_1	ICC2_PB	C08	NK T cell
CTGATCCTCTCCGGTT-1_1	DCC_PF	C03	NK T cell	CAGTCCTCATTCCTGC-1_1_1	GBC1_PF	C06	T cell	AGCGGTCTCAACGGCC-1_1	GBC2_LN	C13	T cell	CACACTCAGGATGGAA-1_1	ICC1_PF	C09	Myeloid cell	ACGATGTCACCAGTTA-1_1	ICC2_PB	C03	Myeloid cell
CTGCGGACAGGGAGAG-1_1	DCC_PF	C04	T cell	CAGTCCTTCTCGGACG-1_1_1	GBC1_PF	C02	T cell	AGCGGTCTCCGCAGTG-1_1	GBC2_LN	C06	T cell	CACACTCCACTGTCGG-1_1	ICC1_PF	C07	Myeloid cell	ACGATGTCAGGGTTAG-1_1	ICC2_PB	C01	T cell
CTGGTCTCAATGAAAC-1_1	DCC_PF	C03	NK T cell	CATATGGCAACGATGG-1_1_1	GBC1_PF	C02	T cell	AGCGGTCTCGAATGCT-1_1	GBC2_LN	C02	T cell	CACACTCCAGCTGTTA-1_1	ICC1_PF	C09	Myeloid cell	ACGATGTGTCGACTGC-1_1	ICC2_PB	C11	NK T cell
CTGTGCTTCCTTGCCA-1_1	DCC_PF	C04	T cell	CATATGGCATTAGCCA-1_1_1	GBC1_PF	C08	Myeloid cell	AGCGTATAGTGGTAAT-1_1	GBC2_LN	C02	T cell	CACAGGCAGCATGGCA-1_1	ICC1_PF	C12	Myeloid cell	ACGATGTGTCTCTCTG-1_1	ICC2_PB	C01	T cell
CTTAACTAGTCACGCC-1_1	DCC_PF	C03	NK T cell	CATATTCCAAGGTTCT-1_1_1	GBC1_PF	C09	B cell	AGCGTATCATATACCG-1_1	GBC2_LN	C12	NK T cell	CACAGGCCACGTGAGA-1_1	ICC1_PF	C07	Myeloid cell	ACGATGTGTGAGGCTA-1_1	ICC2_PB	C02	T cell
CTTAACTTCCGATATG-1_1	DCC_PF	C03	NK T cell	CATCAGACAGCCTGTG-1_1_1	GBC1_PF	C16	Myeloid cell	AGCGTATGTACCGTAT-1_1	GBC2_LN	C09	B cell	CACAGGCCATAAGACA-1_1	ICC1_PF	C03	NK T cell	ACGCAGCAGAATGTGT-1_1	ICC2_PB	C05	T cell
CTTACCGTCGTATCAG-1_1	DCC_PF	C07	NK T cell	CATCCACAGCATCATC-1_1_1	GBC1_PF	C05	NK cell	AGCGTATTCTTCATGT-1_1	GBC2_LN	C05	T cell	CACAGGCGTACGCACC-1_1	ICC1_PF	C07	Myeloid cell	ACGCAGCAGCGCCTTG-1_1	ICC2_PB	C01	T cell
CTTAGGACAATGGAGC-1_1	DCC_PF	C07	NK T cell	CATCCACCATGCCTTC-1_1_1	GBC1_PF	C16	Myeloid cell	AGCGTCGTCAAGATCC-1_1	GBC2_LN	C01	NK T cell	CACAGGCGTGCTGTAT-1_1	ICC1_PF	C03	NK T cell	ACGCAGCCAAATTGCC-1_1	ICC2_PB	C02	T cell
CTTAGGATCTGTGCAA-1_1	DCC_PF	C09	Myeloid cell	CATCGAAAGCTAGTGG-1_1_1	GBC1_PF	C17	Myeloid cell	AGCTCCTAGAGTGACC-1_1	GBC2_LN	C02	T cell	CACAGTACAGGGCATA-1_1	ICC1_PF	C14	Myeloid cell	ACGCAGCGTACTTCTT-1_1	ICC2_PB	C07	T cell
CTTCTCTAGAGTGACC-1_1	DCC_PF	C08	Myeloid cell	CATCGAACAGACACTT-1_1_1	GBC1_PF	C04	NK T cell	AGCTCCTAGCTCAACT-1_1	GBC2_LN	C10	Myeloid cell	CACAGTATCGCCTGAG-1_1	ICC1_PF	C12	Myeloid cell	ACGCAGCGTGCCTGGT-1_1	ICC2_PB	C02	T cell
CTTGGCTAGTAGCGGT-1_1	DCC_PF	C01	B cell	CATCGAAGTCATACTG-1_1_1	GBC1_PF	C08	Myeloid cell	AGCTCCTCAGCTGGCT-1_1	GBC2_LN	C06	T cell	CACAGTATCTGCTGTC-1_1	ICC1_PF	C07	Myeloid cell	ACGCAGCGTGTGGTTT-1_1	ICC2_PB	C05	T cell
CTTGGCTGTTGGGACA-1_1	DCC_PF	C07	NK T cell	CATCGAATCCACTCCA-1_1_1	GBC1_PF	C16	Myeloid cell	AGCTCTCAGATTACCC-1_1	GBC2_LN	C09	B cell	CACATAGAGGACAGAA-1_1	ICC1_PF	C09	Myeloid cell	ACGCCAGAGAATTCCC-1_1	ICC2_PB	C14	Myeloid cell
CTTTGCGCATGGTTGT-1_1	DCC_PF	C07	NK T cell	CATCGGGAGTCGCCGT-1_1_1	GBC1_PF	C08	Myeloid cell	AGCTCTCAGTTCCACA-1_1	GBC2_LN	C06	T cell	CACATAGGTATTCTCT-1_1	ICC1_PF	C09	Myeloid cell	ACGCCAGAGTACGATA-1_1	ICC2_PB	C02	T cell
CTTTGCGTCAGTTTGG-1_1	DCC_PF	C02	B cell	CATCGGGTCCGAGCCA-1_1_1	GBC1_PF	C04	NK T cell	AGCTCTCCAGAAGCAC-1_1	GBC2_LN	C04	B cell	CACATAGGTCCTAGCG-1_1	ICC1_PF	C12	Myeloid cell	ACGCCAGAGTACGCCC-1_1	ICC2_PB	C11	NK T cell
GAAACTCGTATAGGGC-1_1	DCC_PF	C01	B cell	CATGACAGTTACGGAG-1_1_1	GBC1_PF	C11	NK cell	AGCTCTCGTAGCCTCG-1_1	GBC2_LN	C02	T cell	CACATAGGTCGGCACT-1_1	ICC1_PF	C06	T cell	ACGCCAGAGTGGGATC-1_1	ICC2_PB	C03	Myeloid cell
GAACATCAGTTAAGTG-1_1	DCC_PF	C07	NK T cell	CATGCCTGTCCTCCAT-1_1_1	GBC1_PF	C08	Myeloid cell	AGCTCTCTCGGTTAAC-1_1	GBC2_LN	C02	T cell	CACATTTAGTGGACGT-1_1	ICC1_PF	C07	Myeloid cell	ACGCCAGCAGCTGTAT-1_1	ICC2_PB	C08	NK T cell
GAACATCGTTGGGACA-1_1	DCC_PF	C09	Myeloid cell	CATTATCGTGACGCCT-1_1_1	GBC1_PF	C04	NK T cell	AGCTTGAAGACTACAA-1_1	GBC2_LN	C13	T cell	CACATTTCATCCTAGA-1_1	ICC1_PF	C03	NK T cell	ACGCCAGCATACGCTA-1_1	ICC2_PB	C02	T cell
GAACATCTCTTCGAGA-1_1	DCC_PF	C07	NK T cell	CATTCGCTCAACGGCC-1_1_1	GBC1_PF	C08	Myeloid cell	AGCTTGAGTCCTGCTT-1_1	GBC2_LN	C14	NK cell	CACATTTGTCGACTGC-1_1	ICC1_PF	C03	NK T cell	ACGCCAGCATCACCCT-1_1	ICC2_PB	C01	T cell
GAACCTAGTGAGGGTT-1_1	DCC_PF	C04	T cell	CATTCGCTCTCAACTT-1_1_1	GBC1_PF	C16	Myeloid cell	AGGCCACAGTTAAGTG-1_1	GBC2_LN	C05	T cell	CACATTTTCGAATGGG-1_1	ICC1_PF	C05	NK T cell	ACGCCAGGTAGAAAGG-1_1	ICC2_PB	C05	T cell
GAACCTAGTGCATCTA-1_1	DCC_PF	C04	T cell	CCAATCCTCTACTCAT-1_1_1	GBC1_PF	C08	Myeloid cell	AGGCCACTCACGCGGT-1_1	GBC2_LN	C02	T cell	CACCACTCAGCCTTGG-1_1	ICC1_PF	C03	NK T cell	ACGCCAGGTTCCGTCT-1_1	ICC2_PB	C01	T cell
GAACCTATCTGCTTGC-1_1	DCC_PF	C06	NK cell	CCACGGAGTCCGAAGA-1_1_1	GBC1_PF	C11	NK cell	AGGCCACTCTTCGAGA-1_1	GBC2_LN	C09	B cell	CACCACTCATAGACTC-1_1	ICC1_PF	C13	NK T cell	ACGCCGAAGATGTGGC-1_1	ICC2_PB	C08	NK T cell
GAATAAGAGGGTGTGT-1_1	DCC_PF	C08	Myeloid cell	CCACTACCAGGACGTA-1_1_1	GBC1_PF	C08	Myeloid cell	AGGCCGTAGGTGCTTT-1_1	GBC2_LN	C09	B cell	CACCAGGGTCGACTAT-1_1	ICC1_PF	C13	NK T cell	ACGCCGAAGGAACTGC-1_1	ICC2_PB	C08	NK T cell
GAATGAAAGTGTGAAT-1_1	DCC_PF	C03	NK T cell	CCACTACCATCGATGT-1_1_1	GBC1_PF	C08	Myeloid cell	AGGCCGTCAACACCTA-1_1	GBC2_LN	C02	T cell	CACCAGGGTGCACCAC-1_1	ICC1_PF	C07	Myeloid cell	ACGCCGACAAAGTCAA-1_1	ICC2_PB	C01	T cell
GACAGAGGTGGCGAAT-1_1	DCC_PF	C03	NK T cell	CCAGCGAGTTACGTCA-1_1_1	GBC1_PF	C08	Myeloid cell	AGGCCGTGTGCCTGGT-1_1	GBC2_LN	C05	T cell	CACCAGGTCGTAGGTT-1_1	ICC1_PF	C01	Myeloid cell	ACGCCGACAATAACGA-1_1	ICC2_PB	C03	Myeloid cell
GACGCGTGTCAATACC-1_1	DCC_PF	C03	NK T cell	CCATGTCTCCTGTAGA-1_1_1	GBC1_PF	C11	NK cell	AGGCCGTTCAGATAAG-1_1	GBC2_LN	C06	T cell	CACCTTGCAGGAATCG-1_1	ICC1_PF	C09	Myeloid cell	ACGCCGACACCCTATC-1_1	ICC2_PB	C01	T cell
GACGGCTGTTGATTCG-1_1	DCC_PF	C07	NK T cell	CCCAATCGTAGGAGTC-1_1_1	GBC1_PF	C04	NK T cell	AGGCCGTTCTTCGGTC-1_1	GBC2_LN	C09	B cell	CACCTTGTCCAACCAA-1_1	ICC1_PF	C05	NK T cell	ACGCCGACACTTGGAT-1_1	ICC2_PB	C05	T cell
GACGTGCAGCTGCCCA-1_1	DCC_PF	C04	T cell	CCCAGTTCAAAGGAAG-1_1_1	GBC1_PF	C08	Myeloid cell	AGGGAGTAGAATAGGG-1_1	GBC2_LN	C14	NK cell	CAGAATCCACACTGCG-1_1	ICC1_PF	C09	Myeloid cell	ACGCCGACATGCGCAC-1_1	ICC2_PB	C07	T cell
GACGTGCCAGCTGTAT-1_1	DCC_PF	C03	NK T cell	CCCATACTCTACTTAC-1_1_1	GBC1_PF	C08	Myeloid cell	AGGGAGTAGTTAGCGG-1_1	GBC2_LN	C01	NK T cell	CAGAATCCACTATCTT-1_1	ICC1_PF	C14	Myeloid cell	ACGCCGAGTAAGTGGC-1_1	ICC2_PB	C03	Myeloid cell
GACGTGCTCAAACGGG-1_1	DCC_PF	C07	NK T cell	CCCTCCTAGATCCGAG-1_1_1	GBC1_PF	C18	B cell	AGGGAGTCACTATCTT-1_1	GBC2_LN	C02	T cell	CAGAATCGTCAAGCGA-1_1	ICC1_PF	C07	Myeloid cell	ACGCCGAGTGGTAACG-1_1	ICC2_PB	C01	T cell
GACTAACTCAACGAAA-1_1	DCC_PF	C01	B cell	CCCTCCTCAAATTGCC-1_1_1	GBC1_PF	C08	Myeloid cell	AGGGAGTCATCTCCCA-1_1	GBC2_LN	C05	T cell	CAGAATCGTTGGTTTG-1_1	ICC1_PF	C03	NK T cell	ACGGAGAAGAGCCCAA-1_1	ICC2_PB	C14	Myeloid cell
GACTACAGTTAGGGTG-1_1	DCC_PF	C03	NK T cell	CCCTCCTTCACCATAG-1_1_1	GBC1_PF	C03	T cell	AGGGAGTCATGTCTCC-1_1	GBC2_LN	C09	B cell	CAGAATCTCACAATGC-1_1	ICC1_PF	C07	Myeloid cell	ACGGAGAAGATAGCAT-1_1	ICC2_PB	C01	T cell
GACTGCGGTATGAATG-1_1	DCC_PF	C07	NK T cell	CCCTCCTTCGTGTAGT-1_1_1	GBC1_PF	C14	T cell	AGGGATGAGTCGATAA-1_1	GBC2_LN	C09	B cell	CAGAGAGAGAGGTACC-1_1	ICC1_PF	C14	Myeloid cell	ACGGAGAAGCGTTTAC-1_1	ICC2_PB	C06	NK cell
GAGCAGAGTCTCTTTA-1_1	DCC_PF	C03	NK T cell	CCGGGATAGATATGGT-1_1_1	GBC1_PF	C01	NK cell	AGGGATGCACGAAACG-1_1	GBC2_LN	C09	B cell	CAGAGAGCACATCTTT-1_1	ICC1_PF	C03	NK T cell	ACGGAGACAAGAAAGG-1_1	ICC2_PB	C01	T cell
GAGTCCGCAGGCTCAC-1_1	DCC_PF	C09	Myeloid cell	CCGGTAGAGATGAGAG-1_1_1	GBC1_PF	C08	Myeloid cell	AGGGATGCAGGGATTG-1_1	GBC2_LN	C04	B cell	CAGAGAGGTTGATTCG-1_1	ICC1_PF	C03	NK T cell	ACGGAGAGTCCGAGTC-1_1	ICC2_PB	C02	T cell
GATCAGTAGGGCATGT-1_1	DCC_PF	C07	NK T cell	CCGGTAGCAATAGCGG-1_1_1	GBC1_PF	C03	T cell	AGGGATGGTACAGTGG-1_1	GBC2_LN	C10	Myeloid cell	CAGAGAGTCCGTCAAA-1_1	ICC1_PF	C07	Myeloid cell	ACGGAGAGTCCTGCTT-1_1	ICC2_PB	C01	T cell
GATCAGTAGTTATCGC-1_1	DCC_PF	C03	NK T cell	CCGGTAGCATTCCTCG-1_1_1	GBC1_PF	C03	T cell	AGGGATGGTATTAGCC-1_1	GBC2_LN	C12	NK T cell	CAGATCACATAGACTC-1_1	ICC1_PF	C03	NK T cell	ACGGAGAGTGGGTATG-1_1	ICC2_PB	C06	NK cell
GATCGATGTGTTAAGA-1_1	DCC_PF	C01	B cell	CCGGTAGGTGCCTTGG-1_1_1	GBC1_PF	C13	NK T cell	AGGGATGTCGGAGGTA-1_1	GBC2_LN	C04	B cell	CAGATCATCAGCTGGC-1_1	ICC1_PF	C03	NK T cell	ACGGAGATCCAACCAA-1_1	ICC2_PB	C06	NK cell
GATCGATTCACTTCAT-1_1	DCC_PF	C07	NK T cell	CCGGTAGGTTAAAGAC-1_1_1	GBC1_PF	C02	T cell	AGGGATGTCTTTAGTC-1_1	GBC2_LN	C13	T cell	CAGATCATCTAACTGG-1_1	ICC1_PF	C07	Myeloid cell	ACGGAGATCGGAAATA-1_1	ICC2_PB	C09	NK T cell
GATCGATTCAGGCGAA-1_1	DCC_PF	C07	NK T cell	CCGGTAGTCATTGCGA-1_1_1	GBC1_PF	C01	NK cell	AGGGTGACACCAGATT-1_1	GBC2_LN	C06	T cell	CAGCAGCAGACGACGT-1_1	ICC1_PF	C03	NK T cell	ACGGCCAAGAAGGTTT-1_1	ICC2_PB	C06	NK cell
GATCGCGCATCCAACA-1_1	DCC_PF	C08	Myeloid cell	CCGGTAGTCTGGAGCC-1_1_1	GBC1_PF	C14	T cell	AGGGTGACATGACGGA-1_1	GBC2_LN	C10	Myeloid cell	CAGCAGCCAACACCTA-1_1	ICC1_PF	C09	Myeloid cell	ACGGCCAAGCGTCAAG-1_1	ICC2_PB	C01	T cell
GATCTAGTCACATAGC-1_1	DCC_PF	C07	NK T cell	CCGTACTAGCGATGAC-1_1_1	GBC1_PF	C07	NK T cell	AGGGTGAGTTTGTGTG-1_1	GBC2_LN	C06	T cell	CAGCAGCCAGGGTATG-1_1	ICC1_PF	C14	Myeloid cell	ACGGCCAAGGGAGTAA-1_1	ICC2_PB	C01	T cell
GATGAAAAGGCTAGAC-1_1	DCC_PF	C03	NK T cell	CCGTACTCACTTACGA-1_1_1	GBC1_PF	C12	NK T cell	AGGGTGATCAGCCTAA-1_1	GBC2_LN	C04	B cell	CAGCATAAGAGACTTA-1_1	ICC1_PF	C03	NK T cell	ACGGCCACAAACAACA-1_1	ICC2_PB	C06	NK cell
GATGAAACAAGAAAGG-1_1	DCC_PF	C03	NK T cell	CCGTACTTCCGTACAA-1_1_1	GBC1_PF	C08	Myeloid cell	AGGTCATAGACTACAA-1_1	GBC2_LN	C04	B cell	CAGCATAAGGTTACCT-1_1	ICC1_PF	C14	Myeloid cell	ACGGCCACAAGTTAAG-1_1	ICC2_PB	C03	Myeloid cell
GATGAGGGTTACCGAT-1_1	DCC_PF	C04	T cell	CCGTGGACAAAGGCGT-1_1_1	GBC1_PF	C08	Myeloid cell	AGGTCATGTGAGGGAG-1_1	GBC2_LN	C12	NK T cell	CAGCATACAAAGCAAT-1_1	ICC1_PF	C14	Myeloid cell	ACGGCCACACAGGAGT-1_1	ICC2_PB	C08	NK T cell
GATGAGGTCTTCAACT-1_1	DCC_PF	C09	Myeloid cell	CCGTGGAGTCCGAAGA-1_1_1	GBC1_PF	C14	T cell	AGGTCATTCAGCGATT-1_1	GBC2_LN	C02	T cell	CAGCATACAGACACTT-1_1	ICC1_PF	C09	Myeloid cell	ACGGCCAGTACCGTAT-1_1	ICC2_PB	C05	T cell
GATGAGGTCTTTAGGG-1_1	DCC_PF	C04	T cell	CCGTGGATCCAAGCCG-1_1_1	GBC1_PF	C08	Myeloid cell	AGGTCATTCAGCTTAG-1_1	GBC2_LN	C05	T cell	CAGCCGACAATGGAAT-1_1	ICC1_PF	C09	Myeloid cell	ACGGCCATCCGAATGT-1_1	ICC2_PB	C02	T cell
GATGCTAGTTGCGTTA-1_1	DCC_PF	C08	Myeloid cell	CCGTTCACAATGAAAC-1_1_1	GBC1_PF	C16	Myeloid cell	AGGTCATTCCTGCAGG-1_1	GBC2_LN	C05	T cell	CAGCCGAGTTTGGCGC-1_1	ICC1_PF	C05	NK T cell	ACGGCCATCGGCGGTT-1_1	ICC2_PB	C04	T cell
GATTCAGAGTACATGA-1_1	DCC_PF	C07	NK T cell	CCGTTCACATCGGACC-1_1_1	GBC1_PF	C08	Myeloid cell	AGGTCATTCTTTACAC-1_1	GBC2_LN	C17	Myeloid cell	CAGCCGATCACATGCA-1_1	ICC1_PF	C09	Myeloid cell	ACGGCCATCTAAGCCA-1_1	ICC2_PB	C10	B cell
GATTCAGAGTGTTTGC-1_1	DCC_PF	C08	Myeloid cell	CCGTTCATCGACGGAA-1_1_1	GBC1_PF	C08	Myeloid cell	AGGTCCGAGCTGGAAC-1_1	GBC2_LN	C05	T cell	CAGCGACCACTGTTAG-1_1	ICC1_PF	C05	NK T cell	ACGGCCATCTCTGAGA-1_1	ICC2_PB	C04	T cell
GATTCAGCATCATCCC-1_1	DCC_PF	C12	NK cell	CCTAAAGGTCGCGTGT-1_1_1	GBC1_PF	C16	Myeloid cell	AGGTCCGAGGGAAACA-1_1	GBC2_LN	C05	T cell	CAGCGACGTCCGTCAG-1_1	ICC1_PF	C03	NK T cell	ACGGCCATCTGGCGAC-1_1	ICC2_PB	C11	NK T cell
GCAAACTCACCATGTA-1_1	DCC_PF	C08	Myeloid cell	CCTACACAGAACTCGG-1_1_1	GBC1_PF	C08	Myeloid cell	AGGTCCGCACAGCCCA-1_1	GBC2_LN	C12	NK T cell	CAGCGACGTTACGACT-1_1	ICC1_PF	C09	Myeloid cell	ACGGCCATCTTCTGGC-1_1	ICC2_PB	C03	Myeloid cell
GCAAACTGTCCTGCTT-1_1	DCC_PF	C04	T cell	CCTACACAGGATATAC-1_1_1	GBC1_PF	C10	T cell	AGGTCCGCAGTAACGG-1_1	GBC2_LN	C12	NK T cell	CAGCGACTCAACGGCC-1_1	ICC1_PF	C06	T cell	ACGGGCTAGACACTAA-1_1	ICC2_PB	C14	Myeloid cell
GCACATATCCAGGGCT-1_1	DCC_PF	C06	NK cell	CCTACCAAGCCACTAT-1_1_1	GBC1_PF	C02	T cell	AGGTCCGCATGGTAGG-1_1	GBC2_LN	C06	T cell	CAGCGACTCCGCGGTA-1_1	ICC1_PF	C03	NK T cell	ACGGGCTGTAGCGTAG-1_1	ICC2_PB	C02	T cell
GCAGCCAAGTATCTCG-1_1	DCC_PF	C05	T cell	CCTAGCTAGTGTTGAA-1_1_1	GBC1_PF	C16	Myeloid cell	AGGTCCGGTCAGAAGC-1_1	GBC2_LN	C09	B cell	CAGCGACTCTGCTTGC-1_1	ICC1_PF	C09	Myeloid cell	ACGGGCTGTGATGTGG-1_1	ICC2_PB	C07	T cell
GCAGCCAAGTGAACGC-1_1	DCC_PF	C03	NK T cell	CCTAGCTCAACCGCCA-1_1_1	GBC1_PF	C03	T cell	AGGTCCGTCCGGGTGT-1_1	GBC2_LN	C04	B cell	CAGCTAATCGACCAGC-1_1	ICC1_PF	C09	Myeloid cell	ACGGGTCAGCTCCTTC-1_1	ICC2_PB	C11	NK T cell
GCAGCCATCGGAAACG-1_1	DCC_PF	C06	NK cell	CCTAGCTTCTGCCCTA-1_1_1	GBC1_PF	C06	T cell	AGTAGTCAGATGTGGC-1_1	GBC2_LN	C04	B cell	CAGCTGGAGCTAGTGG-1_1	ICC1_PF	C04	T cell	ACGGGTCAGGTGCACA-1_1	ICC2_PB	C02	T cell
GCATACACAAGCGATG-1_1	DCC_PF	C08	Myeloid cell	CCTAGCTTCTGCTGCT-1_1_1	GBC1_PF	C08	Myeloid cell	AGTAGTCAGCGTTTAC-1_1	GBC2_LN	C01	NK T cell	CAGCTGGCATCCCACT-1_1	ICC1_PF	C14	Myeloid cell	ACGGGTCCAAGCCGTC-1_1	ICC2_PB	C07	T cell
GCATGATAGCACGCCT-1_1	DCC_PF	C11	B cell	CCTAGCTTCTTGAGAC-1_1_1	GBC1_PF	C03	T cell	AGTAGTCAGGTGTTAA-1_1	GBC2_LN	C04	B cell	CAGCTGGTCCTACAGA-1_1	ICC1_PF	C03	NK T cell	ACGGGTCCACCTGGTG-1_1	ICC2_PB	C04	T cell
GCATGCGTCGAGCCCA-1_1	DCC_PF	C01	B cell	CCTCAGTTCCTGTACC-1_1_1	GBC1_PF	C08	Myeloid cell	AGTAGTCCAAGGTGTG-1_1	GBC2_LN	C02	T cell	CAGGTGCAGAGTTGGC-1_1	ICC1_PF	C13	NK T cell	ACGGGTCCATATGGTC-1_1	ICC2_PB	C02	T cell
GCCAAATTCTGGCGAC-1_1	DCC_PF	C13	NK T cell	CCTCTGAAGACAAAGG-1_1_1	GBC1_PF	C05	NK cell	AGTAGTCCATGGGAAC-1_1	GBC2_LN	C07	NK T cell	CAGGTGCAGTCTCAAC-1_1	ICC1_PF	C12	Myeloid cell	ACGGGTCGTATAATGG-1_1	ICC2_PB	C04	T cell
GCCTCTAGTCTCTTTA-1_1	DCC_PF	C03	NK T cell	CCTTACGGTTAAGATG-1_1_1	GBC1_PF	C04	NK T cell	AGTAGTCCATTACGAC-1_1	GBC2_LN	C04	B cell	CAGGTGCGTCTCTCTG-1_1	ICC1_PF	C14	Myeloid cell	ACGGGTCGTCATCGGC-1_1	ICC2_PB	C11	NK T cell
GCCTCTATCTGCCCTA-1_1	DCC_PF	C09	Myeloid cell	CCTTCGAAGTTTGCGT-1_1_1	GBC1_PF	C06	T cell	AGTAGTCGTCCCTTGT-1_1	GBC2_LN	C04	B cell	CAGGTGCTCCGAGCCA-1_1	ICC1_PF	C14	Myeloid cell	ACGGGTCGTTCAGGCC-1_1	ICC2_PB	C06	NK cell
GCGACCAGTTCTGAAC-1_1	DCC_PF	C04	T cell	CCTTCGATCGTATCAG-1_1_1	GBC1_PF	C16	Myeloid cell	AGTAGTCGTTTAAGCC-1_1	GBC2_LN	C04	B cell	CAGTAACCACGGCGTT-1_1	ICC1_PF	C09	Myeloid cell	ACGTCAACAATGAATG-1_1	ICC2_PB	C16	B cell
GCGCAGTAGGATGTAT-1_1	DCC_PF	C03	NK T cell	CCTTTCTCATCTGGTA-1_1_1	GBC1_PF	C08	Myeloid cell	AGTCTTTAGACTCGGA-1_1	GBC2_LN	C10	Myeloid cell	CAGTAACGTTGTTTGG-1_1	ICC1_PF	C07	Myeloid cell	ACGTCAACACAGTCGC-1_1	ICC2_PB	C06	NK cell
GCGCCAACACCAGGCT-1_1	DCC_PF	C08	Myeloid cell	CCTTTCTGTAAGAGAG-1_1_1	GBC1_PF	C01	NK cell	AGTCTTTGTCCGAAGA-1_1	GBC2_LN	C14	NK cell	CAGTAACTCAGCATGT-1_1	ICC1_PF	C07	Myeloid cell	ACGTCAACACGAAATA-1_1	ICC2_PB	C01	T cell
GCGCCAATCTCGTATT-1_1	DCC_PF	C03	NK T cell	CGAACATTCAGAAATG-1_1_1	GBC1_PF	C16	Myeloid cell	AGTCTTTGTCTCACCT-1_1	GBC2_LN	C05	T cell	CAGTAACTCATTCACT-1_1	ICC1_PF	C13	NK T cell	ACGTCAACATGGTAGG-1_1	ICC2_PB	C07	T cell
GCGCGATCATATGCTG-1_1	DCC_PF	C03	NK T cell	CGAATGTCAAGCGTAG-1_1_1	GBC1_PF	C11	NK cell	AGTCTTTGTGCACGAA-1_1	GBC2_LN	C05	T cell	CAGTCCTAGCGTGAAC-1_1	ICC1_PF	C07	Myeloid cell	ACGTCAAGTCCGTGAC-1_1	ICC2_PB	C02	T cell
GCTCCTACAGAAGCAC-1_1	DCC_PF	C07	NK T cell	CGAATGTCACGGCGTT-1_1_1	GBC1_PF	C16	Myeloid cell	AGTCTTTTCACCGTAA-1_1	GBC2_LN	C02	T cell	CAGTCCTCAGGATTGG-1_1	ICC1_PF	C04	T cell	ACGTCAAGTGCTTCTC-1_1	ICC2_PB	C02	T cell
GCTCTGTAGTGACTCT-1_1	DCC_PF	C09	Myeloid cell	CGAATGTCACTAAGTC-1_1_1	GBC1_PF	C16	Myeloid cell	AGTGAGGAGACAGGCT-1_1	GBC2_LN	C05	T cell	CAGTCCTTCACTGGGC-1_1	ICC1_PF	C09	Myeloid cell	ACGTCAAGTTACGCGC-1_1	ICC2_PB	C05	T cell
GCTCTGTCAGTCAGAG-1_1	DCC_PF	C06	NK cell	CGAATGTCAGGCTCAC-1_1_1	GBC1_PF	C03	T cell	AGTGAGGGTCAAAGCG-1_1	GBC2_LN	C05	T cell	CATATTCAGTCCTCCT-1_1	ICC1_PF	C03	NK T cell	ACGTCAAGTTCCAACA-1_1	ICC2_PB	C07	T cell
GCTGCAGCACTAGTAC-1_1	DCC_PF	C07	NK T cell	CGAATGTGTCGGCACT-1_1_1	GBC1_PF	C01	NK cell	AGTGAGGGTCGACTAT-1_1	GBC2_LN	C08	T cell	CATCAGAAGTGGAGTC-1_1	ICC1_PF	C03	NK T cell	ACGTCAAGTTGTACAC-1_1	ICC2_PB	C06	NK cell
GCTGCGAAGCGTGTCC-1_1	DCC_PF	C12	NK cell	CGACCTTCAAGTACCT-1_1_1	GBC1_PF	C08	Myeloid cell	AGTGAGGGTGGCTCCA-1_1	GBC2_LN	C04	B cell	CATCGAAGTCGGCATC-1_1	ICC1_PF	C13	NK T cell	ACGTCAATCTGATACG-1_1	ICC2_PB	C02	T cell
GCTGCGACAGTCAGCC-1_1	DCC_PF	C08	Myeloid cell	CGACCTTTCTGGTGTA-1_1_1	GBC1_PF	C08	Myeloid cell	AGTGGGACAATAACGA-1_1	GBC2_LN	C13	T cell	CATCGAATCGGCTACG-1_1	ICC1_PF	C09	Myeloid cell	ACTATCTAGCTAAGAT-1_1	ICC2_PB	C06	NK cell
GCTGCGAGTCGAATCT-1_1	DCC_PF	C03	NK T cell	CGAGAAGAGATCCTGT-1_1_1	GBC1_PF	C08	Myeloid cell	AGTGGGACACCCATGG-1_1	GBC2_LN	C07	NK T cell	CATCGGGAGGCTACGA-1_1	ICC1_PF	C07	Myeloid cell	ACTATCTAGGGAGTAA-1_1	ICC2_PB	C01	T cell
GCTGCGAGTCGTCTTC-1_1	DCC_PF	C04	T cell	CGAGCACAGACTAGAT-1_1_1	GBC1_PF	C02	T cell	AGTGGGACAGCCAATT-1_1	GBC2_LN	C04	B cell	CATCGGGGTAGCCTCG-1_1	ICC1_PF	C09	Myeloid cell	ACTATCTAGTGAAGAG-1_1	ICC2_PB	C01	T cell
GCTGCTTAGTGTCCAT-1_1	DCC_PF	C07	NK T cell	CGAGCACGTTTGCATG-1_1_1	GBC1_PF	C01	NK cell	AGTGGGACAGCCTTGG-1_1	GBC2_LN	C08	T cell	CATCGGGGTTACGGAG-1_1	ICC1_PF	C07	Myeloid cell	ACTATCTCAGACGCAA-1_1	ICC2_PB	C10	B cell
GCTGCTTCAGCGAACA-1_1	DCC_PF	C12	NK cell	CGAGCCAGTTATCACG-1_1_1	GBC1_PF	C16	Myeloid cell	AGTGGGAGTAAACACA-1_1	GBC2_LN	C05	T cell	CATGACAAGAACAATC-1_1	ICC1_PF	C05	NK T cell	ACTATCTCAGTAACGG-1_1	ICC2_PB	C05	T cell
GCTGGGTTCTGGGCCA-1_1	DCC_PF	C09	Myeloid cell	CGATCGGCAGATCGGA-1_1_1	GBC1_PF	C05	NK cell	AGTGGGATCGCATGAT-1_1	GBC2_LN	C04	B cell	CATGACAAGAAGGTGA-1_1	ICC1_PF	C05	NK T cell	ACTATCTGTAAGGGAA-1_1	ICC2_PB	C01	T cell
GCTTCCACAGAAGCAC-1_1	DCC_PF	C04	T cell	CGATGGCCATGTTGAC-1_1_1	GBC1_PF	C08	Myeloid cell	AGTGGGATCTTCCTTC-1_1	GBC2_LN	C09	B cell	CATGACACAATCAGAA-1_1	ICC1_PF	C09	Myeloid cell	ACTATCTGTGACGGTA-1_1	ICC2_PB	C13	Myeloid cell
GCTTCCATCCACGCAG-1_1	DCC_PF	C14	Myeloid cell	CGATGGCGTCCGAATT-1_1_1	GBC1_PF	C08	Myeloid cell	AGTGTCACAATGTTGC-1_1	GBC2_LN	C04	B cell	CATGCCTAGAGAGCTC-1_1	ICC1_PF	C03	NK T cell	ACTATCTGTGGAAAGA-1_1	ICC2_PB	C10	B cell
GCTTGAACAGGACGTA-1_1	DCC_PF	C07	NK T cell	CGATGGCTCCCTAATT-1_1_1	GBC1_PF	C16	Myeloid cell	AGTGTCACACGGTTTA-1_1	GBC2_LN	C04	B cell	CATGGCGAGGGCTTCC-1_1	ICC1_PF	C09	Myeloid cell	ACTATCTGTTATCGGT-1_1	ICC2_PB	C05	T cell
GCTTGAATCTTGTATC-1_1	DCC_PF	C03	NK T cell	CGATGTAGTGATGTGG-1_1_1	GBC1_PF	C08	Myeloid cell	AGTGTCACATCCGCGA-1_1	GBC2_LN	C07	NK T cell	CATGGCGAGTCTCGGC-1_1	ICC1_PF	C05	NK T cell	ACTGAACCAATGGACG-1_1	ICC2_PB	C04	T cell
GGAAAGCCACAACGTT-1_1	DCC_PF	C04	T cell	CGATGTATCCTTCAAT-1_1_1	GBC1_PF	C11	NK cell	AGTGTCAGTATCAGTC-1_1	GBC2_LN	C10	Myeloid cell	CATGGCGAGTTACGGG-1_1	ICC1_PF	C09	Myeloid cell	ACTGAACCACATGACT-1_1	ICC2_PB	C05	T cell
GGAACTTGTAAAGGAG-1_1	DCC_PF	C07	NK T cell	CGATTGAAGCTGATAA-1_1_1	GBC1_PF	C08	Myeloid cell	AGTGTCATCATAACCG-1_1	GBC2_LN	C08	T cell	CATGGCGCATCGGGTC-1_1	ICC1_PF	C05	NK T cell	ACTGAACCAGAGTGTG-1_1	ICC2_PB	C01	T cell
GGAACTTTCGGCGGTT-1_1	DCC_PF	C07	NK T cell	CGATTGAGTGGTACAG-1_1_1	GBC1_PF	C16	Myeloid cell	AGTGTCATCTAACGGT-1_1	GBC2_LN	C06	T cell	CATGGCGGTAACGACG-1_1	ICC1_PF	C13	NK T cell	ACTGAACGTCTCCATC-1_1	ICC2_PB	C01	T cell
GGAATAAGTTAGATGA-1_1	DCC_PF	C03	NK T cell	CGATTGATCATCGGAT-1_1_1	GBC1_PF	C08	Myeloid cell	AGTTGGTAGCAGGTCA-1_1	GBC2_LN	C09	B cell	CATGGCGGTAGAAGGA-1_1	ICC1_PF	C09	Myeloid cell	ACTGAACGTGACCAAG-1_1	ICC2_PB	C15	Myeloid cell
GGACAAGCATGATCCA-1_1	DCC_PF	C06	NK cell	CGATTGATCCTCCTAG-1_1_1	GBC1_PF	C03	T cell	AGTTGGTAGCCGATTT-1_1	GBC2_LN	C04	B cell	CATGGCGGTGTGACCC-1_1	ICC1_PF	C09	Myeloid cell	ACTGAACGTTATGTGC-1_1	ICC2_PB	C01	T cell
GGACAAGGTCTGGAGA-1_1	DCC_PF	C04	T cell	CGATTGATCGGCTACG-1_1_1	GBC1_PF	C08	Myeloid cell	AGTTGGTAGCTGCGAA-1_1	GBC2_LN	C05	T cell	CATGGCGGTTGTCGCG-1_1	ICC1_PF	C03	NK T cell	ACTGAACGTTGTCTTT-1_1	ICC2_PB	C08	NK T cell
GGACAAGGTTGAGTTC-1_1	DCC_PF	C07	NK T cell	CGCCAAGGTACACCGC-1_1_1	GBC1_PF	C03	T cell	AGTTGGTAGTACCGGA-1_1	GBC2_LN	C09	B cell	CATGGCGTCCACGAAT-1_1	ICC1_PF	C09	Myeloid cell	ACTGAACTCAGCAACT-1_1	ICC2_PB	C02	T cell
GGACAGATCGCAAACT-1_1	DCC_PF	C05	T cell	CGCGTTTCACCAGCAC-1_1_1	GBC1_PF	C05	NK cell	AGTTGGTCAACTGCGC-1_1	GBC2_LN	C04	B cell	CATGGCGTCTCTAGGA-1_1	ICC1_PF	C05	NK T cell	ACTGAACTCCCACTTG-1_1	ICC2_PB	C03	Myeloid cell
GGACGTCGTTTCCACC-1_1	DCC_PF	C04	T cell	CGCGTTTGTATAGTAG-1_1_1	GBC1_PF	C05	NK cell	AGTTGGTCAGACGCAA-1_1	GBC2_LN	C12	NK T cell	CATTATCAGTCTTGCA-1_1	ICC1_PF	C03	NK T cell	ACTGAGTAGCAACGGT-1_1	ICC2_PB	C06	NK cell
GGATTACAGTCCGGTC-1_1	DCC_PF	C08	Myeloid cell	CGCTATCAGCTTCGCG-1_1_1	GBC1_PF	C16	Myeloid cell	AGTTGGTCAGTAAGAT-1_1	GBC2_LN	C03	NK cell	CATTATCCATGCTGGC-1_1	ICC1_PF	C09	Myeloid cell	ACTGAGTAGTTGTCGT-1_1	ICC2_PB	C02	T cell
GGATTACGTTGTCTTT-1_1	DCC_PF	C13	NK T cell	CGCTATCCACCAGGCT-1_1_1	GBC1_PF	C18	B cell	AGTTGGTTCCTTAATC-1_1	GBC2_LN	C09	B cell	CATTATCGTCCAGTTA-1_1	ICC1_PF	C03	NK T cell	ACTGAGTCAACGCACC-1_1	ICC2_PB	C02	T cell
GGCAATTAGGCTCATT-1_1	DCC_PF	C09	Myeloid cell	CGCTGGACAGCATGAG-1_1_1	GBC1_PF	C08	Myeloid cell	ATAACGCCAGCCAATT-1_1	GBC2_LN	C06	T cell	CATTATCTCGACAGCC-1_1	ICC1_PF	C05	NK T cell	ACTGAGTCAATCACAC-1_1	ICC2_PB	C04	T cell
GGCCGATCACGTGAGA-1_1	DCC_PF	C12	NK cell	CGCTGGAGTACACCGC-1_1_1	GBC1_PF	C08	Myeloid cell	ATAACGCGTGCGGTAA-1_1	GBC2_LN	C04	B cell	CCAATCCAGCGTTCCG-1_1	ICC1_PF	C09	Myeloid cell	ACTGAGTCACACAGAG-1_1	ICC2_PB	C03	Myeloid cell
GGCCGATCAGTTAACC-1_1	DCC_PF	C03	NK T cell	CGCTGGAGTTCCCTTG-1_1_1	GBC1_PF	C06	T cell	ATAACGCTCAGTGTTG-1_1	GBC2_LN	C06	T cell	CCAATCCGTCTGCCAG-1_1	ICC1_PF	C09	Myeloid cell	ACTGAGTCACAGGTTT-1_1	ICC2_PB	C15	Myeloid cell
GGCGACTAGGTGCTTT-1_1	DCC_PF	C13	NK T cell	CGCTGGATCGCCGTGA-1_1_1	GBC1_PF	C03	T cell	ATAAGAGCAAGTCATC-1_1	GBC2_LN	C12	NK T cell	CCAATCCGTTGGTGGA-1_1	ICC1_PF	C03	NK T cell	ACTGAGTGTATGGTTC-1_1	ICC2_PB	C10	B cell
GGCTCGAAGACTGTAA-1_1	DCC_PF	C08	Myeloid cell	CGCTTCAAGAATCTCC-1_1_1	GBC1_PF	C08	Myeloid cell	ATAAGAGCACATCCGG-1_1	GBC2_LN	C04	B cell	CCACCTAAGCTAGTTC-1_1	ICC1_PF	C09	Myeloid cell	ACTGAGTTCTGGTATG-1_1	ICC2_PB	C03	Myeloid cell
GGCTCGAAGATCGGGT-1_1	DCC_PF	C13	NK T cell	CGCTTCAGTAAACGCG-1_1_1	GBC1_PF	C07	NK T cell	ATAAGAGCATTACCTT-1_1	GBC2_LN	C13	T cell	CCACCTATCTCTGAGA-1_1	ICC1_PF	C05	NK T cell	ACTGATGTCCTAGGGC-1_1	ICC2_PB	C03	Myeloid cell
GGCTGGTCACGGTTTA-1_1	DCC_PF	C08	Myeloid cell	CGGACACGTAAGTGTA-1_1_1	GBC1_PF	C07	NK T cell	ATAGACCCACATAACC-1_1	GBC2_LN	C04	B cell	CCACGGAGTGATAAGT-1_1	ICC1_PF	C09	Myeloid cell	ACTGATGTCCTGCAGG-1_1	ICC2_PB	C03	Myeloid cell
GGGAATGAGGCCCGTT-1_1	DCC_PF	C07	NK T cell	CGGACGTAGTGTTTGC-1_1_1	GBC1_PF	C03	T cell	ATAGACCCACTCTGTC-1_1	GBC2_LN	C04	B cell	CCACTACAGCTATGCT-1_1	ICC1_PF	C13	NK T cell	ACTGATGTCGTAGGTT-1_1	ICC2_PB	C09	NK T cell
GGGAATGAGTGGGCTA-1_1	DCC_PF	C13	NK T cell	CGGACGTCACGGCCAT-1_1_1	GBC1_PF	C08	Myeloid cell	ATAGACCGTCGCGAAA-1_1	GBC2_LN	C16	NK T cell	CCACTACCAAGTTGTC-1_1	ICC1_PF	C09	Myeloid cell	ACTGATGTCTCGTTTA-1_1	ICC2_PB	C05	T cell
GGGAATGTCGTAGGTT-1_1	DCC_PF	C11	B cell	CGGACGTGTCGCATAT-1_1_1	GBC1_PF	C03	T cell	ATAGACCTCGGCCGAT-1_1	GBC2_LN	C06	T cell	CCACTACGTGAGGCTA-1_1	ICC1_PF	C03	NK T cell	ACTGCTCAGTGAAGTT-1_1	ICC2_PB	C05	T cell
GGGACCTGTAGCAAAT-1_1	DCC_PF	C07	NK T cell	CGGACTGCACTGTTAG-1_1_1	GBC1_PF	C08	Myeloid cell	ATCACGAAGGACGAAA-1_1	GBC2_LN	C05	T cell	CCACTACTCATCTGCC-1_1	ICC1_PF	C03	NK T cell	ACTGCTCCAGACTCGC-1_1	ICC2_PB	C06	NK cell
GGGACCTGTCGCTTCT-1_1	DCC_PF	C04	T cell	CGGACTGCAGACGCAA-1_1_1	GBC1_PF	C09	B cell	ATCACGATCCACTGGG-1_1	GBC2_LN	C04	B cell	CCACTACTCGTTTGCC-1_1	ICC1_PF	C09	Myeloid cell	ACTGCTCCATCCAACA-1_1	ICC2_PB	C10	B cell
GGGACCTTCGGACAAG-1_1	DCC_PF	C03	NK T cell	CGGAGCTCACCATGTA-1_1_1	GBC1_PF	C12	NK T cell	ATCACGATCTGCGACG-1_1	GBC2_LN	C09	B cell	CCAGCGAAGGCCGAAT-1_1	ICC1_PF	C12	Myeloid cell	ACTGCTCGTACCGTTA-1_1	ICC2_PB	C01	T cell
GGGCATCGTACACCGC-1_1	DCC_PF	C12	NK cell	CGGAGTCAGTACGTTC-1_1_1	GBC1_PF	C03	T cell	ATCACGATCTTGACGA-1_1	GBC2_LN	C10	Myeloid cell	CCAGCGAAGTTCGCGC-1_1	ICC1_PF	C13	NK T cell	ACTGCTCTCACAGGCC-1_1	ICC2_PB	C08	NK T cell
GGGCATCTCAACGCTA-1_1	DCC_PF	C01	B cell	CGGCTAGAGAGGTAGA-1_1_1	GBC1_PF	C09	B cell	ATCATCTAGACCGGAT-1_1	GBC2_LN	C13	T cell	CCAGCGACAGAGTGTG-1_1	ICC1_PF	C07	Myeloid cell	ACTGCTCTCATCGGAT-1_1	ICC2_PB	C11	NK T cell
GGGTCTGAGACTAGGC-1_1	DCC_PF	C08	Myeloid cell	CGGCTAGAGTGAAGTT-1_1_1	GBC1_PF	C11	NK cell	ATCATCTAGCGCTTAT-1_1	GBC2_LN	C02	T cell	CCAGCGAGTCAACTGT-1_1	ICC1_PF	C18	Myeloid cell	ACTGCTCTCGATCCCT-1_1	ICC2_PB	C07	T cell
GGGTCTGAGGATATAC-1_1	DCC_PF	C09	Myeloid cell	CGGCTAGGTGATGATA-1_1_1	GBC1_PF	C08	Myeloid cell	ATCATCTAGGCATTGG-1_1	GBC2_LN	C09	B cell	CCATGTCAGGTTACCT-1_1	ICC1_PF	C09	Myeloid cell	ACTGTCCAGGCCATAG-1_1	ICC2_PB	C14	Myeloid cell
GGGTTGCTCACCAGGC-1_1	DCC_PF	C01	B cell	CGGCTAGTCTTTACGT-1_1_1	GBC1_PF	C16	Myeloid cell	ATCATCTCACCCATTC-1_1	GBC2_LN	C05	T cell	CCATGTCGTCTCTCTG-1_1	ICC1_PF	C03	NK T cell	ACTGTCCAGTGGGCTA-1_1	ICC2_PB	C02	T cell
GGTGTTAAGAATTGTG-1_1	DCC_PF	C08	Myeloid cell	CGGGTCAAGAGTACCG-1_1_1	GBC1_PF	C08	Myeloid cell	ATCATCTCACCTTGTC-1_1	GBC2_LN	C13	T cell	CCATGTCGTTCCACAA-1_1	ICC1_PF	C03	NK T cell	ACTGTCCCAAGACACG-1_1	ICC2_PB	C05	T cell
GGTGTTAGTGTTGAGG-1_1	DCC_PF	C04	T cell	CGGTTAACACACCGAC-1_1_1	GBC1_PF	C02	T cell	ATCATCTGTATTACCG-1_1	GBC2_LN	C09	B cell	CCATTCGAGACTGTAA-1_1	ICC1_PF	C09	Myeloid cell	ACTGTCCCACACATGT-1_1	ICC2_PB	C01	T cell
GTAACGTAGCGAAGGG-1_1	DCC_PF	C07	NK T cell	CGGTTAATCAGTCCCT-1_1_1	GBC1_PF	C03	T cell	ATCATCTGTCTCTTTA-1_1	GBC2_LN	C08	T cell	CCATTCGGTTGTGGCC-1_1	ICC1_PF	C07	Myeloid cell	ACTGTCCCACAGCGTC-1_1	ICC2_PB	C06	NK cell
GTAACTGAGCATGGCA-1_1	DCC_PF	C06	NK cell	CGTAGCGGTAAGTTCC-1_1_1	GBC1_PF	C07	NK T cell	ATCATCTTCAAGGCTT-1_1	GBC2_LN	C04	B cell	CCATTCGTCCGTAGTA-1_1	ICC1_PF	C06	T cell	ACTGTCCGTCAGAGGT-1_1	ICC2_PB	C02	T cell
GTACGTATCATGTAGC-1_1	DCC_PF	C14	Myeloid cell	CGTAGGCTCTCCAGGG-1_1_1	GBC1_PF	C02	T cell	ATCATGGCAGCTATTG-1_1	GBC2_LN	C04	B cell	CCCAATCAGCCAGTTT-1_1	ICC1_PF	C12	Myeloid cell	ACTGTCCTCAACGCTA-1_1	ICC2_PB	C01	T cell
GTACTCCAGATCCTGT-1_1	DCC_PF	C05	T cell	CGTCACTAGATGTAAC-1_1_1	GBC1_PF	C11	NK cell	ATCATGGCAGGTGCCT-1_1	GBC2_LN	C05	T cell	CCCAATCAGGCTAGAC-1_1	ICC1_PF	C12	Myeloid cell	ACTGTCCTCACTTCAT-1_1	ICC2_PB	C01	T cell
GTACTCCTCAGTTAGC-1_1	DCC_PF	C04	T cell	CGTCACTCATGTAGTC-1_1_1	GBC1_PF	C16	Myeloid cell	ATCATGGGTCCCGACA-1_1	GBC2_LN	C06	T cell	CCCAATCAGTAGCGGT-1_1	ICC1_PF	C07	Myeloid cell	ACTGTCCTCGGTCCGA-1_1	ICC2_PB	C03	Myeloid cell
GTACTTTCAATCGAAA-1_1	DCC_PF	C03	NK T cell	CGTCACTGTCCTGCTT-1_1_1	GBC1_PF	C08	Myeloid cell	ATCATGGTCATAACCG-1_1	GBC2_LN	C02	T cell	CCCAATCAGTCATCCA-1_1	ICC1_PF	C17	Myeloid cell	ACTGTCCTCGTCGTTC-1_1	ICC2_PB	C06	NK cell
GTAGGCCGTATTCGTG-1_1	DCC_PF	C03	NK T cell	CGTCACTGTGTAAGTA-1_1_1	GBC1_PF	C17	Myeloid cell	ATCCACCAGAGTGACC-1_1	GBC2_LN	C09	B cell	CCCAATCGTTGAGGTG-1_1	ICC1_PF	C07	Myeloid cell	ACTTACTAGATGGGTC-1_1	ICC2_PB	C01	T cell
GTAGTCAAGCCACCTG-1_1	DCC_PF	C03	NK T cell	CGTCACTTCACCGGGT-1_1_1	GBC1_PF	C08	Myeloid cell	ATCCACCAGGAATCGC-1_1	GBC2_LN	C04	B cell	CCCAGTTCATACAGCT-1_1	ICC1_PF	C13	NK T cell	ACTTACTAGTGTCCAT-1_1	ICC2_PB	C01	T cell
GTAGTCACAGCTGTAT-1_1	DCC_PF	C03	NK T cell	CGTCACTTCCACTGGG-1_1_1	GBC1_PF	C11	NK cell	ATCCACCCAATGACCT-1_1	GBC2_LN	C04	B cell	CCCAGTTGTACTTGAC-1_1	ICC1_PF	C05	NK T cell	ACTTACTCATCACAAC-1_1	ICC2_PB	C14	Myeloid cell
GTAGTCACATTATCTC-1_1	DCC_PF	C08	Myeloid cell	CGTCAGGCACCAGGTC-1_1_1	GBC1_PF	C03	T cell	ATCCACCGTAGCCTAT-1_1	GBC2_LN	C08	T cell	CCCAGTTGTGAGGGAG-1_1	ICC1_PF	C06	T cell	ACTTACTGTCGCTTTC-1_1	ICC2_PB	C11	NK T cell
GTAGTCATCCGAATGT-1_1	DCC_PF	C07	NK T cell	CGTCAGGCACTTCTGC-1_1_1	GBC1_PF	C01	NK cell	ATCCACCGTTATGTGC-1_1	GBC2_LN	C06	T cell	CCCAGTTGTGGGTCAA-1_1	ICC1_PF	C07	Myeloid cell	ACTTACTGTTAGAACA-1_1	ICC2_PB	C10	B cell
GTATCTTCAGGTTTCA-1_1	DCC_PF	C05	T cell	CGTCAGGGTCTTCTCG-1_1_1	GBC1_PF	C08	Myeloid cell	ATCCGAAAGAGGTAGA-1_1	GBC2_LN	C04	B cell	CCCAGTTGTTCGAATC-1_1	ICC1_PF	C07	Myeloid cell	ACTTACTTCACCAGGC-1_1	ICC2_PB	C01	T cell
GTATTCTGTCTTCGTC-1_1	DCC_PF	C06	NK cell	CGTCCATTCAGATAAG-1_1_1	GBC1_PF	C14	T cell	ATCCGAAAGGGTATCG-1_1	GBC2_LN	C09	B cell	CCCATACGTACCCAAT-1_1	ICC1_PF	C09	Myeloid cell	ACTTACTTCCTAGGGC-1_1	ICC2_PB	C06	NK cell
GTCAAGTTCACCTCGT-1_1	DCC_PF	C06	NK cell	CGTCTACTCTCAAACG-1_1_1	GBC1_PF	C08	Myeloid cell	ATCCGAAAGGTAGCCA-1_1	GBC2_LN	C13	T cell	CCCATACGTTCATGGT-1_1	ICC1_PF	C07	Myeloid cell	ACTTACTTCTGGCGTG-1_1	ICC2_PB	C03	Myeloid cell
GTCAAGTTCAGATAAG-1_1	DCC_PF	C08	Myeloid cell	CGTGAGCAGAATAGGG-1_1_1	GBC1_PF	C06	T cell	ATCCGAACATACGCCG-1_1	GBC2_LN	C05	T cell	CCCATACGTTGTCTTT-1_1	ICC1_PF	C09	Myeloid cell	ACTTGTTAGACAAAGG-1_1	ICC2_PB	C05	T cell
GTCACGGCAACACGCC-1_1	DCC_PF	C03	NK T cell	CGTGAGCCATCGACGC-1_1_1	GBC1_PF	C05	NK cell	ATCCGAATCAGTTAGC-1_1	GBC2_LN	C11	Myeloid cell	CCCATACTCTGTTTGT-1_1	ICC1_PF	C17	Myeloid cell	ACTTGTTAGCGTCTAT-1_1	ICC2_PB	C03	Myeloid cell
GTCACGGCATGATCCA-1_1	DCC_PF	C08	Myeloid cell	CGTGTAACATACTACG-1_1_1	GBC1_PF	C03	T cell	ATCGAGTCAGACTCGC-1_1	GBC2_LN	C05	T cell	CCGGGATCACTGTCGG-1_1	ICC1_PF	C03	NK T cell	ACTTGTTAGGACCACA-1_1	ICC2_PB	C02	T cell
GTCATTTGTACTCTCC-1_1	DCC_PF	C08	Myeloid cell	CGTGTCTAGCGATGAC-1_1_1	GBC1_PF	C14	T cell	ATCGAGTTCAACGGGA-1_1	GBC2_LN	C12	NK T cell	CCGGGATCAGGATTGG-1_1	ICC1_PF	C18	Myeloid cell	ACTTGTTAGTTGAGAT-1_1	ICC2_PB	C02	T cell
GTCCTCATCGTTACAG-1_1	DCC_PF	C07	NK T cell	CGTGTCTTCAACCATG-1_1_1	GBC1_PF	C16	Myeloid cell	ATCGAGTTCTGGTATG-1_1	GBC2_LN	C04	B cell	CCGGGATTCCTTTACA-1_1	ICC1_PF	C03	NK T cell	ACTTGTTCAGACGCAA-1_1	ICC2_PB	C08	NK T cell
GTCGGGTGTCAGATAA-1_1	DCC_PF	C05	T cell	CGTTCTGAGTAATCCC-1_1_1	GBC1_PF	C06	T cell	ATCTACTCACAGAGGT-1_1	GBC2_LN	C08	T cell	CCGGTAGTCCTCATTA-1_1	ICC1_PF	C07	Myeloid cell	ACTTGTTGTTCTCATT-1_1	ICC2_PB	C11	NK T cell
GTCGGGTTCGTATCAG-1_1	DCC_PF	C06	NK cell	CGTTCTGCAGCTGCAC-1_1_1	GBC1_PF	C16	Myeloid cell	ATCTACTCAGTATCTG-1_1	GBC2_LN	C02	T cell	CCGTACTTCTCGCATC-1_1	ICC1_PF	C06	T cell	ACTTGTTTCATTATCC-1_1	ICC2_PB	C02	T cell
GTCGTAACAGCTGTAT-1_1	DCC_PF	C06	NK cell	CGTTCTGGTGCATCTA-1_1_1	GBC1_PF	C13	NK T cell	ATCTACTCAGTCGTGC-1_1	GBC2_LN	C02	T cell	CCGTGGACAGTCAGAG-1_1	ICC1_PF	C05	NK T cell	ACTTGTTTCTATGTGG-1_1	ICC2_PB	C13	Myeloid cell
GTGAAGGTCATGGTCA-1_1	DCC_PF	C04	T cell	CGTTCTGTCTCGATGA-1_1_1	GBC1_PF	C08	Myeloid cell	ATCTACTGTAAGAGGA-1_1	GBC2_LN	C02	T cell	CCGTGGACATGGTCTA-1_1	ICC1_PF	C03	NK T cell	ACTTGTTTCTGACCTC-1_1	ICC2_PB	C02	T cell
GTGCATACATTCTCAT-1_1	DCC_PF	C13	NK T cell	CGTTGGGCAAACTGTC-1_1_1	GBC1_PF	C08	Myeloid cell	ATCTACTGTCAAAGCG-1_1	GBC2_LN	C02	T cell	CCGTGGAGTCTGGTCG-1_1	ICC1_PF	C14	Myeloid cell	ACTTTCAAGGCGATAC-1_1	ICC2_PB	C03	Myeloid cell
GTGCATAGTAAACGCG-1_1	DCC_PF	C04	T cell	CGTTGGGGTGCTTCTC-1_1_1	GBC1_PF	C06	T cell	ATCTACTTCATCACCC-1_1	GBC2_LN	C09	B cell	CCGTGGATCCCTCTTT-1_1	ICC1_PF	C03	NK T cell	ACTTTCACATGGGACA-1_1	ICC2_PB	C03	Myeloid cell
GTGCGGTCAGGAATGC-1_1	DCC_PF	C08	Myeloid cell	CTAACTTCATCCTAGA-1_1_1	GBC1_PF	C08	Myeloid cell	ATCTGCCAGGGAAACA-1_1	GBC2_LN	C02	T cell	CCGTTCAAGTTCGCAT-1_1	ICC1_PF	C07	Myeloid cell	ACTTTCAGTCCTAGCG-1_1	ICC2_PB	C05	T cell
GTGTTAGCAGTTCCCT-1_1	DCC_PF	C06	NK cell	CTAACTTCATGGTAGG-1_1_1	GBC1_PF	C09	B cell	ATCTGCCCACGAGAGT-1_1	GBC2_LN	C06	T cell	CCTACACGTAGAGTGC-1_1	ICC1_PF	C09	Myeloid cell	ACTTTCAGTTTAAGCC-1_1	ICC2_PB	C08	NK T cell
GTGTTAGTCATGCTCC-1_1	DCC_PF	C01	B cell	CTAACTTTCATCTGCC-1_1_1	GBC1_PF	C04	NK T cell	ATCTGCCCACGCTTTC-1_1	GBC2_LN	C05	T cell	CCTACACGTTCCATGA-1_1	ICC1_PF	C03	NK T cell	ACTTTCATCAACACGT-1_1	ICC2_PB	C05	T cell
GTTACAGGTAAATGTG-1_1	DCC_PF	C06	NK cell	CTAAGACCATTGCGGC-1_1_1	GBC1_PF	C06	T cell	ATCTGCCTCTCGAGTA-1_1	GBC2_LN	C04	B cell	CCTACACTCTTGTCAT-1_1	ICC1_PF	C14	Myeloid cell	ACTTTCATCAATAAGG-1_1	ICC2_PB	C05	T cell
GTTACAGTCCTTAATC-1_1	DCC_PF	C06	NK cell	CTAAGACTCTCACATT-1_1_1	GBC1_PF	C08	Myeloid cell	ATGAGGGAGAACAACT-1_1	GBC2_LN	C04	B cell	CCTACCAGTAGAAGGA-1_1	ICC1_PF	C09	Myeloid cell	ACTTTCATCAGTCAGT-1_1	ICC2_PB	C03	Myeloid cell
GTTACAGTCTCTAGGA-1_1	DCC_PF	C03	NK T cell	CTAATGGGTCATCCCT-1_1_1	GBC1_PF	C12	NK T cell	ATGAGGGCACGCATCG-1_1	GBC2_LN	C13	T cell	CCTACCAGTCATATGC-1_1	ICC1_PF	C09	Myeloid cell	ACTTTCATCGGAAATA-1_1	ICC2_PB	C14	Myeloid cell
GTTCATTGTGTGTGCC-1_1	DCC_PF	C07	NK T cell	CTAATGGGTTCGCGAC-1_1_1	GBC1_PF	C08	Myeloid cell	ATGAGGGGTATTCTCT-1_1	GBC2_LN	C08	T cell	CCTAGCTGTTGATTGC-1_1	ICC1_PF	C05	NK T cell	ACTTTCATCTGCGTAA-1_1	ICC2_PB	C04	T cell
GTTCTCGCAGGTCGTC-1_1	DCC_PF	C06	NK cell	CTACACCAGCGCTCCA-1_1_1	GBC1_PF	C06	T cell	ATGAGGGGTCTCTTTA-1_1	GBC2_LN	C04	B cell	CCTAGCTGTTTACTCT-1_1	ICC1_PF	C07	Myeloid cell	AGAATAGAGATGCCTT-1_1	ICC2_PB	C01	T cell
GTTCTCGGTTTAAGCC-1_1	DCC_PF	C06	NK cell	CTACACCAGGGCTTGA-1_1_1	GBC1_PF	C16	Myeloid cell	ATGCGATGTAAGGATT-1_1	GBC2_LN	C04	B cell	CCTAGCTTCGGTTCGG-1_1	ICC1_PF	C01	Myeloid cell	AGAATAGAGCACCGCT-1_1	ICC2_PB	C01	T cell
GTTCTCGTCAACTCTT-1_1	DCC_PF	C08	Myeloid cell	CTACATTTCTCCCTGA-1_1_1	GBC1_PF	C08	Myeloid cell	ATGCGATGTCAGAGGT-1_1	GBC2_LN	C05	T cell	CCTATTACATACGCTA-1_1	ICC1_PF	C09	Myeloid cell	AGAATAGCACCAGGCT-1_1	ICC2_PB	C01	T cell
GTTCTCGTCTTGCATT-1_1	DCC_PF	C03	NK T cell	CTACCCAGTCTCCATC-1_1_1	GBC1_PF	C16	Myeloid cell	ATGCGATTCGACGGAA-1_1	GBC2_LN	C08	T cell	CCTCAGTAGAATAGGG-1_1	ICC1_PF	C09	Myeloid cell	AGAATAGGTCACCTAA-1_1	ICC2_PB	C01	T cell
GTTTCTAAGGCGCTCT-1_1	DCC_PF	C08	Myeloid cell	CTACCCAGTTCGTCTC-1_1_1	GBC1_PF	C07	NK T cell	ATGGGAGCATCATCCC-1_1	GBC2_LN	C05	T cell	CCTCAGTAGAATTGTG-1_1	ICC1_PF	C14	Myeloid cell	AGAATAGTCAACGGGA-1_1	ICC2_PB	C03	Myeloid cell
TAAACCGAGGGCACTA-1_1	DCC_PF	C14	Myeloid cell	CTACGTCAGACGCAAC-1_1_1	GBC1_PF	C03	T cell	ATGGGAGGTCTAGCGC-1_1	GBC2_LN	C02	T cell	CCTCAGTGTACGCTGC-1_1	ICC1_PF	C13	NK T cell	AGAATAGTCCTGTAGA-1_1	ICC2_PB	C02	T cell
TAAGAGACAGTCACTA-1_1	DCC_PF	C06	NK cell	CTACGTCCACCAACCG-1_1_1	GBC1_PF	C02	T cell	ATGGGAGGTTCCACTC-1_1	GBC2_LN	C02	T cell	CCTCAGTGTGGAAAGA-1_1	ICC1_PF	C04	T cell	AGAATAGTCGCCAAAT-1_1	ICC2_PB	C06	NK cell
TACACGATCACGGTTA-1_1	DCC_PF	C04	T cell	CTACGTCCATCCGGGT-1_1_1	GBC1_PF	C04	NK T cell	ATGTGTGCATGGTTGT-1_1	GBC2_LN	C08	T cell	CCTCAGTGTTTGACTG-1_1	ICC1_PF	C05	NK T cell	AGACGTTAGAACTGTA-1_1	ICC2_PB	C11	NK T cell
TACAGTGGTACACCGC-1_1	DCC_PF	C03	NK T cell	CTACGTCGTAATAGCA-1_1_1	GBC1_PF	C01	NK cell	ATGTGTGGTACTTGAC-1_1	GBC2_LN	C04	B cell	CCTCAGTTCTCTAAGG-1_1	ICC1_PF	C13	NK T cell	AGACGTTAGGCCATAG-1_1	ICC2_PB	C05	T cell
TACAGTGGTCAACTGT-1_1	DCC_PF	C09	Myeloid cell	CTACGTCGTATCACCA-1_1_1	GBC1_PF	C08	Myeloid cell	ATGTGTGGTGCAGTAG-1_1	GBC2_LN	C08	T cell	CCTCTGAAGGACTGGT-1_1	ICC1_PF	C13	NK T cell	AGACGTTAGTCGATAA-1_1	ICC2_PB	C02	T cell
TACCTTATCAGGATCT-1_1	DCC_PF	C08	Myeloid cell	CTACGTCGTTACGCGC-1_1_1	GBC1_PF	C08	Myeloid cell	ATGTGTGGTGTGAATA-1_1	GBC2_LN	C15	B cell	CCTCTGACAGCCTTGG-1_1	ICC1_PF	C03	NK T cell	AGACGTTCACAGGAGT-1_1	ICC2_PB	C14	Myeloid cell
TACCTTATCATAACCG-1_1	DCC_PF	C04	T cell	CTACGTCTCTCTTGAT-1_1_1	GBC1_PF	C08	Myeloid cell	ATTACTCAGCACACAG-1_1	GBC2_LN	C08	T cell	CCTTACGGTACAGCAG-1_1	ICC1_PF	C05	NK T cell	AGACGTTCACCAGGCT-1_1	ICC2_PB	C02	T cell
TACGGATCAGACAAAT-1_1	DCC_PF	C07	NK T cell	CTAGAGTCAAATACAG-1_1_1	GBC1_PF	C19	Myeloid cell	ATTACTCAGGAATCGC-1_1	GBC2_LN	C05	T cell	CCTTACGTCACCGGGT-1_1	ICC1_PF	C18	Myeloid cell	AGACGTTCAGACAAAT-1_1	ICC2_PB	C11	NK T cell
TACGGATTCAATACCG-1_1	DCC_PF	C04	T cell	CTAGCCTCATGACATC-1_1_1	GBC1_PF	C05	NK cell	ATTACTCCAAAGTGCG-1_1	GBC2_LN	C12	NK T cell	CCTTACGTCATAACCG-1_1	ICC1_PF	C03	NK T cell	AGACGTTGTGGTTTCA-1_1	ICC2_PB	C08	NK T cell
TACGGGCAGAGCCTAG-1_1	DCC_PF	C06	NK cell	CTAGTGACATACTACG-1_1_1	GBC1_PF	C08	Myeloid cell	ATTACTCCAATGACCT-1_1	GBC2_LN	C13	T cell	CCTTCCCAGTCCCACG-1_1	ICC1_PF	C13	NK T cell	AGACGTTGTTTAGGAA-1_1	ICC2_PB	C05	T cell
TACGGTACACGGACAA-1_1	DCC_PF	C03	NK T cell	CTCACACAGTGACTCT-1_1_1	GBC1_PF	C08	Myeloid cell	ATTACTCTCTTCATGT-1_1	GBC2_LN	C08	T cell	CCTTCGAAGAATAGGG-1_1	ICC1_PF	C13	NK T cell	AGACGTTTCAGCGACC-1_1	ICC2_PB	C01	T cell
TACGGTATCGTGGGAA-1_1	DCC_PF	C07	NK T cell	CTCACACTCACCACCT-1_1_1	GBC1_PF	C16	Myeloid cell	ATTATCCAGAAACCAT-1_1	GBC2_LN	C04	B cell	CCTTCGAAGATAGTCA-1_1	ICC1_PF	C01	Myeloid cell	AGACGTTTCAGCTCTC-1_1	ICC2_PB	C08	NK T cell
TACTCATAGGTGCAAC-1_1	DCC_PF	C09	Myeloid cell	CTCAGAAAGAAGGCCT-1_1_1	GBC1_PF	C08	Myeloid cell	ATTATCCGTCAGAAGC-1_1	GBC2_LN	C08	T cell	CCTTCGATCCATGCTC-1_1	ICC1_PF	C09	Myeloid cell	AGACGTTTCCGAAGAG-1_1	ICC2_PB	C02	T cell
TACTTGTCAGCTGTGC-1_1	DCC_PF	C07	NK T cell	CTCAGAACAAGCCCAC-1_1_1	GBC1_PF	C03	T cell	ATTATCCTCCAAAGTC-1_1	GBC2_LN	C06	T cell	CCTTTCTAGGCAGTCA-1_1	ICC1_PF	C09	Myeloid cell	AGACGTTTCGATCCCT-1_1	ICC2_PB	C01	T cell
TAGACCAAGCACAGGT-1_1	DCC_PF	C14	Myeloid cell	CTCATTAGTAAGAGGA-1_1_1	GBC1_PF	C07	NK T cell	ATTCTACCATCCTTGC-1_1	GBC2_LN	C08	T cell	CCTTTCTCACTGAAGG-1_1	ICC1_PF	C09	Myeloid cell	AGAGCGAAGCATGGCA-1_1	ICC2_PB	C06	NK cell
TAGACCACAGGAATCG-1_1	DCC_PF	C03	NK T cell	CTCATTATCATGCTCC-1_1_1	GBC1_PF	C08	Myeloid cell	ATTCTACGTCATATGC-1_1	GBC2_LN	C17	Myeloid cell	CCTTTCTGTACCGTAT-1_1	ICC1_PF	C07	Myeloid cell	AGAGCGAAGCCAGTTT-1_1	ICC2_PB	C02	T cell
TAGACCACATAGACTC-1_1	DCC_PF	C09	Myeloid cell	CTCCTAGTCCAAGTAC-1_1_1	GBC1_PF	C05	NK cell	ATTCTACTCCAAATGC-1_1	GBC2_LN	C14	NK cell	CCTTTCTTCTGCCCTA-1_1	ICC1_PF	C07	Myeloid cell	AGAGCGAAGCCATCGC-1_1	ICC2_PB	C03	Myeloid cell
TAGAGCTTCATTATCC-1_1	DCC_PF	C08	Myeloid cell	CTCGAAAAGTACGTAA-1_1_1	GBC1_PF	C09	B cell	ATTGGACCACCAGCAC-1_1	GBC2_LN	C04	B cell	CGAATGTAGGTGCACA-1_1	ICC1_PF	C09	Myeloid cell	AGAGCGAAGCTGTTCA-1_1	ICC2_PB	C11	NK T cell
TAGCCGGTCAACCATG-1_1	DCC_PF	C07	NK T cell	CTCGAAACATACGCTA-1_1_1	GBC1_PF	C16	Myeloid cell	ATTGGTGAGATAGGAG-1_1	GBC2_LN	C05	T cell	CGAATGTGTCCAAGTT-1_1	ICC1_PF	C13	NK T cell	AGAGCGACAACTGCGC-1_1	ICC2_PB	C03	Myeloid cell
TAGCCGGTCAGAGCTT-1_1	DCC_PF	C07	NK T cell	CTCGAAAGTAGGAGTC-1_1_1	GBC1_PF	C06	T cell	ATTGGTGGTACCCAAT-1_1	GBC2_LN	C09	B cell	CGACCTTAGCCCGAAA-1_1	ICC1_PF	C13	NK T cell	AGAGCGACAGGGAGAG-1_1	ICC2_PB	C02	T cell
TAGTGGTTCTTGAGAC-1_1	DCC_PF	C09	Myeloid cell	CTCGAAATCACAATGC-1_1_1	GBC1_PF	C10	T cell	ATTGGTGGTGTCCTCT-1_1	GBC2_LN	C02	T cell	CGACCTTGTAGTAGTA-1_1	ICC1_PF	C03	NK T cell	AGAGCGACAGGTCCAC-1_1	ICC2_PB	C06	NK cell
TATCTCACAACTGCTA-1_1	DCC_PF	C08	Myeloid cell	CTCGAAATCCTCAATT-1_1_1	GBC1_PF	C05	NK cell	ATTGGTGTCGGTGTTA-1_1	GBC2_LN	C03	NK cell	CGACTTCAGACCGGAT-1_1	ICC1_PF	C03	NK T cell	AGAGCGACATCCCACT-1_1	ICC2_PB	C02	T cell
TATCTCATCCTCAATT-1_1	DCC_PF	C08	Myeloid cell	CTCGAGGAGTCCCACG-1_1_1	GBC1_PF	C12	NK T cell	ATTTCTGCAAAGTCAA-1_1	GBC2_LN	C07	NK T cell	CGAGAAGAGATCCCGC-1_1	ICC1_PF	C05	NK T cell	AGAGCGAGTCGAAAGC-1_1	ICC2_PB	C03	Myeloid cell
TATGCCCAGAGCTATA-1_1	DCC_PF	C01	B cell	CTCGAGGCAAGTCTGT-1_1_1	GBC1_PF	C02	T cell	ATTTCTGGTCCGAAGA-1_1	GBC2_LN	C09	B cell	CGAGAAGGTCTCGTTC-1_1	ICC1_PF	C07	Myeloid cell	AGAGCGAGTGCGCTTG-1_1	ICC2_PB	C03	Myeloid cell
TATTACCAGATACACA-1_1	DCC_PF	C04	T cell	CTCGAGGGTAGGACAC-1_1_1	GBC1_PF	C02	T cell	ATTTCTGGTCTTTCAT-1_1	GBC2_LN	C12	NK T cell	CGAGCACAGGAATCGC-1_1	ICC1_PF	C09	Myeloid cell	AGAGCGATCAACGGCC-1_1	ICC2_PB	C05	T cell
TATTACCGTAAACACA-1_1	DCC_PF	C03	NK T cell	CTCGAGGTCTGATACG-1_1_1	GBC1_PF	C08	Myeloid cell	ATTTCTGTCCTTTCGG-1_1	GBC2_LN	C15	B cell	CGAGCACTCCGAATGT-1_1	ICC1_PF	C13	NK T cell	AGAGCGATCACTCTTA-1_1	ICC2_PB	C07	T cell
TCACAAGAGACCGGAT-1_1	DCC_PF	C04	T cell	CTCGGGAGTTCCGTCT-1_1_1	GBC1_PF	C02	T cell	ATTTCTGTCGAATGCT-1_1	GBC2_LN	C08	T cell	CGAGCACTCGGCGCAT-1_1	ICC1_PF	C13	NK T cell	AGAGCGATCCAAATGC-1_1	ICC2_PB	C10	B cell
TCACAAGTCCTTCAAT-1_1	DCC_PF	C03	NK T cell	CTCGTACCAAGTCTGT-1_1_1	GBC1_PF	C07	NK T cell	CAACCAAAGCTGATAA-1_1	GBC2_LN	C12	NK T cell	CGATCGGGTGTCCTCT-1_1	ICC1_PF	C12	Myeloid cell	AGAGCGATCTGGGCCA-1_1	ICC2_PB	C04	T cell
TCACGAACAGCTTCGG-1_1	DCC_PF	C04	T cell	CTCGTACGTCATACTG-1_1_1	GBC1_PF	C16	Myeloid cell	CAACCAAAGGACCACA-1_1	GBC2_LN	C02	T cell	CGATGGCAGTTGAGAT-1_1	ICC1_PF	C06	T cell	AGAGCTTAGCCGTCGT-1_1	ICC2_PB	C04	T cell
TCACGAATCACATGCA-1_1	DCC_PF	C03	NK T cell	CTCGTCAGTCATGCAT-1_1_1	GBC1_PF	C03	T cell	CAACCAACAGTTCCCT-1_1	GBC2_LN	C04	B cell	CGATGGCCAACAACCT-1_1	ICC1_PF	C03	NK T cell	AGAGCTTAGGGAAACA-1_1	ICC2_PB	C11	NK T cell
TCAGATGAGCGCCTCA-1_1	DCC_PF	C03	NK T cell	CTCGTCATCAACACGT-1_1_1	GBC1_PF	C08	Myeloid cell	CAACCAACATGCCTAA-1_1	GBC2_LN	C06	T cell	CGATGGCCATCAGTAC-1_1	ICC1_PF	C09	Myeloid cell	AGAGCTTCACCAGATT-1_1	ICC2_PB	C01	T cell
TCAGATGCAAACGTGG-1_1	DCC_PF	C03	NK T cell	CTCGTCATCTTCATGT-1_1_1	GBC1_PF	C06	T cell	CAACCAATCGGAAACG-1_1	GBC2_LN	C12	NK T cell	CGATGGCTCTCGCATC-1_1	ICC1_PF	C09	Myeloid cell	AGAGCTTGTCCGTTAA-1_1	ICC2_PB	C11	NK T cell
TCAGCAACAGCTGGCT-1_1	DCC_PF	C07	NK T cell	CTCTAATTCACCCTCA-1_1_1	GBC1_PF	C08	Myeloid cell	CAACCTCAGCTAGCCC-1_1	GBC2_LN	C05	T cell	CGATGGCTCTGCAGTA-1_1	ICC1_PF	C06	T cell	AGAGCTTGTCGCGAAA-1_1	ICC2_PB	C01	T cell
TCAGCAAGTCTGCGGT-1_1	DCC_PF	C03	NK T cell	CTCTACGAGGGCTTGA-1_1_1	GBC1_PF	C02	T cell	CAACCTCCAAAGTGCG-1_1	GBC2_LN	C14	NK cell	CGATGTAAGATCGGGT-1_1	ICC1_PF	C03	NK T cell	AGAGCTTGTGTGCGTC-1_1	ICC2_PB	C11	NK T cell
TCAGCAATCGGCGCAT-1_1	DCC_PF	C03	NK T cell	CTCTGGTCAAAGCAAT-1_1_1	GBC1_PF	C01	NK cell	CAACCTCTCTACTTAC-1_1	GBC2_LN	C02	T cell	CGATGTACAAGAAAGG-1_1	ICC1_PF	C09	Myeloid cell	AGAGCTTTCTTATCTG-1_1	ICC2_PB	C03	Myeloid cell
TCAGGATCATTAGGCT-1_1	DCC_PF	C07	NK T cell	CTGAAACAGGCCCGTT-1_1_1	GBC1_PF	C08	Myeloid cell	CAACTAGAGCGTGTCC-1_1	GBC2_LN	C06	T cell	CGATGTACATCGATGT-1_1	ICC1_PF	C18	Myeloid cell	AGAGTGGAGAAGGTGA-1_1	ICC2_PB	C08	NK T cell
TCAGGTAAGATAGTCA-1_1	DCC_PF	C06	NK cell	CTGAAACCACCAGGCT-1_1_1	GBC1_PF	C08	Myeloid cell	CAACTAGCAGCTCGAC-1_1	GBC2_LN	C05	T cell	CGATGTAGTATGAAAC-1_1	ICC1_PF	C13	NK T cell	AGAGTGGCAGCTGCTG-1_1	ICC2_PB	C08	NK T cell
TCATTACAGCGATGAC-1_1	DCC_PF	C14	Myeloid cell	CTGAAACTCCGCGTTT-1_1_1	GBC1_PF	C05	NK cell	CAACTAGCAGTTAACC-1_1	GBC2_LN	C04	B cell	CGATGTAGTGCTAGCC-1_1	ICC1_PF	C03	NK T cell	AGAGTGGCATTGTGCA-1_1	ICC2_PB	C03	Myeloid cell
TCATTTGGTTTGTTTC-1_1	DCC_PF	C08	Myeloid cell	CTGAAGTAGAGTCGGT-1_1_1	GBC1_PF	C02	T cell	CAACTAGGTCATCGGC-1_1	GBC2_LN	C09	B cell	CGATGTAGTGTTCTTT-1_1	ICC1_PF	C09	Myeloid cell	AGAGTGGGTCCATGAT-1_1	ICC2_PB	C02	T cell
TCATTTGTCCATGAGT-1_1	DCC_PF	C02	B cell	CTGAAGTAGCGCTTAT-1_1_1	GBC1_PF	C16	Myeloid cell	CAACTAGGTGCAACTT-1_1	GBC2_LN	C19	Myeloid cell	CGATGTATCAGCTTAG-1_1	ICC1_PF	C09	Myeloid cell	AGAGTGGGTTCAGGCC-1_1	ICC2_PB	C03	Myeloid cell
TCCACACAGAGGTAGA-1_1	DCC_PF	C07	NK T cell	CTGAAGTTCTTTAGTC-1_1_1	GBC1_PF	C07	NK T cell	CAACTAGGTGTTCGAT-1_1	GBC2_LN	C03	NK cell	CGATTGAAGCACCGTC-1_1	ICC1_PF	C05	NK T cell	AGAGTGGGTTCGTGAT-1_1	ICC2_PB	C02	T cell
TCCACACGTCCATGAT-1_1	DCC_PF	C11	B cell	CTGATAGTCGTAGGTT-1_1_1	GBC1_PF	C06	T cell	CAACTAGTCAAACGGG-1_1	GBC2_LN	C09	B cell	CGCCAAGGTGCAACGA-1_1	ICC1_PF	C09	Myeloid cell	AGAGTGGGTTGATTCG-1_1	ICC2_PB	C02	T cell
TCCACACTCACTCTTA-1_1	DCC_PF	C08	Myeloid cell	CTGATCCGTCATATGC-1_1_1	GBC1_PF	C04	NK T cell	CAACTAGTCAGCACAT-1_1	GBC2_LN	C02	T cell	CGCGGTACAGCTTCGG-1_1	ICC1_PF	C09	Myeloid cell	AGAGTGGTCCCACTTG-1_1	ICC2_PB	C05	T cell
TCCCGATAGCCCGAAA-1_1	DCC_PF	C08	Myeloid cell	CTGATCCGTTACGTCA-1_1_1	GBC1_PF	C03	T cell	CAAGAAACATGAACCT-1_1	GBC2_LN	C02	T cell	CGCGGTACATTCTCAT-1_1	ICC1_PF	C07	Myeloid cell	AGAGTGGTCCCGGATG-1_1	ICC2_PB	C05	T cell
TCCCGATCATCCGCGA-1_1	DCC_PF	C04	T cell	CTGCCTAGTATTCGTG-1_1_1	GBC1_PF	C13	NK T cell	CAAGAAAGTAAGTAGT-1_1	GBC2_LN	C07	NK T cell	CGCGGTATCTACCAGA-1_1	ICC1_PF	C12	Myeloid cell	AGAGTGGTCTTCTGGC-1_1	ICC2_PB	C07	T cell
TCCCGATGTCTGGTCG-1_1	DCC_PF	C03	NK T cell	CTGCCTATCTCCCTGA-1_1_1	GBC1_PF	C02	T cell	CAAGAAAGTGGCTCCA-1_1	GBC2_LN	C08	T cell	CGCGGTATCTGCGGCA-1_1	ICC1_PF	C04	T cell	AGATCTGCACGTTGGC-1_1	ICC2_PB	C12	NK T cell
TCCCGATGTTCTGAAC-1_1	DCC_PF	C04	T cell	CTGCGGAGTACTTAGC-1_1_1	GBC1_PF	C08	Myeloid cell	CAAGAAAGTTGCGCAC-1_1	GBC2_LN	C10	Myeloid cell	CGCGTTTAGCTCCTCT-1_1	ICC1_PF	C05	NK T cell	AGATCTGGTATTAGCC-1_1	ICC2_PB	C02	T cell
TCCCGATTCAAACCGT-1_1	DCC_PF	C03	NK T cell	CTGCTGTAGATAGTCA-1_1_1	GBC1_PF	C18	B cell	CAAGAAATCAAACGGG-1_1	GBC2_LN	C13	T cell	CGCGTTTAGTAGCCGA-1_1	ICC1_PF	C01	Myeloid cell	AGATCTGGTCAATACC-1_1	ICC2_PB	C02	T cell
TCCCGATTCAGCTTAG-1_1	DCC_PF	C14	Myeloid cell	CTGCTGTCAATCCAAC-1_1_1	GBC1_PF	C08	Myeloid cell	CAAGAAATCGTTGCCT-1_1	GBC2_LN	C13	T cell	CGCGTTTTCGGTCTAA-1_1	ICC1_PF	C13	NK T cell	AGATCTGGTCCGACGT-1_1	ICC2_PB	C03	Myeloid cell
TCGCGAGAGCGATATA-1_1	DCC_PF	C07	NK T cell	CTGGTCTAGGGCTTCC-1_1_1	GBC1_PF	C06	T cell	CAAGATCAGAGAACAG-1_1	GBC2_LN	C09	B cell	CGCTATCAGAAGGTGA-1_1	ICC1_PF	C07	Myeloid cell	AGATCTGTCGTTACGA-1_1	ICC2_PB	C01	T cell
TCGCGAGAGTGCAAGC-1_1	DCC_PF	C06	NK cell	CTGGTCTCAGCTATTG-1_1_1	GBC1_PF	C08	Myeloid cell	CAAGATCTCCAGAAGG-1_1	GBC2_LN	C04	B cell	CGCTATCAGAAGGTTT-1_1	ICC1_PF	C09	Myeloid cell	AGATTGCAGAAGAAGC-1_1	ICC2_PB	C04	T cell
TCGCGAGTCAAGCCTA-1_1	DCC_PF	C03	NK T cell	CTGGTCTCAGGACGTA-1_1_1	GBC1_PF	C16	Myeloid cell	CAAGATCTCGCATGAT-1_1	GBC2_LN	C02	T cell	CGCTATCAGCAGGTCA-1_1	ICC1_PF	C05	NK T cell	AGATTGCAGCAGCGTA-1_1	ICC2_PB	C04	T cell
TCGCGAGTCAGCTCTC-1_1	DCC_PF	C08	Myeloid cell	CTGGTCTGTCTGATCA-1_1_1	GBC1_PF	C16	Myeloid cell	CAAGGCCAGATACACA-1_1	GBC2_LN	C02	T cell	CGCTATCAGTGTGGCA-1_1	ICC1_PF	C07	Myeloid cell	AGATTGCAGCTAGGCA-1_1	ICC2_PB	C05	T cell
TCGCGAGTCTTGCAAG-1_1	DCC_PF	C07	NK T cell	CTGGTCTTCTAACTTC-1_1_1	GBC1_PF	C02	T cell	CAAGGCCCAAGGACTG-1_1	GBC2_LN	C09	B cell	CGCTATCCAGAGCCAA-1_1	ICC1_PF	C07	Myeloid cell	AGATTGCCAAGCTGAG-1_1	ICC2_PB	C05	T cell
TCGCGTTCATTTCAGG-1_1	DCC_PF	C03	NK T cell	CTGGTCTTCTCACATT-1_1_1	GBC1_PF	C13	NK T cell	CAAGGCCCACTCGACG-1_1	GBC2_LN	C13	T cell	CGCTATCGTACATGTC-1_1	ICC1_PF	C07	Myeloid cell	AGATTGCCAATGAAAC-1_1	ICC2_PB	C05	T cell
TCGGGACGTATGGTTC-1_1	DCC_PF	C07	NK T cell	CTGGTCTTCTGCCAGG-1_1_1	GBC1_PF	C02	T cell	CAAGGCCGTTGTCTTT-1_1	GBC2_LN	C04	B cell	CGCTATCGTAGTAGTA-1_1	ICC1_PF	C12	Myeloid cell	AGATTGCCACCACCAG-1_1	ICC2_PB	C04	T cell
TCGGTAATCCTTTACA-1_1	DCC_PF	C07	NK T cell	CTGTGCTAGATATACG-1_1_1	GBC1_PF	C04	NK T cell	CAAGTTGAGTACTTGC-1_1	GBC2_LN	C06	T cell	CGCTATCGTCAATACC-1_1	ICC1_PF	C09	Myeloid cell	AGATTGCCATAAAGGT-1_1	ICC2_PB	C01	T cell
TCGTACCAGTATTGGA-1_1	DCC_PF	C12	NK cell	CTGTGCTAGCACAGGT-1_1_1	GBC1_PF	C06	T cell	CAAGTTGAGTCCAGGA-1_1	GBC2_LN	C08	T cell	CGCTATCGTTAAGTAG-1_1	ICC1_PF	C05	NK T cell	AGATTGCGTACATCCA-1_1	ICC2_PB	C11	NK T cell
TCTCTAAGTAAAGGAG-1_1	DCC_PF	C09	Myeloid cell	CTGTGCTAGGTGATAT-1_1_1	GBC1_PF	C06	T cell	CAAGTTGAGTGACTCT-1_1	GBC2_LN	C12	NK T cell	CGCTATCTCATTGCGA-1_1	ICC1_PF	C05	NK T cell	AGATTGCGTTGTACAC-1_1	ICC2_PB	C01	T cell
TCTCTAAGTGAAAGAG-1_1	DCC_PF	C07	NK T cell	CTGTGCTCACTGTTAG-1_1_1	GBC1_PF	C02	T cell	CAAGTTGAGTGTTAGA-1_1	GBC2_LN	C12	NK T cell	CGCTATCTCCGTCATC-1_1	ICC1_PF	C09	Myeloid cell	AGATTGCTCCCGGATG-1_1	ICC2_PB	C03	Myeloid cell
TCTGAGAAGAGTACAT-1_1	DCC_PF	C03	NK T cell	CTGTGCTCATCTGGTA-1_1_1	GBC1_PF	C16	Myeloid cell	CAAGTTGCACAAGTAA-1_1	GBC2_LN	C07	NK T cell	CGCTATCTCTGCTTGC-1_1	ICC1_PF	C13	NK T cell	AGATTGCTCGCAAGCC-1_1	ICC2_PB	C05	T cell
TCTGAGAAGTGGTAGC-1_1	DCC_PF	C06	NK cell	CTGTTTAAGCGTTTAC-1_1_1	GBC1_PF	C06	T cell	CAAGTTGCACGGCGTT-1_1	GBC2_LN	C11	Myeloid cell	CGCTGGAAGACAGGCT-1_1	ICC1_PF	C03	NK T cell	AGATTGCTCTAAGCCA-1_1	ICC2_PB	C07	T cell
TCTTCGGTCAGAGGTG-1_1	DCC_PF	C04	T cell	CTTAACTCACAAGACG-1_1_1	GBC1_PF	C08	Myeloid cell	CAAGTTGGTGGGTATG-1_1	GBC2_LN	C04	B cell	CGCTGGAAGGATGGAA-1_1	ICC1_PF	C05	NK T cell	AGATTGCTCTGCCAGG-1_1	ICC2_PB	C10	B cell
TCTTTCCTCTCCAACC-1_1	DCC_PF	C07	NK T cell	CTTACCGGTTCCCGAG-1_1_1	GBC1_PF	C16	Myeloid cell	CACAAACAGTCAAGGC-1_1	GBC2_LN	C13	T cell	CGCTGGAGTTCGCTAA-1_1	ICC1_PF	C17	Myeloid cell	AGCAGCCCAATGTTGC-1_1	ICC2_PB	C05	T cell
TGAAAGACACACTGCG-1_1	DCC_PF	C03	NK T cell	CTTACCGTCAACACAC-1_1_1	GBC1_PF	C02	T cell	CACAAACCAAACGTGG-1_1	GBC2_LN	C13	T cell	CGCTGGATCACCTTAT-1_1	ICC1_PF	C03	NK T cell	AGCAGCCGTTGAGTTC-1_1	ICC2_PB	C02	T cell
TGACAACAGAGTAATC-1_1	DCC_PF	C06	NK cell	CTTAGGACAGTAAGAT-1_1_1	GBC1_PF	C14	T cell	CACAAACCAGATGGCA-1_1	GBC2_LN	C14	NK cell	CGCTGGATCTACGAGT-1_1	ICC1_PF	C12	Myeloid cell	AGCAGCCTCAGTGTTG-1_1	ICC2_PB	C01	T cell
TGACAACGTAATAGCA-1_1	DCC_PF	C03	NK T cell	CTTAGGACATCCCATC-1_1_1	GBC1_PF	C19	Myeloid cell	CACAAACGTCCGTGAC-1_1	GBC2_LN	C04	B cell	CGCTTCAAGACGCACA-1_1	ICC1_PF	C07	Myeloid cell	AGCAGCCTCCCTGACT-1_1	ICC2_PB	C01	T cell
TGACAACGTTCCACGG-1_1	DCC_PF	C08	Myeloid cell	CTTAGGAGTCAACTGT-1_1_1	GBC1_PF	C08	Myeloid cell	CACAAACTCAAGAAGT-1_1	GBC2_LN	C02	T cell	CGCTTCACAGACGCTC-1_1	ICC1_PF	C12	Myeloid cell	AGCAGCCTCGTAGATC-1_1	ICC2_PB	C05	T cell
TGACAACTCATCACCC-1_1	DCC_PF	C04	T cell	CTTAGGAGTCCGTCAG-1_1_1	GBC1_PF	C16	Myeloid cell	CACAAACTCACCCGAG-1_1	GBC2_LN	C05	T cell	CGCTTCAGTAAGCACG-1_1	ICC1_PF	C14	Myeloid cell	AGCATACAGGCATTGG-1_1	ICC2_PB	C04	T cell
TGACAACTCTGGTTCC-1_1	DCC_PF	C08	Myeloid cell	CTTAGGAGTCTTGTCC-1_1_1	GBC1_PF	C02	T cell	CACAAACTCCAGAAGG-1_1	GBC2_LN	C17	Myeloid cell	CGCTTCATCCCTCAGT-1_1	ICC1_PF	C14	Myeloid cell	AGCATACAGTTCGATC-1_1	ICC2_PB	C04	T cell
TGACGGCGTGTTTGGT-1_1	DCC_PF	C03	NK T cell	CTTCTCTAGAGAACAG-1_1_1	GBC1_PF	C08	Myeloid cell	CACACAAAGACCTAGG-1_1	GBC2_LN	C04	B cell	CGGACACGTAAGGGCT-1_1	ICC1_PF	C07	Myeloid cell	AGCATACGTCTTCGTC-1_1	ICC2_PB	C02	T cell
TGACTAGAGTGAAGTT-1_1	DCC_PF	C14	Myeloid cell	CTTCTCTCAAATACAG-1_1_1	GBC1_PF	C04	NK T cell	CACACAACAGGGTATG-1_1	GBC2_LN	C11	Myeloid cell	CGGACACTCGTCTGCT-1_1	ICC1_PF	C03	NK T cell	AGCATACTCCTCTAGC-1_1	ICC2_PB	C04	T cell
TGACTTTAGTGTCTCA-1_1	DCC_PF	C06	NK cell	CTTCTCTGTACATGTC-1_1_1	GBC1_PF	C16	Myeloid cell	CACACAAGTTACGCGC-1_1	GBC2_LN	C06	T cell	CGGACGTCACGAAACG-1_1	ICC1_PF	C09	Myeloid cell	AGCATACTCGGTGTTA-1_1	ICC2_PB	C03	Myeloid cell
TGAGCATTCAGTGTTG-1_1	DCC_PF	C08	Myeloid cell	CTTGGCTAGGTGCACA-1_1_1	GBC1_PF	C08	Myeloid cell	CACACCTAGCGTTCCG-1_1	GBC2_LN	C05	T cell	CGGACGTCACGTTGGC-1_1	ICC1_PF	C09	Myeloid cell	AGCCTAAAGTAGATGT-1_1	ICC2_PB	C03	Myeloid cell
TGAGCCGAGCGTTGCC-1_1	DCC_PF	C03	NK T cell	CTTTGCGAGCTAACAA-1_1_1	GBC1_PF	C02	T cell	CACACCTCACCACCAG-1_1	GBC2_LN	C08	T cell	CGGACGTCAGGCTCAC-1_1	ICC1_PF	C09	Myeloid cell	AGCCTAAAGTCGCCGT-1_1	ICC2_PB	C03	Myeloid cell
TGAGCCGCATATGAGA-1_1	DCC_PF	C05	T cell	GAAACTCAGATGTAAC-1_1_1	GBC1_PF	C08	Myeloid cell	CACACCTCATCCTAGA-1_1	GBC2_LN	C09	B cell	CGGACGTTCGCTTAGA-1_1	ICC1_PF	C12	Myeloid cell	AGCCTAAAGTTAGGTA-1_1	ICC2_PB	C05	T cell
TGAGCCGGTTGCGTTA-1_1	DCC_PF	C13	NK T cell	GAAACTCAGTCCTCCT-1_1_1	GBC1_PF	C16	Myeloid cell	CACACCTTCCCTGACT-1_1	GBC2_LN	C10	Myeloid cell	CGGACTGAGTTATCGC-1_1	ICC1_PF	C07	Myeloid cell	AGCCTAACAATACGCT-1_1	ICC2_PB	C04	T cell
TGAGGGAGTAAACACA-1_1	DCC_PF	C03	NK T cell	GAAACTCCAGCTATTG-1_1_1	GBC1_PF	C16	Myeloid cell	CACACCTTCTGAGGGA-1_1	GBC2_LN	C16	NK T cell	CGGACTGTCGAGGTAG-1_1	ICC1_PF	C09	Myeloid cell	AGCCTAACACCTCGGA-1_1	ICC2_PB	C01	T cell
TGAGGGAGTATATCCG-1_1	DCC_PF	C08	Myeloid cell	GAAACTCGTAGGGTAC-1_1_1	GBC1_PF	C02	T cell	CACACTCAGATCGATA-1_1	GBC2_LN	C02	T cell	CGGAGCTAGAGGTTAT-1_1	ICC1_PF	C17	Myeloid cell	AGCCTAACAGATTGCT-1_1	ICC2_PB	C02	T cell
TGATTTCAGACCGGAT-1_1	DCC_PF	C11	B cell	GAAACTCTCTGCTTGC-1_1_1	GBC1_PF	C03	T cell	CACACTCAGGCTCTTA-1_1	GBC2_LN	C12	NK T cell	CGGAGCTTCATTCACT-1_1	ICC1_PF	C09	Myeloid cell	AGCCTAACATTAACCG-1_1	ICC2_PB	C02	T cell
TGATTTCAGTCGTACT-1_1	DCC_PF	C01	B cell	GAAACTCTCTGTCAAG-1_1_1	GBC1_PF	C04	NK T cell	CACACTCAGGGATACC-1_1	GBC2_LN	C09	B cell	CGGAGTCAGCAGGTCA-1_1	ICC1_PF	C03	NK T cell	AGCCTAAGTCTTTCAT-1_1	ICC2_PB	C05	T cell
TGCACCTTCTGCCCTA-1_1	DCC_PF	C08	Myeloid cell	GAAATGAAGCTTTGGT-1_1_1	GBC1_PF	C03	T cell	CACACTCGTGGAAAGA-1_1	GBC2_LN	C05	T cell	CGGAGTCTCACTTATC-1_1	ICC1_PF	C03	NK T cell	AGCCTAATCAAACGGG-1_1	ICC2_PB	C09	NK T cell
TGCCAAATCCTTTCGG-1_1	DCC_PF	C06	NK cell	GAACATCAGACGCACA-1_1_1	GBC1_PF	C06	T cell	CACACTCTCAGCTCGG-1_1	GBC2_LN	C02	T cell	CGGAGTCTCCGCATAA-1_1	ICC1_PF	C12	Myeloid cell	AGCCTAATCTGGTTCC-1_1	ICC2_PB	C02	T cell
TGCGCAGGTTCTGAAC-1_1	DCC_PF	C13	NK T cell	GAACATCAGTAAGTAC-1_1_1	GBC1_PF	C13	NK T cell	CACACTCTCCACGAAT-1_1	GBC2_LN	C09	B cell	CGGCTAGGTCATGCAT-1_1	ICC1_PF	C05	NK T cell	AGCGGTCAGCTAAACA-1_1	ICC2_PB	C05	T cell
TGCGGGTTCTGCTTGC-1_1	DCC_PF	C04	T cell	GAACCTAAGCCGATTT-1_1_1	GBC1_PF	C08	Myeloid cell	CACAGGCAGCGTAATA-1_1	GBC2_LN	C08	T cell	CGGGTCAAGATGTGGC-1_1	ICC1_PF	C12	Myeloid cell	AGCGGTCAGTGGGTTG-1_1	ICC2_PB	C01	T cell
TGCTACCAGCTAACTC-1_1	DCC_PF	C11	B cell	GAACCTACATCACCCT-1_1_1	GBC1_PF	C02	T cell	CACAGGCAGTACATGA-1_1	GBC2_LN	C05	T cell	CGGGTCACAAGCCGCT-1_1	ICC1_PF	C06	T cell	AGCGGTCCAAGTCTGT-1_1	ICC2_PB	C02	T cell
TGCTACCGTGTTCGAT-1_1	DCC_PF	C13	NK T cell	GAACCTATCCCTAACC-1_1_1	GBC1_PF	C09	B cell	CACAGTACATGCCTTC-1_1	GBC2_LN	C17	Myeloid cell	CGGGTCACACGTCAGC-1_1	ICC1_PF	C13	NK T cell	AGCGGTCCAGCGTAAG-1_1	ICC2_PB	C10	B cell
TGCTGCTGTACAAGTA-1_1	DCC_PF	C04	T cell	GAACCTATCTACCTGC-1_1_1	GBC1_PF	C01	NK cell	CACAGTAGTTCGGCAC-1_1	GBC2_LN	C09	B cell	CGGGTCAGTGAGCGAT-1_1	ICC1_PF	C05	NK T cell	AGCGGTCGTGACGCCT-1_1	ICC2_PB	C02	T cell
TGGACGCAGGGCATGT-1_1	DCC_PF	C07	NK T cell	GAACGGATCGTCACGG-1_1_1	GBC1_PF	C05	NK cell	CACAGTATCATTCACT-1_1	GBC2_LN	C08	T cell	CGGGTCAGTGAGGGAG-1_1	ICC1_PF	C13	NK T cell	AGCGGTCGTGTGAAAT-1_1	ICC2_PB	C06	NK cell
TGGACGCAGTCCGTAT-1_1	DCC_PF	C06	NK cell	GAACGGATCTGATTCT-1_1_1	GBC1_PF	C05	NK cell	CACAGTATCTGTGCAA-1_1	GBC2_LN	C06	T cell	CGGGTCATCTCGCATC-1_1	ICC1_PF	C13	NK T cell	AGCGGTCTCGGCGGTT-1_1	ICC2_PB	C07	T cell
TGGACGCCATAGTAAG-1_1	DCC_PF	C07	NK T cell	GAAGCAGAGGACAGAA-1_1_1	GBC1_PF	C08	Myeloid cell	CACATAGAGGACTGGT-1_1	GBC2_LN	C05	T cell	CGGTTAAAGGTGCAAC-1_1	ICC1_PF	C12	Myeloid cell	AGCGTATAGAGTCGGT-1_1	ICC2_PB	C02	T cell
TGGACGCGTGATGATA-1_1	DCC_PF	C14	Myeloid cell	GAATAAGTCTGACCTC-1_1_1	GBC1_PF	C16	Myeloid cell	CACATAGCATGGTTGT-1_1	GBC2_LN	C04	B cell	CGGTTAAAGTCTCGGC-1_1	ICC1_PF	C05	NK T cell	AGCGTATAGGCGATAC-1_1	ICC2_PB	C01	T cell
TGGGAAGCAGCTGGCT-1_1	DCC_PF	C05	T cell	GACACGCCACCAGTTA-1_1_1	GBC1_PF	C16	Myeloid cell	CACATAGGTAATTGGA-1_1	GBC2_LN	C02	T cell	CGGTTAATCCAAGTAC-1_1	ICC1_PF	C09	Myeloid cell	AGCGTATCAAGCTGAG-1_1	ICC2_PB	C05	T cell
TGGGAAGGTCGGCATC-1_1	DCC_PF	C07	NK T cell	GACACGCTCTCCAGGG-1_1_1	GBC1_PF	C03	T cell	CACATAGGTTCCGTCT-1_1	GBC2_LN	C04	B cell	CGGTTAATCGTCTGCT-1_1	ICC1_PF	C13	NK T cell	AGCGTATCAAGGGTCA-1_1	ICC2_PB	C02	T cell
TGGTTCCAGCTCTCGG-1_1	DCC_PF	C06	NK cell	GACCAATGTCCATCCT-1_1_1	GBC1_PF	C13	NK T cell	CACATAGTCCAAACAC-1_1	GBC2_LN	C09	B cell	CGTAGCGCACGGTGTC-1_1	ICC1_PF	C09	Myeloid cell	AGCGTATCACAGACAG-1_1	ICC2_PB	C07	T cell
TGGTTCCCATCGACGC-1_1	DCC_PF	C04	T cell	GACCTGGCAGTTTACG-1_1_1	GBC1_PF	C08	Myeloid cell	CACATTTCAAGTACCT-1_1	GBC2_LN	C06	T cell	CGTAGCGCAGCTATTG-1_1	ICC1_PF	C03	NK T cell	AGCGTATCAGCCTATA-1_1	ICC2_PB	C05	T cell
TGTCCCAAGATACACA-1_1	DCC_PF	C06	NK cell	GACGCGTAGCCGTCGT-1_1_1	GBC1_PF	C16	Myeloid cell	CACATTTCACGGTAGA-1_1	GBC2_LN	C13	T cell	CGTAGCGCATGCATGT-1_1	ICC1_PF	C09	Myeloid cell	AGCGTATCAGGAATCG-1_1	ICC2_PB	C03	Myeloid cell
TGTCCCACAATCTACG-1_1	DCC_PF	C08	Myeloid cell	GACGCGTAGTGTCCCG-1_1_1	GBC1_PF	C10	T cell	CACATTTGTATTCGTG-1_1	GBC2_LN	C09	B cell	CGTAGGCAGCGTCAAG-1_1	ICC1_PF	C05	NK T cell	AGCGTATCATCCGGGT-1_1	ICC2_PB	C01	T cell
TGTCCCATCGCACTCT-1_1	DCC_PF	C04	T cell	GACGCGTAGTTTAGGA-1_1_1	GBC1_PF	C19	Myeloid cell	CACATTTGTGTCGCTG-1_1	GBC2_LN	C13	T cell	CGTAGGCCATCACCCT-1_1	ICC1_PF	C05	NK T cell	AGCGTATTCCCTCTTT-1_1	ICC2_PB	C02	T cell
TGTTCCGCAGCGTAAG-1_1	DCC_PF	C13	NK T cell	GACGCGTCAAGCTGAG-1_1_1	GBC1_PF	C16	Myeloid cell	CACATTTTCTCTAGGA-1_1	GBC2_LN	C02	T cell	CGTAGGCTCAGCTGGC-1_1	ICC1_PF	C09	Myeloid cell	AGCGTATTCTACGAGT-1_1	ICC2_PB	C05	T cell
TGTTCCGTCGTACGGC-1_1	DCC_PF	C03	NK T cell	GACGCGTGTCTCACCT-1_1_1	GBC1_PF	C16	Myeloid cell	CACCACTAGAGTGACC-1_1	GBC2_LN	C02	T cell	CGTCAGGAGTGTACGG-1_1	ICC1_PF	C07	Myeloid cell	AGCGTATTCTCTGAGA-1_1	ICC2_PB	C04	T cell
TTAACTCGTTATTCTC-1_1	DCC_PF	C12	NK cell	GACGCGTTCTTAGCCC-1_1_1	GBC1_PF	C18	B cell	CACCACTGTTATTCTC-1_1	GBC2_LN	C02	T cell	CGTCAGGTCAAGGTAA-1_1	ICC1_PF	C05	NK T cell	AGCGTCGCACTTCGAA-1_1	ICC2_PB	C01	T cell
TTAGGCACAAAGGTGC-1_1	DCC_PF	C07	NK T cell	GACGGCTCAAGCCTAT-1_1_1	GBC1_PF	C09	B cell	CACCACTTCTGTGCAA-1_1	GBC2_LN	C09	B cell	CGTCAGGTCAGAAATG-1_1	ICC1_PF	C09	Myeloid cell	AGCGTCGGTTACGTCA-1_1	ICC2_PB	C03	Myeloid cell
TTAGGCAGTTCCCGAG-1_1	DCC_PF	C08	Myeloid cell	GACGGCTGTCTCGTTC-1_1_1	GBC1_PF	C08	Myeloid cell	CACCAGGAGAAGCCCA-1_1	GBC2_LN	C13	T cell	CGTCAGGTCAGCACAT-1_1	ICC1_PF	C04	T cell	AGCTCCTAGAACAACT-1_1	ICC2_PB	C04	T cell
TTAGGCATCATCACCC-1_1	DCC_PF	C07	NK T cell	GACGGCTTCCCGACTT-1_1_1	GBC1_PF	C03	T cell	CACCAGGAGCTAGCCC-1_1	GBC2_LN	C04	B cell	CGTCCATCACGGCGTT-1_1	ICC1_PF	C03	NK T cell	AGCTCCTAGAGACGAA-1_1	ICC2_PB	C01	T cell
TTCGAAGCACCATGTA-1_1	DCC_PF	C07	NK T cell	GACGTGCAGTCAAGGC-1_1_1	GBC1_PF	C02	T cell	CACCAGGCACTCAGGC-1_1	GBC2_LN	C09	B cell	CGTCCATTCTGGTTCC-1_1	ICC1_PF	C12	Myeloid cell	AGCTCCTAGCTAGTCT-1_1	ICC2_PB	C04	T cell
TTCGGTCTCTGCTGTC-1_1	DCC_PF	C06	NK cell	GACGTTAAGATCGATA-1_1_1	GBC1_PF	C08	Myeloid cell	CACCAGGGTTCAGTAC-1_1	GBC2_LN	C06	T cell	CGTCTACTCGTTGCCT-1_1	ICC1_PF	C05	NK T cell	AGCTCCTCATGGTAGG-1_1	ICC2_PB	C04	T cell
TTCTCAACAACTGCGC-1_1	DCC_PF	C09	Myeloid cell	GACGTTATCATCGGAT-1_1_1	GBC1_PF	C11	NK cell	CACCAGGTCACTGGGC-1_1	GBC2_LN	C08	T cell	CGTGAGCAGTTGCAGG-1_1	ICC1_PF	C05	NK T cell	AGCTCCTTCAGTGCAT-1_1	ICC2_PB	C06	NK cell
TTCTCAACATCACAAC-1_1	DCC_PF	C06	NK cell	GACGTTATCCCTTGTG-1_1_1	GBC1_PF	C02	T cell	CACCAGGTCGAGGTAG-1_1	GBC2_LN	C14	NK cell	CGTGAGCCACAGGAGT-1_1	ICC1_PF	C08	B cell	AGCTCCTTCATGTCTT-1_1	ICC2_PB	C05	T cell
TTCTCCTAGCCCAATT-1_1	DCC_PF	C03	NK T cell	GACTAACGTTAAGGGC-1_1_1	GBC1_PF	C04	NK T cell	CACCTTGGTACGAAAT-1_1	GBC2_LN	C01	NK T cell	CGTGAGCTCTACTATC-1_1	ICC1_PF	C07	Myeloid cell	AGCTCCTTCCCTTGCA-1_1	ICC2_PB	C08	NK T cell
TTCTCCTTCTACTTAC-1_1	DCC_PF	C06	NK cell	GACTAACGTTAGGGTG-1_1_1	GBC1_PF	C02	T cell	CACCTTGGTGTGGCTC-1_1	GBC2_LN	C08	T cell	CGTGTCTCATCGATTG-1_1	ICC1_PF	C17	Myeloid cell	AGCTCCTTCGTTACGA-1_1	ICC2_PB	C01	T cell
TTCTTAGGTTCACGGC-1_1	DCC_PF	C04	T cell	GACTACACACAAGTAA-1_1_1	GBC1_PF	C16	Myeloid cell	CACCTTGGTGTTAAGA-1_1	GBC2_LN	C02	T cell	CGTGTCTGTGTGCGTC-1_1	ICC1_PF	C09	Myeloid cell	AGCTCCTTCTCATTCA-1_1	ICC2_PB	C06	NK cell
TTGAACGGTGTGCGTC-1_1	DCC_PF	C14	Myeloid cell	GACTACATCTCCCTGA-1_1_1	GBC1_PF	C04	NK T cell	CACCTTGGTTCGTGAT-1_1	GBC2_LN	C12	NK T cell	CGTTAGAGTCTAGTCA-1_1	ICC1_PF	C03	NK T cell	AGCTCTCAGCTAAACA-1_1	ICC2_PB	C14	Myeloid cell
TTGAACGTCACATAGC-1_1	DCC_PF	C07	NK T cell	GACTGCGCAAGCGCTC-1_1_1	GBC1_PF	C06	T cell	CACCTTGGTTCGTTGA-1_1	GBC2_LN	C09	B cell	CGTTCTGCATACAGCT-1_1	ICC1_PF	C13	NK T cell	AGCTCTCAGCTTCGCG-1_1	ICC2_PB	C11	NK T cell
TTGAACGTCCGTACAA-1_1	DCC_PF	C07	NK T cell	GAGGTGAAGTGGTAGC-1_1_1	GBC1_PF	C08	Myeloid cell	CACTCCAAGACTAAGT-1_1	GBC2_LN	C13	T cell	CGTTGGGGTCGCCATG-1_1	ICC1_PF	C03	NK T cell	AGCTCTCCAAACGTGG-1_1	ICC2_PB	C08	NK T cell
TTGACTTGTCCCTACT-1_1	DCC_PF	C08	Myeloid cell	GAGGTGATCCTCGCAT-1_1_1	GBC1_PF	C16	Myeloid cell	CACTCCAAGGCGATAC-1_1	GBC2_LN	C06	T cell	CTAACTTAGTGGTAAT-1_1	ICC1_PF	C13	NK T cell	AGCTCTCCATCTCGCT-1_1	ICC2_PB	C10	B cell
TTGCCGTCACGCTTTC-1_1	DCC_PF	C04	T cell	GAGGTGATCGCGTAGC-1_1_1	GBC1_PF	C08	Myeloid cell	CACTCCACATCGTCGG-1_1	GBC2_LN	C09	B cell	CTAACTTGTCTAGTCA-1_1	ICC1_PF	C04	T cell	AGCTCTCGTCTCGTTC-1_1	ICC2_PB	C03	Myeloid cell
TTGCGTCAGCTATGCT-1_1	DCC_PF	C08	Myeloid cell	GAGGTGATCTGCGACG-1_1_1	GBC1_PF	C03	T cell	CACTCCACATTAGGCT-1_1	GBC2_LN	C09	B cell	CTAACTTTCATTGCGA-1_1	ICC1_PF	C18	Myeloid cell	AGCTCTCGTCTGATCA-1_1	ICC2_PB	C02	T cell
TTGCGTCCATACAGCT-1_1	DCC_PF	C11	B cell	GAGTCCGCAAGCGAGT-1_1_1	GBC1_PF	C08	Myeloid cell	CACTCCAGTCAGAGGT-1_1	GBC2_LN	C04	B cell	CTAACTTTCCGCGGTA-1_1	ICC1_PF	C07	Myeloid cell	AGCTCTCTCAATCACG-1_1	ICC2_PB	C02	T cell
TTGGAACGTTGAGGTG-1_1	DCC_PF	C04	T cell	GATCAGTAGGAGTACC-1_1_1	GBC1_PF	C08	Myeloid cell	CACTCCAGTTATCGGT-1_1	GBC2_LN	C05	T cell	CTAAGACCAGCATACT-1_1	ICC1_PF	C06	T cell	AGCTCTCTCCTAGAAC-1_1	ICC2_PB	C09	NK T cell
TTGGAACTCATCATTC-1_1	DCC_PF	C08	Myeloid cell	GATCAGTTCCCAAGAT-1_1_1	GBC1_PF	C16	Myeloid cell	CACTCCATCACAACGT-1_1	GBC2_LN	C08	T cell	CTAAGACTCAACGGCC-1_1	ICC1_PF	C14	Myeloid cell	AGCTCTCTCTTCTGGC-1_1	ICC2_PB	C05	T cell
TTGGAACTCCTATTCA-1_1	DCC_PF	C06	NK cell	GATCGATAGCCATCGC-1_1_1	GBC1_PF	C08	Myeloid cell	CACTCCATCAGCTCGG-1_1	GBC2_LN	C04	B cell	CTAATGGAGACGCACA-1_1	ICC1_PF	C07	Myeloid cell	AGCTTGAAGCAGGTCA-1_1	ICC2_PB	C13	Myeloid cell
TTGGCAAAGCACCGCT-1_1	DCC_PF	C03	NK T cell	GATCGCGGTTCGGCAC-1_1_1	GBC1_PF	C08	Myeloid cell	CACTCCATCTCAAGTG-1_1	GBC2_LN	C04	B cell	CTAATGGCATCCGTGG-1_1	ICC1_PF	C07	Myeloid cell	AGCTTGAAGGCGCTCT-1_1	ICC2_PB	C01	T cell
TTGGCAAGTTCAACCA-1_1	DCC_PF	C01	B cell	GATCGTAAGCCTATGT-1_1_1	GBC1_PF	C11	NK cell	CAGAATCAGACCACGA-1_1	GBC2_LN	C17	Myeloid cell	CTAATGGGTGTCTGAT-1_1	ICC1_PF	C12	Myeloid cell	AGCTTGAAGGTCATCT-1_1	ICC2_PB	C01	T cell
TTTACTGGTAGTACCT-1_1	DCC_PF	C08	Myeloid cell	GATCGTACAGTAAGAT-1_1_1	GBC1_PF	C08	Myeloid cell	CAGAATCAGACTGGGT-1_1	GBC2_LN	C03	NK cell	CTACACCGTTCATGGT-1_1	ICC1_PF	C04	T cell	AGCTTGAAGTCCATAC-1_1	ICC2_PB	C06	NK cell
TTTATGCGTATCTGCA-1_1	DCC_PF	C04	T cell	GATCGTATCTTAGAGC-1_1_1	GBC1_PF	C03	T cell	CAGAATCAGCCACTAT-1_1	GBC2_LN	C01	NK T cell	CTACATTAGCATGGCA-1_1	ICC1_PF	C12	Myeloid cell	AGCTTGACAACTGCTA-1_1	ICC2_PB	C01	T cell
TTTATGCTCGGTCTAA-1_1	DCC_PF	C05	T cell	GATCTAGAGACCGGAT-1_1_1	GBC1_PF	C08	Myeloid cell	CAGAATCGTCCAAGTT-1_1	GBC2_LN	C04	B cell	CTACATTCAAGTTAAG-1_1	ICC1_PF	C09	Myeloid cell	AGCTTGAGTAAGAGAG-1_1	ICC2_PB	C03	Myeloid cell
TTTCCTCCACATCCAA-1_1	DCC_PF	C03	NK T cell	GATCTAGCAAGCCCAC-1_1_1	GBC1_PF	C03	T cell	CAGAATCGTCCTGCTT-1_1	GBC2_LN	C07	NK T cell	CTACATTTCTTGTTTG-1_1	ICC1_PF	C09	Myeloid cell	AGCTTGAGTCGAAAGC-1_1	ICC2_PB	C01	T cell
TTTCCTCGTAAGAGAG-1_1	DCC_PF	C06	NK cell	GATCTAGGTTAGAACA-1_1_1	GBC1_PF	C03	T cell	CAGAGAGAGCTGTCTA-1_1	GBC2_LN	C14	NK cell	CTACCCAAGTCGTACT-1_1	ICC1_PF	C05	NK T cell	AGCTTGAGTTTGGGCC-1_1	ICC2_PB	C07	T cell
TTTCCTCTCGTTTGCC-1_1	DCC_PF	C09	Myeloid cell	GATCTAGTCACTCCTG-1_1_1	GBC1_PF	C08	Myeloid cell	CAGAGAGAGGCTCATT-1_1	GBC2_LN	C01	NK T cell	CTACCCAGTCGGATCC-1_1	ICC1_PF	C03	NK T cell	AGCTTGATCACATACG-1_1	ICC2_PB	C11	NK T cell
TTTGCGCAGTGTACTC-1_1	DCC_PF	C02	B cell	GATGAAAAGGCACATG-1_1_1	GBC1_PF	C07	NK T cell	CAGAGAGCAGCAGTTT-1_1	GBC2_LN	C06	T cell	CTACCCATCGGCGGTT-1_1	ICC1_PF	C09	Myeloid cell	AGCTTGATCACCCTCA-1_1	ICC2_PB	C02	T cell
TTTGCGCCATCACGTA-1_1	DCC_PF	C03	NK T cell	GATGAGGAGTCGATAA-1_1_1	GBC1_PF	C16	Myeloid cell	CAGAGAGCAGCCAGAA-1_1	GBC2_LN	C06	T cell	CTACCCATCGTCTGCT-1_1	ICC1_PF	C07	Myeloid cell	AGGCCACCAGCTCGAC-1_1	ICC2_PB	C04	T cell
TTTGCGCTCCTTGCCA-1_1	DCC_PF	C06	NK cell	GATGAGGTCTCGTTTA-1_1_1	GBC1_PF	C08	Myeloid cell	CAGAGAGGTGGTACAG-1_1	GBC2_LN	C02	T cell	CTACGTCAGGTGATAT-1_1	ICC1_PF	C05	NK T cell	AGGCCACTCGGTTCGG-1_1	ICC2_PB	C05	T cell
TTTGTCAAGCGTAGTG-1_1	DCC_PF	C09	Myeloid cell	GATGCTAAGAGTAAGG-1_1_1	GBC1_PF	C08	Myeloid cell	CAGAGAGGTTTACTCT-1_1	GBC2_LN	C04	B cell	CTACGTCCAATGGACG-1_1	ICC1_PF	C09	Myeloid cell	AGGCCACTCGTCTGCT-1_1	ICC2_PB	C01	T cell
TTTGTCAGTCTGCAAT-1_1	DCC_PF	C01	B cell	GATGCTACACAGGCCT-1_1_1	GBC1_PF	C08	Myeloid cell	CAGATCAAGGAACTGC-1_1	GBC2_LN	C06	T cell	CTAGTGAAGTGACATA-1_1	ICC1_PF	C06	T cell	AGGCCACTCTTGCCGT-1_1	ICC2_PB	C08	NK T cell
AAACCTGAGACGCTTT-1_2	DCC_PB	C08	Myeloid cell	GATGCTATCAAACGGG-1_1_1	GBC1_PF	C16	Myeloid cell	CAGATCAAGGAGTTTA-1_1	GBC2_LN	C04	B cell	CTAGTGAGTTGGTGGA-1_1	ICC1_PF	C07	Myeloid cell	AGGCCGTAGGACAGAA-1_1	ICC2_PB	C14	Myeloid cell
AAACCTGAGCTAGTTC-1_2	DCC_PB	C08	Myeloid cell	GATGCTATCGTCCAGG-1_1_1	GBC1_PF	C03	T cell	CAGATCACAAACGCGA-1_1	GBC2_LN	C05	T cell	CTCACACAGACTACAA-1_1	ICC1_PF	C05	NK T cell	AGGCCGTAGGACCACA-1_1	ICC2_PB	C05	T cell
AAACCTGCACGGACAA-1_2	DCC_PB	C05	T cell	GATTCAGTCCCTTGTG-1_1_1	GBC1_PF	C04	NK T cell	CAGATCACAGATTGCT-1_1	GBC2_LN	C13	T cell	CTCACACAGGGCTTCC-1_1	ICC1_PF	C13	NK T cell	AGGCCGTAGTAGCCGA-1_1	ICC2_PB	C02	T cell
AAACCTGCACTGTGTA-1_2	DCC_PB	C07	NK T cell	GCAAACTAGATGGGTC-1_1_1	GBC1_PF	C16	Myeloid cell	CAGATCACATGTCCTC-1_1	GBC2_LN	C14	NK cell	CTCACACGTCGCGTGT-1_1	ICC1_PF	C03	NK T cell	AGGCCGTCAGCTGTTA-1_1	ICC2_PB	C03	Myeloid cell
AAACCTGGTGTGACCC-1_2	DCC_PB	C06	NK cell	GCAAACTTCACTTATC-1_1_1	GBC1_PF	C09	B cell	CAGATCAGTAAAGTCA-1_1	GBC2_LN	C06	T cell	CTCAGAACAATCAGAA-1_1	ICC1_PF	C07	Myeloid cell	AGGCCGTCATACGCCG-1_1	ICC2_PB	C05	T cell
AAACCTGTCAAAGACA-1_2	DCC_PB	C07	NK T cell	GCAAACTTCCCAAGTA-1_1_1	GBC1_PF	C06	T cell	CAGATCATCATCGGAT-1_1	GBC2_LN	C02	T cell	CTCAGAACACAGACTT-1_1	ICC1_PF	C09	Myeloid cell	AGGCCGTGTCTCTTAT-1_1	ICC2_PB	C03	Myeloid cell
AAACCTGTCAACGAAA-1_2	DCC_PB	C08	Myeloid cell	GCAATCATCATCTGTT-1_1_1	GBC1_PF	C14	T cell	CAGATCATCGTAGATC-1_1	GBC2_LN	C15	B cell	CTCAGAAGTAAGTTCC-1_1	ICC1_PF	C03	NK T cell	AGGCCGTTCAGTTAGC-1_1	ICC2_PB	C06	NK cell
AAACCTGTCTCGTTTA-1_2	DCC_PB	C05	T cell	GCAATCATCGGCGCAT-1_1_1	GBC1_PF	C08	Myeloid cell	CAGCAGCCAAAGCGGT-1_1	GBC2_LN	C08	T cell	CTCAGAAGTAGAGGAA-1_1	ICC1_PF	C04	T cell	AGGCCGTTCCTAGTGA-1_1	ICC2_PB	C08	NK T cell
AAACGGGAGAATGTGT-1_2	DCC_PB	C06	NK cell	GCACATAGTTTGACAC-1_1_1	GBC1_PF	C12	NK T cell	CAGCAGCCAATGGACG-1_1	GBC2_LN	C08	T cell	CTCAGAAGTGCTTCTC-1_1	ICC1_PF	C05	NK T cell	AGGCCGTTCTCATTCA-1_1	ICC2_PB	C05	T cell
AAACGGGAGTTGTCGT-1_2	DCC_PB	C05	T cell	GCACATATCGGTCTAA-1_1_1	GBC1_PF	C03	T cell	CAGCAGCCACAGATTC-1_1	GBC2_LN	C09	B cell	CTCATTAAGCCTCGTG-1_1	ICC1_PF	C13	NK T cell	AGGCCGTTCTGATTCT-1_1	ICC2_PB	C05	T cell
AAACGGGGTAGGACAC-1_2	DCC_PB	C01	B cell	GCACTCTAGGCTAGAC-1_1_1	GBC1_PF	C02	T cell	CAGCAGCCAGTAACGG-1_1	GBC2_LN	C04	B cell	CTCCTAGCAGGAACGT-1_1	ICC1_PF	C13	NK T cell	AGGGAGTAGCTTCGCG-1_1	ICC2_PB	C05	T cell
AAACGGGGTGAGCGAT-1_2	DCC_PB	C03	NK T cell	GCACTCTCAGGGATTG-1_1_1	GBC1_PF	C08	Myeloid cell	CAGCAGCGTAAGCACG-1_1	GBC2_LN	C02	T cell	CTCCTAGCATGCTAGT-1_1	ICC1_PF	C09	Myeloid cell	AGGGAGTAGGCAAAGA-1_1	ICC2_PB	C05	T cell
AAACGGGTCACCCTCA-1_2	DCC_PB	C03	NK T cell	GCAGTTACAACGATGG-1_1_1	GBC1_PF	C03	T cell	CAGCATAAGCGACGTA-1_1	GBC2_LN	C12	NK T cell	CTCCTAGCATTCCTCG-1_1	ICC1_PF	C05	NK T cell	AGGGAGTAGGCGCTCT-1_1	ICC2_PB	C08	NK T cell
AAAGATGAGTACGATA-1_2	DCC_PB	C04	T cell	GCAGTTACACGTTGGC-1_1_1	GBC1_PF	C16	Myeloid cell	CAGCATACAAGCGCTC-1_1	GBC2_LN	C09	B cell	CTCCTAGTCGATCCCT-1_1	ICC1_PF	C03	NK T cell	AGGGAGTAGGTGCTTT-1_1	ICC2_PB	C02	T cell
AAAGATGAGTGGTCCC-1_2	DCC_PB	C04	T cell	GCAGTTATCACCCTCA-1_1_1	GBC1_PF	C02	T cell	CAGCATACAATTCCTT-1_1	GBC2_LN	C13	T cell	CTCCTAGTCGGTTCGG-1_1	ICC1_PF	C05	NK T cell	AGGGAGTCAGGATTGG-1_1	ICC2_PB	C05	T cell
AAAGATGTCCAAAGTC-1_2	DCC_PB	C05	T cell	GCATACAGTGAGTGAC-1_1_1	GBC1_PF	C08	Myeloid cell	CAGCATAGTCTGCAAT-1_1	GBC2_LN	C02	T cell	CTCGAAAAGGCTATCT-1_1	ICC1_PF	C09	Myeloid cell	AGGGAGTCATGCCCGA-1_1	ICC2_PB	C01	T cell
AAAGCAAAGAAGGTTT-1_2	DCC_PB	C05	T cell	GCATGATAGTCAATAG-1_1_1	GBC1_PF	C03	T cell	CAGCATAGTTCCACAA-1_1	GBC2_LN	C01	NK T cell	CTCGAAAAGTGAAGTT-1_1	ICC1_PF	C14	Myeloid cell	AGGGAGTCATGTTCCC-1_1	ICC2_PB	C02	T cell
AAAGCAAAGACCGGAT-1_2	DCC_PB	C05	T cell	GCATGATGTGCGGTAA-1_1_1	GBC1_PF	C03	T cell	CAGCCGAAGGACTGGT-1_1	GBC2_LN	C14	NK cell	CTCGAAATCATATCGG-1_1	ICC1_PF	C16	B cell	AGGGAGTGTGCGGTAA-1_1	ICC2_PB	C12	NK T cell
AAAGCAAAGCCAGAAC-1_2	DCC_PB	C03	NK T cell	GCATGATGTGTCGCTG-1_1_1	GBC1_PF	C16	Myeloid cell	CAGCCGACACGAAACG-1_1	GBC2_LN	C13	T cell	CTCGAGGCACTAAGTC-1_1	ICC1_PF	C07	Myeloid cell	AGGGAGTTCAAGAAGT-1_1	ICC2_PB	C02	T cell
AAAGCAAAGTGTTGAA-1_2	DCC_PB	C04	T cell	GCATGCGGTAAGCACG-1_1_1	GBC1_PF	C16	Myeloid cell	CAGCCGAGTTCACCTC-1_1	GBC2_LN	C04	B cell	CTCGAGGTCACAAACC-1_1	ICC1_PF	C07	Myeloid cell	AGGGAGTTCCACTGGG-1_1	ICC2_PB	C07	T cell
AAAGCAACAACTTGAC-1_2	DCC_PB	C06	NK cell	GCATGCGTCACCGTAA-1_1_1	GBC1_PF	C07	NK T cell	CAGCCGATCCCTCAGT-1_1	GBC2_LN	C05	T cell	CTCGGAGGTTCCGTCT-1_1	ICC1_PF	C07	Myeloid cell	AGGGAGTTCGGCGCTA-1_1	ICC2_PB	C02	T cell
AAAGCAACATTCCTGC-1_2	DCC_PB	C05	T cell	GCATGCGTCTTGCCGT-1_1_1	GBC1_PF	C16	Myeloid cell	CAGCCGATCGTAGGTT-1_1	GBC2_LN	C04	B cell	CTCGGAGTCCACGCAG-1_1	ICC1_PF	C07	Myeloid cell	AGGGATGAGAGGGCTT-1_1	ICC2_PB	C08	NK T cell
AAAGCAAGTAAGTTCC-1_2	DCC_PB	C01	B cell	GCATGTAAGGAGTTTA-1_1_1	GBC1_PF	C05	NK cell	CAGCGACAGTGAACGC-1_1	GBC2_LN	C09	B cell	CTCGGGACAATACGCT-1_1	ICC1_PF	C09	Myeloid cell	AGGGATGAGATACACA-1_1	ICC2_PB	C03	Myeloid cell
AAAGCAATCCAGAGGA-1_2	DCC_PB	C02	B cell	GCATGTAGTAAGGATT-1_1_1	GBC1_PF	C10	T cell	CAGCGACCAGGTGCCT-1_1	GBC2_LN	C08	T cell	CTCGGGATCATTCACT-1_1	ICC1_PF	C09	Myeloid cell	AGGGATGAGATGCGAC-1_1	ICC2_PB	C03	Myeloid cell
AAAGCAATCCGCTGTT-1_2	DCC_PB	C06	NK cell	GCATGTAGTCACACGC-1_1_1	GBC1_PF	C08	Myeloid cell	CAGCGACCATCGATGT-1_1	GBC2_LN	C05	T cell	CTCGTACAGAAGGCCT-1_1	ICC1_PF	C03	NK T cell	AGGGATGAGATGTGTA-1_1	ICC2_PB	C07	T cell
AAAGTAGAGAGACTTA-1_2	DCC_PB	C01	B cell	GCCAAATCAAAGGCGT-1_1_1	GBC1_PF	C11	NK cell	CAGCGACTCGCTGATA-1_1	GBC2_LN	C05	T cell	CTCGTACAGTACATGA-1_1	ICC1_PF	C12	Myeloid cell	AGGGATGCATGCATGT-1_1	ICC2_PB	C05	T cell
AAAGTAGAGATAGCAT-1_2	DCC_PB	C03	NK T cell	GCCAAATCATTACGAC-1_1_1	GBC1_PF	C15	B cell	CAGCGACTCTATCCCG-1_1	GBC2_LN	C06	T cell	CTCGTACAGTTGCAGG-1_1	ICC1_PF	C09	Myeloid cell	AGGGATGGTAAGAGAG-1_1	ICC2_PB	C11	NK T cell
AAAGTAGAGCTAACTC-1_2	DCC_PB	C06	NK cell	GCCAAATGTGTCAATC-1_1_1	GBC1_PF	C02	T cell	CAGCTAAAGTGACATA-1_1	GBC2_LN	C08	T cell	CTCGTACGTATTCTCT-1_1	ICC1_PF	C09	Myeloid cell	AGGGATGGTACAGCAG-1_1	ICC2_PB	C01	T cell
AAAGTAGCATGCTGGC-1_2	DCC_PB	C02	B cell	GCCAAATGTTCCTCCA-1_1_1	GBC1_PF	C16	Myeloid cell	CAGCTAACAAACGTGG-1_1	GBC2_LN	C13	T cell	CTCGTCAAGATGCCTT-1_1	ICC1_PF	C09	Myeloid cell	AGGGATGGTGGCAAAC-1_1	ICC2_PB	C06	NK cell
AAAGTAGCATTGAGCT-1_2	DCC_PB	C03	NK T cell	GCCTCTAGTAAATGTG-1_1_1	GBC1_PF	C18	B cell	CAGCTAACAAAGCAAT-1_1	GBC2_LN	C09	B cell	CTCGTCAAGCCAGTTT-1_1	ICC1_PF	C07	Myeloid cell	AGGGATGTCATCGCTC-1_1	ICC2_PB	C08	NK T cell
AAAGTAGGTCACTGGC-1_2	DCC_PB	C02	B cell	GCCTCTAGTAGCGTAG-1_1_1	GBC1_PF	C16	Myeloid cell	CAGCTAACATACGCTA-1_1	GBC2_LN	C13	T cell	CTCGTCAGTGCAACTT-1_1	ICC1_PF	C09	Myeloid cell	AGGGATGTCGAGAGCA-1_1	ICC2_PB	C06	NK cell
AAAGTAGGTTTGGGCC-1_2	DCC_PB	C05	T cell	GCGACCAGTGAGCGAT-1_1_1	GBC1_PF	C08	Myeloid cell	CAGCTAAGTCTCTTTA-1_1	GBC2_LN	C02	T cell	CTCGTCAGTTGGTGGA-1_1	ICC1_PF	C07	Myeloid cell	AGGGTGACAATGAATG-1_1	ICC2_PB	C05	T cell
AAATGCCAGAGTAAGG-1_2	DCC_PB	C04	T cell	GCGAGAAAGCTAGTCT-1_1_1	GBC1_PF	C08	Myeloid cell	CAGCTAATCTGCAGTA-1_1	GBC2_LN	C02	T cell	CTCGTCATCACTCTTA-1_1	ICC1_PF	C14	Myeloid cell	AGGGTGAGTCAAAGCG-1_1	ICC2_PB	C04	T cell
AAATGCCAGCTGTTCA-1_2	DCC_PB	C03	NK T cell	GCGCAACAGGTGCTTT-1_1_1	GBC1_PF	C08	Myeloid cell	CAGCTGGAGGTGCTAG-1_1	GBC2_LN	C15	B cell	CTCGTCATCAGTTTGG-1_1	ICC1_PF	C07	Myeloid cell	AGGGTGAGTGCTAGCC-1_1	ICC2_PB	C02	T cell
AAATGCCCAAGGGTCA-1_2	DCC_PB	C02	B cell	GCGCAACGTCGCGGTT-1_1_1	GBC1_PF	C11	NK cell	CAGCTGGAGTACGTTC-1_1	GBC2_LN	C14	NK cell	CTCGTCATCATTTGGG-1_1	ICC1_PF	C09	Myeloid cell	AGGGTGATCCATGAAC-1_1	ICC2_PB	C01	T cell
AAATGCCCACGTAAGG-1_2	DCC_PB	C05	T cell	GCGCAACTCGTACCGG-1_1_1	GBC1_PF	C02	T cell	CAGCTGGAGTGCAAGC-1_1	GBC2_LN	C04	B cell	CTCGTCATCTGCTGCT-1_1	ICC1_PF	C07	Myeloid cell	AGGTCATAGAAGGGTA-1_1	ICC2_PB	C02	T cell
AAATGCCCAGAGTGTG-1_2	DCC_PB	C03	NK T cell	GCGCAACTCGTCTGCT-1_1_1	GBC1_PF	C08	Myeloid cell	CAGCTGGTCGGTTCGG-1_1	GBC2_LN	C05	T cell	CTCGTCATCTGTCTCG-1_1	ICC1_PF	C09	Myeloid cell	AGGTCATAGCCATCGC-1_1	ICC2_PB	C14	Myeloid cell
AAATGCCGTCTAGTGT-1_2	DCC_PB	C05	T cell	GCGCAGTGTAGAAAGG-1_1_1	GBC1_PF	C16	Myeloid cell	CAGGTGCAGGCTAGAC-1_1	GBC2_LN	C13	T cell	CTCTAATAGTAGCGGT-1_1	ICC1_PF	C09	Myeloid cell	AGGTCATCATCCGTGG-1_1	ICC2_PB	C01	T cell
AAATGCCTCACCACCT-1_2	DCC_PB	C07	NK T cell	GCGCAGTTCCTTTACA-1_1_1	GBC1_PF	C03	T cell	CAGGTGCAGTGGAGAA-1_1	GBC2_LN	C04	B cell	CTCTAATTCCCGACTT-1_1	ICC1_PF	C03	NK T cell	AGGTCATTCCACTGGG-1_1	ICC2_PB	C11	NK T cell
AAATGCCTCAGCGACC-1_2	DCC_PB	C03	NK T cell	GCGCCAAAGGATGCGT-1_1_1	GBC1_PF	C01	NK cell	CAGGTGCCAAGCTGAG-1_1	GBC2_LN	C13	T cell	CTCTACGAGCTGGAAC-1_1	ICC1_PF	C07	Myeloid cell	AGGTCATTCCAGTATG-1_1	ICC2_PB	C03	Myeloid cell
AACACGTAGAGGTTAT-1_2	DCC_PB	C08	Myeloid cell	GCGCCAACACTGTCGG-1_1_1	GBC1_PF	C02	T cell	CAGGTGCCATCCGTGG-1_1	GBC2_LN	C04	B cell	CTCTACGGTGGTAACG-1_1	ICC1_PF	C13	NK T cell	AGGTCATTCCTCTAGC-1_1	ICC2_PB	C07	T cell
AACACGTAGTCCTCCT-1_2	DCC_PB	C06	NK cell	GCGCCAACAGACGCCT-1_1_1	GBC1_PF	C08	Myeloid cell	CAGGTGCGTAACGTTC-1_1	GBC2_LN	C14	NK cell	CTCTACGTCTAGCACA-1_1	ICC1_PF	C09	Myeloid cell	AGGTCATTCCTGTACC-1_1	ICC2_PB	C03	Myeloid cell
AACACGTCAAGTACCT-1_2	DCC_PB	C08	Myeloid cell	GCGCCAAGTAGGGACT-1_1_1	GBC1_PF	C03	T cell	CAGGTGCTCAGCCTAA-1_1	GBC2_LN	C06	T cell	CTCTGGTAGGCCCTCA-1_1	ICC1_PF	C04	T cell	AGGTCATTCTTACCGC-1_1	ICC2_PB	C01	T cell
AACACGTCAATAACGA-1_2	DCC_PB	C03	NK T cell	GCGCGATCAATAGCAA-1_1_1	GBC1_PF	C08	Myeloid cell	CAGTAACAGGAACTGC-1_1	GBC2_LN	C04	B cell	CTCTGGTCATAGAAAC-1_1	ICC1_PF	C09	Myeloid cell	AGGTCCGAGCTCAACT-1_1	ICC2_PB	C07	T cell
AACACGTCACCAGCAC-1_2	DCC_PB	C01	B cell	GCGGGTTGTGCACCAC-1_1_1	GBC1_PF	C05	NK cell	CAGTAACCAAGCTGTT-1_1	GBC2_LN	C04	B cell	CTCTGGTGTCTCATCC-1_1	ICC1_PF	C05	NK T cell	AGGTCCGAGGTACTCT-1_1	ICC2_PB	C04	T cell
AACACGTCAGTGGAGT-1_2	DCC_PB	C02	B cell	GCGGGTTGTTTGTTGG-1_1_1	GBC1_PF	C08	Myeloid cell	CAGTAACTCTTGCAAG-1_1	GBC2_LN	C06	T cell	CTCTGGTGTTAGATGA-1_1	ICC1_PF	C09	Myeloid cell	AGGTCCGAGTGTTAGA-1_1	ICC2_PB	C08	NK T cell
AACACGTGTAAGAGAG-1_2	DCC_PB	C06	NK cell	GCGGGTTTCTTGCCGT-1_1_1	GBC1_PF	C08	Myeloid cell	CAGTCCTAGAAACCTA-1_1	GBC2_LN	C09	B cell	CTGAAACTCTATCGCC-1_1	ICC1_PF	C03	NK T cell	AGGTCCGCAGCATGAG-1_1	ICC2_PB	C01	T cell
AACACGTGTATATGGA-1_2	DCC_PB	C03	NK T cell	GCTGCAGGTGCAGACA-1_1_1	GBC1_PF	C08	Myeloid cell	CAGTCCTCAAGCGATG-1_1	GBC2_LN	C04	B cell	CTGAAGTAGAGTTGGC-1_1	ICC1_PF	C07	Myeloid cell	AGGTCCGGTCGCGTGT-1_1	ICC2_PB	C06	NK cell
AACACGTGTCCAAGTT-1_2	DCC_PB	C06	NK cell	GCTGCAGGTGGCTCCA-1_1_1	GBC1_PF	C02	T cell	CAGTCCTCAAGTAGTA-1_1	GBC2_LN	C06	T cell	CTGAAGTCAGTTAACC-1_1	ICC1_PF	C03	NK T cell	AGGTCCGTCGCAGGCT-1_1	ICC2_PB	C05	T cell
AACACGTGTCTAGCGC-1_2	DCC_PB	C01	B cell	GCTGCAGTCCTGCAGG-1_1_1	GBC1_PF	C16	Myeloid cell	CAGTCCTCATCAGTCA-1_1	GBC2_LN	C09	B cell	CTGATAGAGCTGCAAG-1_1	ICC1_PF	C09	Myeloid cell	AGGTCCGTCGTCACGG-1_1	ICC2_PB	C13	Myeloid cell
AACACGTTCCCTCAGT-1_2	DCC_PB	C05	T cell	GCTGCGAAGTAACCCT-1_1_1	GBC1_PF	C09	B cell	CAGTCCTTCAAGATCC-1_1	GBC2_LN	C08	T cell	CTGATAGGTGCCTGGT-1_1	ICC1_PF	C05	NK T cell	AGGTCCGTCTCATTCA-1_1	ICC2_PB	C05	T cell
AACCATGAGCTCTCGG-1_2	DCC_PB	C08	Myeloid cell	GCTGCGACACCTCGTT-1_1_1	GBC1_PF	C08	Myeloid cell	CAGTCCTTCACTCCTG-1_1	GBC2_LN	C12	NK T cell	CTGATAGGTTGTCTTT-1_1	ICC1_PF	C09	Myeloid cell	AGTAGTCAGAAACCGC-1_1	ICC2_PB	C02	T cell
AACCATGCACCTCGGA-1_2	DCC_PB	C02	B cell	GCTGCGACAGGGTACA-1_1_1	GBC1_PF	C08	Myeloid cell	CAGTCCTTCCGCGCAA-1_1	GBC2_LN	C06	T cell	CTGATCCCAGACGTAG-1_1	ICC1_PF	C07	Myeloid cell	AGTAGTCAGTACATGA-1_1	ICC2_PB	C05	T cell
AACCATGCAGACAAGC-1_2	DCC_PB	C02	B cell	GCTGCGAGTACAGACG-1_1_1	GBC1_PF	C11	NK cell	CATATGGAGAGACTAT-1_1	GBC2_LN	C01	NK T cell	CTGATCCGTGCCTGGT-1_1	ICC1_PF	C09	Myeloid cell	AGTAGTCCAAGTACCT-1_1	ICC2_PB	C05	T cell
AACCATGGTCCGTTAA-1_2	DCC_PB	C01	B cell	GCTGCGAGTAGCGTAG-1_1_1	GBC1_PF	C08	Myeloid cell	CATATGGTCTTACCGC-1_1	GBC2_LN	C10	Myeloid cell	CTGATCCGTGGGTATG-1_1	ICC1_PF	C17	Myeloid cell	AGTAGTCCACTCGACG-1_1	ICC2_PB	C02	T cell
AACCATGTCGATCCCT-1_2	DCC_PB	C06	NK cell	GCTGCTTAGAGCTGGT-1_1_1	GBC1_PF	C08	Myeloid cell	CATATTCAGTGGGTTG-1_1	GBC2_LN	C05	T cell	CTGATCCTCAGTCCCT-1_1	ICC1_PF	C03	NK T cell	AGTAGTCCAGTATAAG-1_1	ICC2_PB	C06	NK cell
AACCATGTCTGCTGTC-1_2	DCC_PB	C03	NK T cell	GCTGGGTAGGGTCGAT-1_1_1	GBC1_PF	C06	T cell	CATATTCCACGAGGTA-1_1	GBC2_LN	C03	NK cell	CTGCGGAAGATCCCGC-1_1	ICC1_PF	C14	Myeloid cell	AGTAGTCGTGCAGGTA-1_1	ICC2_PB	C04	T cell
AACCGCGAGAATTCCC-1_2	DCC_PB	C03	NK T cell	GCTGGGTAGTGCTGCC-1_1_1	GBC1_PF	C08	Myeloid cell	CATATTCTCAGAAATG-1_1	GBC2_LN	C09	B cell	CTGCGGACAGTACACT-1_1	ICC1_PF	C12	Myeloid cell	AGTCTTTAGCTAGTTC-1_1	ICC2_PB	C06	NK cell
AACCGCGCACAGGTTT-1_2	DCC_PB	C07	NK T cell	GCTTCCAAGTCGATAA-1_1_1	GBC1_PF	C02	T cell	CATATTCTCGTACGGC-1_1	GBC2_LN	C04	B cell	CTGCGGACATGGTCAT-1_1	ICC1_PF	C03	NK T cell	AGTCTTTAGTACGCGA-1_1	ICC2_PB	C03	Myeloid cell
AACCGCGCACCTATCC-1_2	DCC_PB	C07	NK T cell	GCTTGAACATGGTCTA-1_1_1	GBC1_PF	C08	Myeloid cell	CATCAAGAGGAACTGC-1_1	GBC2_LN	C12	NK T cell	CTGCGGAGTCTTGTCC-1_1	ICC1_PF	C17	Myeloid cell	AGTCTTTCAAGCTGGA-1_1	ICC2_PB	C05	T cell
AACCGCGCAGAGCCAA-1_2	DCC_PB	C08	Myeloid cell	GCTTGAATCATCGATG-1_1_1	GBC1_PF	C16	Myeloid cell	CATCAAGAGTGAAGAG-1_1	GBC2_LN	C06	T cell	CTGCGGAGTTGGTTTG-1_1	ICC1_PF	C07	Myeloid cell	AGTCTTTCACAAGACG-1_1	ICC2_PB	C02	T cell
AACCGCGCAGCTTAAC-1_2	DCC_PB	C04	T cell	GCTTGAATCGGACAAG-1_1_1	GBC1_PF	C16	Myeloid cell	CATCAAGAGTTACGGG-1_1	GBC2_LN	C04	B cell	CTGCTGTCACCCAGTG-1_1	ICC1_PF	C12	Myeloid cell	AGTCTTTCAGCTGTGC-1_1	ICC2_PB	C11	NK T cell
AACCGCGGTCTAAACC-1_2	DCC_PB	C05	T cell	GGAAAGCCAGGCTGAA-1_1_1	GBC1_PF	C16	Myeloid cell	CATCAAGAGTTCGATC-1_1	GBC2_LN	C06	T cell	CTGCTGTCATGTCCTC-1_1	ICC1_PF	C03	NK T cell	AGTCTTTCATCGGTTA-1_1	ICC2_PB	C05	T cell
AACCGCGGTCTAAAGA-1_2	DCC_PB	C03	NK T cell	GGAAAGCGTAAATGTG-1_1_1	GBC1_PF	C03	T cell	CATCAAGCAGCCACCA-1_1	GBC2_LN	C09	B cell	CTGGTCTCACAAGACG-1_1	ICC1_PF	C13	NK T cell	AGTCTTTGTCGCGTGT-1_1	ICC2_PB	C02	T cell
AACCGCGTCAGAGACG-1_2	DCC_PB	C04	T cell	GGAAAGCGTACTTGAC-1_1_1	GBC1_PF	C04	NK T cell	CATCAAGGTCACAAGG-1_1	GBC2_LN	C05	T cell	CTGGTCTTCTGCGACG-1_1	ICC1_PF	C03	NK T cell	AGTCTTTTCACGCGGT-1_1	ICC2_PB	C07	T cell
AACCGCGTCGGCATCG-1_2	DCC_PB	C07	NK T cell	GGAAAGCGTGGCCCTA-1_1_1	GBC1_PF	C01	NK cell	CATCAAGTCTAACGGT-1_1	GBC2_LN	C15	B cell	CTGTGCTAGCAATCTC-1_1	ICC1_PF	C17	Myeloid cell	AGTCTTTTCCTATGTT-1_1	ICC2_PB	C05	T cell
AACGTTGAGCTTTGGT-1_2	DCC_PB	C07	NK T cell	GGAAAGCTCCGTTGTC-1_1_1	GBC1_PF	C13	NK T cell	CATCAGAAGCCTATGT-1_1	GBC2_LN	C04	B cell	CTGTGCTGTACACCGC-1_1	ICC1_PF	C09	Myeloid cell	AGTCTTTTCTTCAACT-1_1	ICC2_PB	C01	T cell
AACGTTGAGGTGTTAA-1_2	DCC_PB	C12	NK cell	GGAACTTTCAAACAAG-1_1_1	GBC1_PF	C12	NK T cell	CATCAGAAGGATGTAT-1_1	GBC2_LN	C04	B cell	CTGTTTACACCGGAAA-1_1	ICC1_PF	C05	NK T cell	AGTGAGGAGATCTGCT-1_1	ICC2_PB	C05	T cell
AACGTTGAGTACATGA-1_2	DCC_PB	C06	NK cell	GGAATAAGTACGCTGC-1_1_1	GBC1_PF	C08	Myeloid cell	CATCAGAGTCCGAGTC-1_1	GBC2_LN	C12	NK T cell	CTGTTTAGTAAGCACG-1_1	ICC1_PF	C05	NK T cell	AGTGAGGAGCCAACAG-1_1	ICC2_PB	C02	T cell
AACGTTGTCGGCTTGG-1_2	DCC_PB	C02	B cell	GGAATAAGTGCCTGTG-1_1_1	GBC1_PF	C07	NK T cell	CATCAGATCAATCACG-1_1	GBC2_LN	C06	T cell	CTGTTTAGTCTAGTGT-1_1	ICC1_PF	C07	Myeloid cell	AGTGAGGAGTGAAGTT-1_1	ICC2_PB	C08	NK T cell
AACTCAGAGACTAGAT-1_2	DCC_PB	C03	NK T cell	GGACAAGAGGGTCGAT-1_1_1	GBC1_PF	C08	Myeloid cell	CATCAGATCATGCATG-1_1	GBC2_LN	C09	B cell	CTTAACTCACAACGCC-1_1	ICC1_PF	C09	Myeloid cell	AGTGAGGAGTGTCCCG-1_1	ICC2_PB	C02	T cell
AACTCAGAGGCTATCT-1_2	DCC_PB	C01	B cell	GGACAAGTCGGCGGTT-1_1_1	GBC1_PF	C16	Myeloid cell	CATCCACAGAGCTATA-1_1	GBC2_LN	C12	NK T cell	CTTAACTTCATAGCAC-1_1	ICC1_PF	C07	Myeloid cell	AGTGAGGAGTTACCCA-1_1	ICC2_PB	C04	T cell
AACTCAGAGTACACCT-1_2	DCC_PB	C05	T cell	GGACAGAAGATGGGTC-1_1_1	GBC1_PF	C08	Myeloid cell	CATCCACGTAAATACG-1_1	GBC2_LN	C14	NK cell	CTTAACTTCTCGATGA-1_1	ICC1_PF	C07	Myeloid cell	AGTGAGGCAAGCTGAG-1_1	ICC2_PB	C07	T cell
AACTCAGAGTCTCGGC-1_2	DCC_PB	C03	NK T cell	GGACAGACATAGGATA-1_1_1	GBC1_PF	C08	Myeloid cell	CATCCACGTGTTGGGA-1_1	GBC2_LN	C07	NK T cell	CTTACCGAGCTCAACT-1_1	ICC1_PF	C09	Myeloid cell	AGTGAGGCACTGAAGG-1_1	ICC2_PB	C12	NK T cell
AACTCAGCAAGCGTAG-1_2	DCC_PB	C06	NK cell	GGACAGACATATGCTG-1_1_1	GBC1_PF	C02	T cell	CATCCACTCCGGCACA-1_1	GBC2_LN	C12	NK T cell	CTTACCGAGTGTCCCG-1_1	ICC1_PF	C09	Myeloid cell	AGTGAGGGTACCTACA-1_1	ICC2_PB	C03	Myeloid cell
AACTCAGCACAACGCC-1_2	DCC_PB	C08	Myeloid cell	GGACATTCATAGGATA-1_1_1	GBC1_PF	C04	NK T cell	CATCGAAAGACTGTAA-1_1	GBC2_LN	C05	T cell	CTTACCGGTCGGGTCT-1_1	ICC1_PF	C03	NK T cell	AGTGAGGGTAGTGAAT-1_1	ICC2_PB	C02	T cell
AACTCAGCAGCTTCGG-1_2	DCC_PB	C05	T cell	GGACATTTCCGAGCCA-1_1_1	GBC1_PF	C08	Myeloid cell	CATCGAACAGGTCTCG-1_1	GBC2_LN	C02	T cell	CTTACCGTCGTTTGCC-1_1	ICC1_PF	C03	NK T cell	AGTGAGGGTATAATGG-1_1	ICC2_PB	C03	Myeloid cell
AACTCAGCAGGAACGT-1_2	DCC_PB	C01	B cell	GGACATTTCTCGGACG-1_1_1	GBC1_PF	C08	Myeloid cell	CATCGGGAGTGAAGTT-1_1	GBC2_LN	C05	T cell	CTTACCGTCTTCATGT-1_1	ICC1_PF	C09	Myeloid cell	AGTGAGGGTTTAGCTG-1_1	ICC2_PB	C02	T cell
AACTCAGCATTGGCGC-1_2	DCC_PB	C02	B cell	GGACGTCAGTATGACA-1_1_1	GBC1_PF	C08	Myeloid cell	CATCGGGCAGATCGGA-1_1	GBC2_LN	C06	T cell	CTTCTCTCACCATGTA-1_1	ICC1_PF	C06	T cell	AGTGAGGTCACAACGT-1_1	ICC2_PB	C05	T cell
AACTCAGGTGGCAAAC-1_2	DCC_PB	C05	T cell	GGACGTCGTACTCTCC-1_1_1	GBC1_PF	C03	T cell	CATCGGGGTCTTTCAT-1_1	GBC2_LN	C04	B cell	CTTCTCTCACCTGGTG-1_1	ICC1_PF	C03	NK T cell	AGTGAGGTCACAATGC-1_1	ICC2_PB	C04	T cell
AACTCAGTCCCTTGCA-1_2	DCC_PB	C05	T cell	GGAGCAAAGACTGGGT-1_1_1	GBC1_PF	C18	B cell	CATCGGGTCTATGTGG-1_1	GBC2_LN	C10	Myeloid cell	CTTCTCTTCTGGCGTG-1_1	ICC1_PF	C09	Myeloid cell	AGTGAGGTCATCTGTT-1_1	ICC2_PB	C01	T cell
AACTCAGTCCGCATAA-1_2	DCC_PB	C05	T cell	GGAGCAACAGTAACGG-1_1_1	GBC1_PF	C08	Myeloid cell	CATCGGGTCTCTTGAT-1_1	GBC2_LN	C05	T cell	CTTGGCTAGCTGGAAC-1_1	ICC1_PF	C14	Myeloid cell	AGTGAGGTCGGTGTTA-1_1	ICC2_PB	C16	B cell
AACTCAGTCTTCCTTC-1_2	DCC_PB	C06	NK cell	GGAGCAAGTGTCGCTG-1_1_1	GBC1_PF	C12	NK T cell	CATGACACAAAGGCGT-1_1	GBC2_LN	C02	T cell	CTTGGCTAGGTAGCTG-1_1	ICC1_PF	C03	NK T cell	AGTGAGGTCTAACGGT-1_1	ICC2_PB	C03	Myeloid cell
AACTCCCAGAAAGTGG-1_2	DCC_PB	C03	NK T cell	GGATGTTTCCCAAGAT-1_1_1	GBC1_PF	C14	T cell	CATGACACAAAGGTGC-1_1	GBC2_LN	C01	NK T cell	CTTGGCTCACGGCCAT-1_1	ICC1_PF	C13	NK T cell	AGTGAGGTCTGTCTAT-1_1	ICC2_PB	C05	T cell
AACTCCCAGGAGTCTG-1_2	DCC_PB	C03	NK T cell	GGATTACAGAGACTAT-1_1_1	GBC1_PF	C05	NK cell	CATGACACAGGAATCG-1_1	GBC2_LN	C13	T cell	CTTGGCTGTACTTCTT-1_1	ICC1_PF	C14	Myeloid cell	AGTGGGAAGCCCAACC-1_1	ICC2_PB	C05	T cell
AACTCCCAGGGCTTCC-1_2	DCC_PB	C05	T cell	GGATTACCAGTAAGAT-1_1_1	GBC1_PF	C06	T cell	CATGACACATTCACTT-1_1	GBC2_LN	C04	B cell	CTTTGCGAGCCCTAAT-1_1	ICC1_PF	C03	NK T cell	AGTGGGACAGTTCATG-1_1	ICC2_PB	C07	T cell
AACTCCCCAAAGGAAG-1_2	DCC_PB	C03	NK T cell	GGATTACTCAATCACG-1_1_1	GBC1_PF	C11	NK cell	CATGACAGTCCGTCAG-1_1	GBC2_LN	C10	Myeloid cell	CTTTGCGAGCGGATCA-1_1	ICC1_PF	C09	Myeloid cell	AGTGGGAGTTCGTTGA-1_1	ICC2_PB	C05	T cell
AACTCCCCAGCAGTTT-1_2	DCC_PB	C06	NK cell	GGCAATTAGTTAGCGG-1_1_1	GBC1_PF	C04	NK T cell	CATGACATCAACTCTT-1_1	GBC2_LN	C05	T cell	CTTTGCGCAGGGTACA-1_1	ICC1_PF	C03	NK T cell	AGTGGGATCATGCATG-1_1	ICC2_PB	C05	T cell
AACTCCCGTCCGCTGA-1_2	DCC_PB	C08	Myeloid cell	GGCAATTGTGTCTGAT-1_1_1	GBC1_PF	C08	Myeloid cell	CATGACATCCGAATGT-1_1	GBC2_LN	C08	T cell	CTTTGCGTCAAGGCTT-1_1	ICC1_PF	C05	NK T cell	AGTGGGATCCCATTTA-1_1	ICC2_PB	C04	T cell
AACTCCCTCCAGATCA-1_2	DCC_PB	C03	NK T cell	GGCCGATAGAAGGACA-1_1_1	GBC1_PF	C08	Myeloid cell	CATGCCTAGGGATCTG-1_1	GBC2_LN	C05	T cell	GAAACTCAGGGTATCG-1_1	ICC1_PF	C06	T cell	AGTGGGATCTTGTACT-1_1	ICC2_PB	C07	T cell
AACTCCCTCGTCCGTT-1_2	DCC_PB	C06	NK cell	GGCCGATCACAGACTT-1_1_1	GBC1_PF	C04	NK T cell	CATGCCTAGGTGCAAC-1_1	GBC2_LN	C08	T cell	GAAACTCCACGAGGTA-1_1	ICC1_PF	C07	Myeloid cell	AGTGTCACAGAGTGTG-1_1	ICC2_PB	C01	T cell
AACTCCCTCTACCTGC-1_2	DCC_PB	C08	Myeloid cell	GGCGACTTCACGATGT-1_1_1	GBC1_PF	C09	B cell	CATGCCTAGTCAATAG-1_1	GBC2_LN	C04	B cell	GAAACTCCATTGGTAC-1_1	ICC1_PF	C07	Myeloid cell	AGTGTCACAGCCAGAA-1_1	ICC2_PB	C04	T cell
AACTCCCTCTTAGCCC-1_2	DCC_PB	C06	NK cell	GGCGTGTCACATGACT-1_1_1	GBC1_PF	C16	Myeloid cell	CATGCCTAGTGGTCCC-1_1	GBC2_LN	C06	T cell	GAAATGAAGCTTTGGT-1_1	ICC1_PF	C05	NK T cell	AGTGTCACATTCTTAC-1_1	ICC2_PB	C01	T cell
AACTCTTAGTTACCCA-1_2	DCC_PB	C07	NK T cell	GGCTCGAGTAGCCTCG-1_1_1	GBC1_PF	C07	NK T cell	CATGCCTCAAGCTGGA-1_1	GBC2_LN	C09	B cell	GAAATGACAGGACCCT-1_1	ICC1_PF	C06	T cell	AGTGTCAGTGTAAGTA-1_1	ICC2_PB	C03	Myeloid cell
AACTCTTCACCCTATC-1_2	DCC_PB	C05	T cell	GGCTCGATCAGCTCTC-1_1_1	GBC1_PF	C08	Myeloid cell	CATGCCTTCAAACAAG-1_1	GBC2_LN	C14	NK cell	GAAATGATCTACCAGA-1_1	ICC1_PF	C05	NK T cell	AGTGTCAGTTCGTGAT-1_1	ICC2_PB	C05	T cell
AACTCTTCACGCCAGT-1_2	DCC_PB	C06	NK cell	GGCTGGTAGTGGTCCC-1_1_1	GBC1_PF	C08	Myeloid cell	CATGCCTTCGTCCGTT-1_1	GBC2_LN	C13	T cell	GAACATCCACTTCTGC-1_1	ICC1_PF	C07	Myeloid cell	AGTGTCAGTTTAGGAA-1_1	ICC2_PB	C13	Myeloid cell
AACTCTTGTAGGACAC-1_2	DCC_PB	C03	NK T cell	GGCTGGTTCGTGGGAA-1_1_1	GBC1_PF	C03	T cell	CATGCCTTCTTCAACT-1_1	GBC2_LN	C09	B cell	GAACATCGTAAGAGGA-1_1	ICC1_PF	C09	Myeloid cell	AGTGTCATCAATAAGG-1_1	ICC2_PB	C03	Myeloid cell
AACTCTTTCAGAGGTG-1_2	DCC_PB	C07	NK T cell	GGGAATGCAGTCAGCC-1_1_1	GBC1_PF	C08	Myeloid cell	CATGGCGAGTGAAGTT-1_1	GBC2_LN	C12	NK T cell	GAACATCTCGTGGTCG-1_1	ICC1_PF	C13	NK T cell	AGTGTCATCAGCTCGG-1_1	ICC2_PB	C08	NK T cell
AACTCTTTCAGATAAG-1_2	DCC_PB	C03	NK T cell	GGGACCTCAAACGTGG-1_1_1	GBC1_PF	C18	B cell	CATGGCGCATGCAATC-1_1	GBC2_LN	C09	B cell	GAACCTACATCCCATC-1_1	ICC1_PF	C03	NK T cell	AGTGTCATCATGTCTT-1_1	ICC2_PB	C04	T cell
AACTCTTTCCCGGATG-1_2	DCC_PB	C04	T cell	GGGAGATCAGGACCCT-1_1_1	GBC1_PF	C18	B cell	CATGGCGGTCTAGCGC-1_1	GBC2_LN	C02	T cell	GAACGGAAGCCTCGTG-1_1	ICC1_PF	C05	NK T cell	AGTGTCATCATGTGGT-1_1	ICC2_PB	C02	T cell
AACTCTTTCTTACCTA-1_2	DCC_PB	C05	T cell	GGGAGATCATTGTGCA-1_1_1	GBC1_PF	C07	NK T cell	CATTATCAGTAAGTAC-1_1	GBC2_LN	C03	NK cell	GAACGGACAGCCTTTC-1_1	ICC1_PF	C09	Myeloid cell	AGTTGGTAGGGATGGG-1_1	ICC2_PB	C13	Myeloid cell
AACTGGTAGATCGATA-1_2	DCC_PB	C03	NK T cell	GGGAGATTCCGTAGTA-1_1_1	GBC1_PF	C09	B cell	CATTATCCAGCTCCGA-1_1	GBC2_LN	C06	T cell	GAACGGATCTTGAGAC-1_1	ICC1_PF	C07	Myeloid cell	AGTTGGTCACATTTCT-1_1	ICC2_PB	C07	T cell
AACTGGTAGCTTTGGT-1_2	DCC_PB	C07	NK T cell	GGGAGATTCGGCGCTA-1_1_1	GBC1_PF	C07	NK T cell	CATTATCGTTGCCTCT-1_1	GBC2_LN	C13	T cell	GAAGCAGAGCGTAATA-1_1	ICC1_PF	C07	Myeloid cell	AGTTGGTCAGATGAGC-1_1	ICC2_PB	C11	NK T cell
AACTGGTAGGTGTTAA-1_2	DCC_PB	C02	B cell	GGGATGAAGTGGAGTC-1_1_1	GBC1_PF	C08	Myeloid cell	CATTATCTCATAACCG-1_1	GBC2_LN	C05	T cell	GAAGCAGGTGAACCTT-1_1	ICC1_PF	C03	NK T cell	AGTTGGTCAGCCAGAA-1_1	ICC2_PB	C15	Myeloid cell
AACTGGTAGTCGAGTG-1_2	DCC_PB	C04	T cell	GGGCACTGTCGGGTCT-1_1_1	GBC1_PF	C01	NK cell	CATTCGCTCTTGCCGT-1_1	GBC2_LN	C04	B cell	GAATAAGCACCTCGTT-1_1	ICC1_PF	C03	NK T cell	AGTTGGTCATAAGACA-1_1	ICC2_PB	C01	T cell
AACTGGTAGTGTACGG-1_2	DCC_PB	C05	T cell	GGGCACTTCGAACGGA-1_1_1	GBC1_PF	C08	Myeloid cell	CCAATCCAGTGTCTCA-1_1	GBC2_LN	C06	T cell	GAATGAAAGTTAGGTA-1_1	ICC1_PF	C06	T cell	AGTTGGTGTATATCCG-1_1	ICC2_PB	C13	Myeloid cell
AACTGGTGTTGGTAAA-1_2	DCC_PB	C03	NK T cell	GGGCATCAGCTTTGGT-1_1_1	GBC1_PF	C04	NK T cell	CCAATCCCAGGGTATG-1_1	GBC2_LN	C09	B cell	GAATGAAGTACGAAAT-1_1	ICC1_PF	C09	Myeloid cell	AGTTGGTGTCCGAAGA-1_1	ICC2_PB	C05	T cell
AACTGGTTCTCAACTT-1_2	DCC_PB	C08	Myeloid cell	GGGCATCTCACTCTTA-1_1_1	GBC1_PF	C02	T cell	CCACCTAAGGCAAAGA-1_1	GBC2_LN	C06	T cell	GAATGAAGTCCAACTA-1_1	ICC1_PF	C09	Myeloid cell	AGTTGGTGTCCGACGT-1_1	ICC2_PB	C04	T cell
AACTTTCAGGCTCATT-1_2	DCC_PB	C06	NK cell	GGGCATCTCGACGGAA-1_1_1	GBC1_PF	C02	T cell	CCACCTAGTCTTGCGG-1_1	GBC2_LN	C07	NK T cell	GAATGAATCACGATGT-1_1	ICC1_PF	C05	NK T cell	AGTTGGTTCCTCATTA-1_1	ICC2_PB	C07	T cell
AACTTTCCAAGTCTGT-1_2	DCC_PB	C08	Myeloid cell	GGGTCTGGTATCAGTC-1_1_1	GBC1_PF	C01	NK cell	CCACCTAGTTGAACTC-1_1	GBC2_LN	C08	T cell	GACACGCCAAACGTGG-1_1	ICC1_PF	C14	Myeloid cell	AGTTGGTTCGACCAGC-1_1	ICC2_PB	C01	T cell
AACTTTCCACGTAAGG-1_2	DCC_PB	C04	T cell	GGGTCTGGTGTGTGCC-1_1_1	GBC1_PF	C08	Myeloid cell	CCACCTATCTTTACGT-1_1	GBC2_LN	C10	Myeloid cell	GACACGCCACACGCTG-1_1	ICC1_PF	C07	Myeloid cell	ATAACGCAGGATGGTC-1_1	ICC2_PB	C11	NK T cell
AACTTTCCACTTACGA-1_2	DCC_PB	C06	NK cell	GGGTCTGTCTGTCTAT-1_1_1	GBC1_PF	C03	T cell	CCACGGACAGTATAAG-1_1	GBC2_LN	C02	T cell	GACACGCCATTTCAGG-1_1	ICC1_PF	C03	NK T cell	ATAACGCCAGACGCTC-1_1	ICC2_PB	C07	T cell
AAGACCTAGCTACCGC-1_2	DCC_PB	C08	Myeloid cell	GGGTTGCAGGGTTTCT-1_1_1	GBC1_PF	C18	B cell	CCACGGAGTTCGTGAT-1_1	GBC2_LN	C14	NK cell	GACACGCGTAAACCTC-1_1	ICC1_PF	C07	Myeloid cell	ATAACGCCAGCCAATT-1_1	ICC2_PB	C05	T cell
AAGACCTAGGACAGAA-1_2	DCC_PB	C03	NK T cell	GGTATTGTCCCAGGTG-1_1_1	GBC1_PF	C05	NK cell	CCACGGATCCCTAATT-1_1	GBC2_LN	C02	T cell	GACACGCGTATATGAG-1_1	ICC1_PF	C05	NK T cell	ATAACGCCATCGGACC-1_1	ICC2_PB	C03	Myeloid cell
AAGACCTAGTGAACAT-1_2	DCC_PB	C07	NK T cell	GGTATTGTCGCAAGCC-1_1_1	GBC1_PF	C14	T cell	CCACTACAGCTGTCTA-1_1	GBC2_LN	C09	B cell	GACACGCTCGGCGCTA-1_1	ICC1_PF	C03	NK T cell	ATAACGCGTCACTGGC-1_1	ICC2_PB	C02	T cell
AAGACCTCAAAGCGGT-1_2	DCC_PB	C04	T cell	GGTGAAGCAAGAGGCT-1_1_1	GBC1_PF	C08	Myeloid cell	CCACTACAGGGCATGT-1_1	GBC2_LN	C08	T cell	GACAGAGCATAGACTC-1_1	ICC1_PF	C13	NK T cell	ATAACGCGTGCAACGA-1_1	ICC2_PB	C05	T cell
AAGACCTCATCGACGC-1_2	DCC_PB	C06	NK cell	GGTGCGTTCACTTACT-1_1_1	GBC1_PF	C03	T cell	CCACTACAGTTGTCGT-1_1	GBC2_LN	C02	T cell	GACAGAGGTCAAGCGA-1_1	ICC1_PF	C09	Myeloid cell	ATAACGCTCCAGATCA-1_1	ICC2_PB	C01	T cell
AAGACCTTCGGCTACG-1_2	DCC_PB	C06	NK cell	GGTGTTAGTCTCTCTG-1_1_1	GBC1_PF	C12	NK T cell	CCACTACCACATCCGG-1_1	GBC2_LN	C02	T cell	GACCAATAGATGTCGG-1_1	ICC1_PF	C04	T cell	ATAACGCTCGGACAAG-1_1	ICC2_PB	C02	T cell
AAGCCGCAGACCACGA-1_2	DCC_PB	C06	NK cell	GGTGTTAGTTTAAGCC-1_1_1	GBC1_PF	C16	Myeloid cell	CCACTACCAGGGTTAG-1_1	GBC2_LN	C13	T cell	GACCTGGCATGATCCA-1_1	ICC1_PF	C03	NK T cell	ATAAGAGAGACAGAGA-1_1	ICC2_PB	C01	T cell
AAGCCGCAGGACAGCT-1_2	DCC_PB	C06	NK cell	GGTGTTATCAAGATCC-1_1_1	GBC1_PF	C08	Myeloid cell	CCACTACCATGCCCGA-1_1	GBC2_LN	C07	NK T cell	GACCTGGTCGGAAACG-1_1	ICC1_PF	C09	Myeloid cell	ATAAGAGAGAGGGATA-1_1	ICC2_PB	C03	Myeloid cell
AAGCCGCAGGCATTGG-1_2	DCC_PB	C01	B cell	GGTGTTATCAGAGGTG-1_1_1	GBC1_PF	C04	NK T cell	CCACTACGTCGCCATG-1_1	GBC2_LN	C09	B cell	GACGCGTAGACTTGAA-1_1	ICC1_PF	C05	NK T cell	ATAAGAGAGAGGTAGA-1_1	ICC2_PB	C01	T cell
AAGCCGCAGTCCGGTC-1_2	DCC_PB	C06	NK cell	GGTGTTATCTGTCTCG-1_1_1	GBC1_PF	C02	T cell	CCACTACGTTCAGACT-1_1	GBC2_LN	C04	B cell	GACGCGTAGTGACTCT-1_1	ICC1_PF	C14	Myeloid cell	ATAAGAGAGGTAGCCA-1_1	ICC2_PB	C03	Myeloid cell
AAGCCGCCACACATGT-1_2	DCC_PB	C02	B cell	GTAACGTAGATAGGAG-1_1_1	GBC1_PF	C13	NK T cell	CCACTACTCGTCTGCT-1_1	GBC2_LN	C02	T cell	GACGTGCAGGGCTTGA-1_1	ICC1_PF	C09	Myeloid cell	ATAAGAGCAAAGGCGT-1_1	ICC2_PB	C02	T cell
AAGCCGCCACCGAAAG-1_2	DCC_PB	C07	NK T cell	GTAACGTGTTGGTGGA-1_1_1	GBC1_PF	C06	T cell	CCAGCGACAAGAGTCG-1_1	GBC2_LN	C13	T cell	GACGTGCGTGCAGTAG-1_1	ICC1_PF	C14	Myeloid cell	ATAAGAGCAGCTATTG-1_1	ICC2_PB	C07	T cell
AAGCCGCCAGTCACTA-1_2	DCC_PB	C06	NK cell	GTAACTGAGACAATAC-1_1_1	GBC1_PF	C06	T cell	CCAGCGACATTGGGCC-1_1	GBC2_LN	C13	T cell	GACGTGCTCCGAATGT-1_1	ICC1_PF	C07	Myeloid cell	ATAAGAGTCAGGCCCA-1_1	ICC2_PB	C04	T cell
AAGCCGCCATTCGACA-1_2	DCC_PB	C03	NK T cell	GTAACTGCAATGGACG-1_1_1	GBC1_PF	C09	B cell	CCATGTCCACACATGT-1_1	GBC2_LN	C04	B cell	GACGTGCTCTCTTGAT-1_1	ICC1_PF	C09	Myeloid cell	ATAAGAGTCCGATATG-1_1	ICC2_PB	C07	T cell
AAGCCGCGTGTCAATC-1_2	DCC_PB	C04	T cell	GTAACTGCACGAAATA-1_1_1	GBC1_PF	C02	T cell	CCATGTCCACCTATCC-1_1	GBC2_LN	C04	B cell	GACGTTAAGCTAAGAT-1_1	ICC1_PF	C09	Myeloid cell	ATAAGAGTCGATCCCT-1_1	ICC2_PB	C06	NK cell
AAGCCGCGTTGTACAC-1_2	DCC_PB	C03	NK T cell	GTAACTGGTTACGCGC-1_1_1	GBC1_PF	C08	Myeloid cell	CCATGTCTCTGCCAGG-1_1	GBC2_LN	C08	T cell	GACGTTACAAACGCGA-1_1	ICC1_PF	C07	Myeloid cell	ATAAGAGTCGTTGACA-1_1	ICC2_PB	C01	T cell
AAGCCGCTCCTCAACC-1_2	DCC_PB	C08	Myeloid cell	GTAACTGTCAGTTGAC-1_1_1	GBC1_PF	C16	Myeloid cell	CCATTCGCAGCAGTTT-1_1	GBC2_LN	C08	T cell	GACGTTACACGTAAGG-1_1	ICC1_PF	C03	NK T cell	ATAGACCAGGCTACGA-1_1	ICC2_PB	C01	T cell
AAGCCGCTCCTTAATC-1_2	DCC_PB	C08	Myeloid cell	GTACTCCAGATGTCGG-1_1_1	GBC1_PF	C11	NK cell	CCCAATCAGCTGATAA-1_1	GBC2_LN	C06	T cell	GACGTTATCATCGATG-1_1	ICC1_PF	C13	NK T cell	ATAGACCAGTGGAGAA-1_1	ICC2_PB	C02	T cell
AAGCCGCTCTGATTCT-1_2	DCC_PB	C05	T cell	GTACTCCAGCGTAGTG-1_1_1	GBC1_PF	C16	Myeloid cell	CCCAATCTCATCTGTT-1_1	GBC2_LN	C12	NK T cell	GACTAACAGGAACTGC-1_1	ICC1_PF	C05	NK T cell	ATAGACCCAAGGCTCC-1_1	ICC2_PB	C03	Myeloid cell
AAGCCGCTCTTGGGTA-1_2	DCC_PB	C08	Myeloid cell	GTACTCCAGGGCACTA-1_1_1	GBC1_PF	C13	NK T cell	CCCAATCTCGACAGCC-1_1	GBC2_LN	C04	B cell	GACTAACCACATTAGC-1_1	ICC1_PF	C09	Myeloid cell	ATAGACCCAATACGCT-1_1	ICC2_PB	C02	T cell
AAGGAGCAGGCATGTG-1_2	DCC_PB	C01	B cell	GTACTCCGTTCCACTC-1_1_1	GBC1_PF	C03	T cell	CCCAATCTCGACGGAA-1_1	GBC2_LN	C04	B cell	GACTAACCAGCTGTGC-1_1	ICC1_PF	C07	Myeloid cell	ATAGACCCAGTGGGAT-1_1	ICC2_PB	C03	Myeloid cell
AAGGAGCCAAAGGTGC-1_2	DCC_PB	C06	NK cell	GTACTCCGTTCGTCTC-1_1_1	GBC1_PF	C01	NK cell	CCCAGTTAGCCACGTC-1_1	GBC2_LN	C13	T cell	GACTAACGTACGCACC-1_1	ICC1_PF	C09	Myeloid cell	ATAGACCCATGTCCTC-1_1	ICC2_PB	C07	T cell
AAGGAGCCAATTCCTT-1_2	DCC_PB	C03	NK T cell	GTACTTTAGGTGTTAA-1_1_1	GBC1_PF	C08	Myeloid cell	CCCAGTTAGGATGTAT-1_1	GBC2_LN	C12	NK T cell	GACTAACGTCTAACGT-1_1	ICC1_PF	C12	Myeloid cell	ATAGACCGTTCAACCA-1_1	ICC2_PB	C02	T cell
AAGGAGCCACGTCAGC-1_2	DCC_PB	C03	NK T cell	GTACTTTGTGCAGTAG-1_1_1	GBC1_PF	C03	T cell	CCCAGTTCAATGTTGC-1_1	GBC2_LN	C04	B cell	GACTAACGTGCGAAAC-1_1	ICC1_PF	C07	Myeloid cell	ATAGACCTCCGATATG-1_1	ICC2_PB	C03	Myeloid cell
AAGGAGCCAGCCAATT-1_2	DCC_PB	C06	NK cell	GTACTTTGTTATGTGC-1_1_1	GBC1_PF	C08	Myeloid cell	CCCAGTTGTGTGACCC-1_1	GBC2_LN	C04	B cell	GACTACATCACGCGGT-1_1	ICC1_PF	C12	Myeloid cell	ATAGACCTCCTCAATT-1_1	ICC2_PB	C02	T cell
AAGGAGCGTAAATACG-1_2	DCC_PB	C07	NK T cell	GTAGGCCTCAAACCGT-1_1_1	GBC1_PF	C16	Myeloid cell	CCCATACTCCCGACTT-1_1	GBC2_LN	C08	T cell	GACTACATCCGCATCT-1_1	ICC1_PF	C07	Myeloid cell	ATCACGAAGACTAGAT-1_1	ICC2_PB	C03	Myeloid cell
AAGGAGCGTGGCGAAT-1_2	DCC_PB	C03	NK T cell	GTAGGCCTCCGCATCT-1_1_1	GBC1_PF	C11	NK cell	CCCTCCTAGACCTTTG-1_1	GBC2_LN	C12	NK T cell	GACTGCGAGGAGCGAG-1_1	ICC1_PF	C14	Myeloid cell	ATCACGAAGCCACTAT-1_1	ICC2_PB	C05	T cell
AAGGAGCGTGGTGTAG-1_2	DCC_PB	C07	NK T cell	GTAGTCACACGAGGTA-1_1_1	GBC1_PF	C07	NK T cell	CCCTCCTAGGGTCTCC-1_1	GBC2_LN	C04	B cell	GACTGCGCACTTAACG-1_1	ICC1_PF	C05	NK T cell	ATCACGACAAGCCGCT-1_1	ICC2_PB	C14	Myeloid cell
AAGGAGCTCTCTGAGA-1_2	DCC_PB	C07	NK T cell	GTAGTCAGTATGAATG-1_1_1	GBC1_PF	C08	Myeloid cell	CCCTCCTAGTGACATA-1_1	GBC2_LN	C12	NK T cell	GACTGCGCATTTCACT-1_1	ICC1_PF	C14	Myeloid cell	ATCACGACACAGCCCA-1_1	ICC2_PB	C11	NK T cell
AAGGCAGCACACTGCG-1_2	DCC_PB	C06	NK cell	GTATCTTAGCGTTCCG-1_1_1	GBC1_PF	C06	T cell	CCCTCCTAGTTAGCGG-1_1	GBC2_LN	C05	T cell	GAGCAGAAGAGTAATC-1_1	ICC1_PF	C12	Myeloid cell	ATCACGACAGCTTCGG-1_1	ICC2_PB	C03	Myeloid cell
AAGGCAGCAGCTGCAC-1_2	DCC_PB	C01	B cell	GTATCTTTCCCAAGTA-1_1_1	GBC1_PF	C02	T cell	CCCTCCTCACTCGACG-1_1	GBC2_LN	C04	B cell	GAGCAGAAGGTGCAAC-1_1	ICC1_PF	C09	Myeloid cell	ATCACGACATTCGACA-1_1	ICC2_PB	C09	NK T cell
AAGGCAGCAGCTTAAC-1_2	DCC_PB	C06	NK cell	GTATCTTTCGCATGAT-1_1_1	GBC1_PF	C08	Myeloid cell	CCCTCCTCAGCTGTTA-1_1	GBC2_LN	C04	B cell	GAGCAGACACCGCTAG-1_1	ICC1_PF	C09	Myeloid cell	ATCACGAGTTGCTCCT-1_1	ICC2_PB	C02	T cell
AAGGCAGGTACAGACG-1_2	DCC_PB	C05	T cell	GTATTCTCACATTAGC-1_1_1	GBC1_PF	C04	NK T cell	CCCTCCTCAGGCAGTA-1_1	GBC2_LN	C08	T cell	GAGCAGATCTTGTATC-1_1	ICC1_PF	C07	Myeloid cell	ATCACGATCGCCTGTT-1_1	ICC2_PB	C09	NK T cell
AAGGCAGGTACTCGCG-1_2	DCC_PB	C06	NK cell	GTATTCTTCGCATGAT-1_1_1	GBC1_PF	C16	Myeloid cell	CCGGGATAGCCCGAAA-1_1	GBC2_LN	C05	T cell	GAGGTGAAGATATGGT-1_1	ICC1_PF	C03	NK T cell	ATCATCTAGAGTGACC-1_1	ICC2_PB	C07	T cell
AAGGCAGGTCTAGCCG-1_2	DCC_PB	C03	NK T cell	GTCAAGTAGAGTTGGC-1_1_1	GBC1_PF	C06	T cell	CCGGGATAGTGAAGAG-1_1	GBC2_LN	C12	NK T cell	GAGGTGAAGGCTAGCA-1_1	ICC1_PF	C17	Myeloid cell	ATCATCTAGGCTAGAC-1_1	ICC2_PB	C05	T cell
AAGGCAGGTGCAACGA-1_2	DCC_PB	C08	Myeloid cell	GTCACAACAGTCGATT-1_1_1	GBC1_PF	C03	T cell	CCGGGATCACTTAAGC-1_1	GBC2_LN	C14	NK cell	GAGGTGAGTTGTCGCG-1_1	ICC1_PF	C09	Myeloid cell	ATCATCTCAATGTTGC-1_1	ICC2_PB	C01	T cell
AAGGCAGGTTCACGGC-1_2	DCC_PB	C03	NK T cell	GTCACAATCGATGAGG-1_1_1	GBC1_PF	C09	B cell	CCGGGATCAGGTTTCA-1_1	GBC2_LN	C14	NK cell	GAGGTGATCCTACAGA-1_1	ICC1_PF	C03	NK T cell	ATCATCTCAATTCCTT-1_1	ICC2_PB	C09	NK T cell
AAGGTTCCAAACTGCT-1_2	DCC_PB	C03	NK T cell	GTCACGGCACGGTTTA-1_1_1	GBC1_PF	C09	B cell	CCGGGATCATCTATGG-1_1	GBC2_LN	C09	B cell	GAGTCCGAGCTCCCAG-1_1	ICC1_PF	C03	NK T cell	ATCATCTCACATGACT-1_1	ICC2_PB	C11	NK T cell
AAGGTTCGTAAGGGCT-1_2	DCC_PB	C06	NK cell	GTCACGGTCAATACCG-1_1_1	GBC1_PF	C03	T cell	CCGGGATTCCAAATGC-1_1	GBC2_LN	C05	T cell	GAGTCCGGTATGGTTC-1_1	ICC1_PF	C07	Myeloid cell	ATCATCTGTATTCGTG-1_1	ICC2_PB	C02	T cell
AAGGTTCGTCCTCCAT-1_2	DCC_PB	C04	T cell	GTCCTCAAGGACACCA-1_1_1	GBC1_PF	C18	B cell	CCGGTAGAGAGGTTAT-1_1	GBC2_LN	C08	T cell	GATCAGTGTCTTGATG-1_1	ICC1_PF	C07	Myeloid cell	ATCATCTGTGCGCTTG-1_1	ICC2_PB	C04	T cell
AAGGTTCTCAGAGCTT-1_2	DCC_PB	C03	NK T cell	GTCCTCACAACTTGAC-1_1_1	GBC1_PF	C19	Myeloid cell	CCGGTAGTCAGCGACC-1_1	GBC2_LN	C04	B cell	GATCGATAGGATGGAA-1_1	ICC1_PF	C03	NK T cell	ATCATCTTCGTGGTCG-1_1	ICC2_PB	C01	T cell
AAGGTTCTCTGTTTGT-1_2	DCC_PB	C03	NK T cell	GTCCTCACAATCAGAA-1_1_1	GBC1_PF	C08	Myeloid cell	CCGGTAGTCCCTGACT-1_1	GBC2_LN	C02	T cell	GATCGATCAATAGAGT-1_1	ICC1_PF	C03	NK T cell	ATCATCTTCTATCCCG-1_1	ICC2_PB	C13	Myeloid cell
AAGGTTCTCTTAGCCC-1_2	DCC_PB	C02	B cell	GTCCTCAGTAAGGGAA-1_1_1	GBC1_PF	C06	T cell	CCGTACTCAAAGCAAT-1_1	GBC2_LN	C06	T cell	GATCGATCATTCCTCG-1_1	ICC1_PF	C03	NK T cell	ATCATCTTCTGAGGGA-1_1	ICC2_PB	C06	NK cell
AAGTCTGAGGGCTCTC-1_2	DCC_PB	C01	B cell	GTCGTAAAGTACGCGA-1_1_1	GBC1_PF	C13	NK T cell	CCGTACTCAGGACCCT-1_1	GBC2_LN	C12	NK T cell	GATCGATGTTTACTCT-1_1	ICC1_PF	C07	Myeloid cell	ATCATCTTCTTATCTG-1_1	ICC2_PB	C14	Myeloid cell
AAGTCTGAGTACATGA-1_2	DCC_PB	C03	NK T cell	GTCGTAATCTTGCATT-1_1_1	GBC1_PF	C02	T cell	CCGTACTGTCAGAATA-1_1	GBC2_LN	C02	T cell	GATCGATTCGCCTGAG-1_1	ICC1_PF	C09	Myeloid cell	ATCATGGCAATCCGAT-1_1	ICC2_PB	C02	T cell
AAGTCTGCACGAAGCA-1_2	DCC_PB	C07	NK T cell	GTCTCGTAGTGGCACA-1_1_1	GBC1_PF	C08	Myeloid cell	CCGTACTGTCTTCAAG-1_1	GBC2_LN	C07	NK T cell	GATCGATTCGCGTTTC-1_1	ICC1_PF	C07	Myeloid cell	ATCATGGCACAGGAGT-1_1	ICC2_PB	C07	T cell
AAGTCTGGTAGCGATG-1_2	DCC_PB	C10	B cell	GTCTCGTCAGCTATTG-1_1_1	GBC1_PF	C03	T cell	CCGTACTGTCTTGATG-1_1	GBC2_LN	C02	T cell	GATCGATTCGTTACAG-1_1	ICC1_PF	C05	NK T cell	ATCATGGCACTATCTT-1_1	ICC2_PB	C01	T cell
AAGTCTGTCGTTGCCT-1_2	DCC_PB	C02	B cell	GTCTCGTTCACTTACT-1_1_1	GBC1_PF	C05	NK cell	CCGTACTTCAACTCTT-1_1	GBC2_LN	C08	T cell	GATCGCGAGAGCCTAG-1_1	ICC1_PF	C05	NK T cell	ATCATGGCAGTAACGG-1_1	ICC2_PB	C01	T cell
AATCCAGAGCAGACTG-1_2	DCC_PB	C03	NK T cell	GTCTCGTTCTTGCAAG-1_1_1	GBC1_PF	C03	T cell	CCGTACTTCTTCATGT-1_1	GBC2_LN	C06	T cell	GATCGCGAGGCTCTTA-1_1	ICC1_PF	C03	NK T cell	ATCATGGGTACATGTC-1_1	ICC2_PB	C08	NK T cell
AATCCAGAGCGATGAC-1_2	DCC_PB	C08	Myeloid cell	GTCTTCGTCTCTAGGA-1_1_1	GBC1_PF	C02	T cell	CCGTGGACACGAAACG-1_1	GBC2_LN	C06	T cell	GATCGCGAGTTCGCGC-1_1	ICC1_PF	C13	NK T cell	ATCATGGGTATTACCG-1_1	ICC2_PB	C03	Myeloid cell
AATCCAGAGGTGCACA-1_2	DCC_PB	C06	NK cell	GTGAAGGAGCGGCTTC-1_1_1	GBC1_PF	C03	T cell	CCGTGGACAGTATAAG-1_1	GBC2_LN	C16	NK T cell	GATCGTACATGCTGGC-1_1	ICC1_PF	C07	Myeloid cell	ATCATGGGTTTGTTGG-1_1	ICC2_PB	C03	Myeloid cell
AATCCAGCAAGCCTAT-1_2	DCC_PB	C04	T cell	GTGCAGCAGGGCTTGA-1_1_1	GBC1_PF	C06	T cell	CCGTGGAGTATAAACG-1_1	GBC2_LN	C18	T cell	GATCGTATCACCGTAA-1_1	ICC1_PF	C03	NK T cell	ATCATGGTCAGTGTTG-1_1	ICC2_PB	C01	T cell
AATCCAGCATCACGTA-1_2	DCC_PB	C08	Myeloid cell	GTGCAGCAGTGCTGCC-1_1_1	GBC1_PF	C11	NK cell	CCGTGGATCAAGCCTA-1_1	GBC2_LN	C01	NK T cell	GATGAAATCAAGAAGT-1_1	ICC1_PF	C01	Myeloid cell	ATCATGGTCCTTTCGG-1_1	ICC2_PB	C08	NK T cell
AATCCAGGTACATCCA-1_2	DCC_PB	C09	Myeloid cell	GTGCAGCGTCTAAACC-1_1_1	GBC1_PF	C07	NK T cell	CCGTTCACACAGAGGT-1_1	GBC2_LN	C08	T cell	GATGAGGCATGGGAAC-1_1	ICC1_PF	C13	NK T cell	ATCATGGTCTGAGTGT-1_1	ICC2_PB	C08	NK T cell
AATCCAGGTCTAAAGA-1_2	DCC_PB	C05	T cell	GTGCAGCGTGGTACAG-1_1_1	GBC1_PF	C08	Myeloid cell	CCGTTCACACCCTATC-1_1	GBC2_LN	C12	NK T cell	GATGCTACAATGGACG-1_1	ICC1_PF	C05	NK T cell	ATCCACCAGAAACCGC-1_1	ICC2_PB	C01	T cell
AATCCAGGTGACCAAG-1_2	DCC_PB	C06	NK cell	GTGCATAGTAGCCTCG-1_1_1	GBC1_PF	C08	Myeloid cell	CCGTTCACAGTAGAGC-1_1	GBC2_LN	C05	T cell	GATGCTACATTACGAC-1_1	ICC1_PF	C03	NK T cell	ATCCACCCAGACGCCT-1_1	ICC2_PB	C08	NK T cell
AATCCAGGTTCCACTC-1_2	DCC_PB	C04	T cell	GTGCATAGTTTGTGTG-1_1_1	GBC1_PF	C08	Myeloid cell	CCGTTCATCCCTAACC-1_1	GBC2_LN	C04	B cell	GATTCAGCATTGTGCA-1_1	ICC1_PF	C09	Myeloid cell	ATCCACCGTTAAGGGC-1_1	ICC2_PB	C03	Myeloid cell
AATCCAGTCATATCGG-1_2	DCC_PB	C02	B cell	GTGCGGTTCATAACCG-1_1_1	GBC1_PF	C08	Myeloid cell	CCTAAAGAGGATGCGT-1_1	GBC2_LN	C05	T cell	GATTCAGTCAGAGGTG-1_1	ICC1_PF	C07	Myeloid cell	ATCCACCGTTGATTGC-1_1	ICC2_PB	C05	T cell
AATCGGTAGATGCGAC-1_2	DCC_PB	C09	Myeloid cell	GTGCTTCTCCGAAGAG-1_1_1	GBC1_PF	C16	Myeloid cell	CCTAAAGAGGATTCGG-1_1	GBC2_LN	C14	NK cell	GCAAACTAGCTAGTCT-1_1	ICC1_PF	C03	NK T cell	ATCCACCTCGTTTGCC-1_1	ICC2_PB	C05	T cell
AATCGGTAGGATGGTC-1_2	DCC_PB	C07	NK T cell	GTGGGTCCATTACCTT-1_1_1	GBC1_PF	C07	NK T cell	CCTAAAGCAACGCACC-1_1	GBC2_LN	C02	T cell	GCAAACTAGGCTCTTA-1_1	ICC1_PF	C07	Myeloid cell	ATCCACCTCTCGAGTA-1_1	ICC2_PB	C01	T cell
AATCGGTAGGTGCTTT-1_2	DCC_PB	C03	NK T cell	GTGGGTCTCGGCCGAT-1_1_1	GBC1_PF	C03	T cell	CCTAAAGGTAACGACG-1_1	GBC2_LN	C16	NK T cell	GCAAACTTCGGCGCAT-1_1	ICC1_PF	C09	Myeloid cell	ATCCACCTCTTGTATC-1_1	ICC2_PB	C07	T cell
AATCGGTAGTCAAGGC-1_2	DCC_PB	C08	Myeloid cell	GTGTGCGCATGGTCAT-1_1_1	GBC1_PF	C08	Myeloid cell	CCTAAAGGTTCACCTC-1_1	GBC2_LN	C03	NK cell	GCAATCAAGTGCCAGA-1_1	ICC1_PF	C05	NK T cell	ATCCGAACACAGGAGT-1_1	ICC2_PB	C02	T cell
AATCGGTAGTCATGCT-1_2	DCC_PB	C02	B cell	GTGTGCGGTCCAGTAT-1_1_1	GBC1_PF	C01	NK cell	CCTACACCACCGTTGG-1_1	GBC2_LN	C06	T cell	GCAATCACATGACGGA-1_1	ICC1_PF	C09	Myeloid cell	ATCCGAACATTGTGCA-1_1	ICC2_PB	C01	T cell
AATCGGTCACGGCTAC-1_2	DCC_PB	C04	T cell	GTGTTAGAGACAGAGA-1_1_1	GBC1_PF	C08	Myeloid cell	CCTACACCAGGAATCG-1_1	GBC2_LN	C05	T cell	GCAATCACATGCTGGC-1_1	ICC1_PF	C09	Myeloid cell	ATCCGAAGTCCGAAGA-1_1	ICC2_PB	C08	NK T cell
AATCGGTGTATAGTAG-1_2	DCC_PB	C06	NK cell	GTGTTAGAGGCGTACA-1_1_1	GBC1_PF	C03	T cell	CCTACACTCAGAGACG-1_1	GBC2_LN	C02	T cell	GCAATCAGTCGTCTTC-1_1	ICC1_PF	C09	Myeloid cell	ATCCGAAGTCTCTTTA-1_1	ICC2_PB	C05	T cell
AATCGGTTCTTGCCGT-1_2	DCC_PB	C09	Myeloid cell	GTTAAGCAGACTACAA-1_1_1	GBC1_PF	C18	B cell	CCTACACTCCTTAATC-1_1	GBC2_LN	C02	T cell	GCAATCAGTCTCCCTA-1_1	ICC1_PF	C09	Myeloid cell	ATCCGAAGTGATAAGT-1_1	ICC2_PB	C08	NK T cell
ACACCAAAGCGATATA-1_2	DCC_PB	C10	B cell	GTTACAGCAGTCAGAG-1_1_1	GBC1_PF	C08	Myeloid cell	CCTACCACAAGCCATT-1_1	GBC2_LN	C04	B cell	GCAATCATCACAATGC-1_1	ICC1_PF	C05	NK T cell	ATCCGAAGTGCAGACA-1_1	ICC2_PB	C01	T cell
ACACCAAAGTGTACCT-1_2	DCC_PB	C05	T cell	GTTACAGGTCGAATCT-1_1_1	GBC1_PF	C08	Myeloid cell	CCTACCACATAAGACA-1_1	GBC2_LN	C10	Myeloid cell	GCAATCATCATACGGT-1_1	ICC1_PF	C07	Myeloid cell	ATCCGAATCTTATCTG-1_1	ICC2_PB	C03	Myeloid cell
ACACCAACACCTCGGA-1_2	DCC_PB	C05	T cell	GTTCGGGCATACTACG-1_1_1	GBC1_PF	C16	Myeloid cell	CCTACCAGTCCAGTTA-1_1	GBC2_LN	C02	T cell	GCACATACAGAGTGTG-1_1	ICC1_PF	C03	NK T cell	ATCGAGTAGAGCAATT-1_1	ICC2_PB	C02	T cell
ACACCAACACGGTAGA-1_2	DCC_PB	C05	T cell	GTTCGGGGTACTTGAC-1_1_1	GBC1_PF	C08	Myeloid cell	CCTACCAGTCTAGGTT-1_1	GBC2_LN	C06	T cell	GCACATACATCGGAAG-1_1	ICC1_PF	C09	Myeloid cell	ATCGAGTAGCAATCTC-1_1	ICC2_PB	C09	NK T cell
ACACCAAGTAGAAAGG-1_2	DCC_PB	C05	T cell	GTTCGGGGTGTGGTTT-1_1_1	GBC1_PF	C16	Myeloid cell	CCTACCAGTTAGATGA-1_1	GBC2_LN	C04	B cell	GCACATATCACCACCT-1_1	ICC1_PF	C09	Myeloid cell	ATCGAGTAGTGGAGTC-1_1	ICC2_PB	C02	T cell
ACACCAAGTCACTTCC-1_2	DCC_PB	C08	Myeloid cell	GTTCTCGAGGCACATG-1_1_1	GBC1_PF	C09	B cell	CCTACCATCGAGAGCA-1_1	GBC2_LN	C11	Myeloid cell	GCACTCTAGGTGTGGT-1_1	ICC1_PF	C13	NK T cell	ATCGAGTCACCGATAT-1_1	ICC2_PB	C04	T cell
ACACCAAGTTATTCTC-1_2	DCC_PB	C05	T cell	GTTCTCGGTCGTGGCT-1_1_1	GBC1_PF	C12	NK T cell	CCTAGCTAGCCAGAAC-1_1	GBC2_LN	C04	B cell	GCACTCTCACGACTCG-1_1	ICC1_PF	C09	Myeloid cell	ATCGAGTCATGGTTGT-1_1	ICC2_PB	C01	T cell
ACACCAAGTTGAACTC-1_2	DCC_PB	C08	Myeloid cell	GTTTCTATCTAAGCCA-1_1_1	GBC1_PF	C08	Myeloid cell	CCTAGCTAGCGCCTCA-1_1	GBC2_LN	C02	T cell	GCACTCTCAGCCACCA-1_1	ICC1_PF	C13	NK T cell	ATCGAGTGTGCAACGA-1_1	ICC2_PB	C01	T cell
ACACCCTAGACTGGGT-1_2	DCC_PB	C03	NK T cell	TAAACCGGTTTCCACC-1_1_1	GBC1_PF	C14	T cell	CCTAGCTCAAGCGCTC-1_1	GBC2_LN	C13	T cell	GCACTCTCAGTCAGAG-1_1	ICC1_PF	C05	NK T cell	ATCGAGTGTTAAGACA-1_1	ICC2_PB	C06	NK cell
ACACCCTAGCAATATG-1_2	DCC_PB	C04	T cell	TAAACCGTCTCTGAGA-1_1_1	GBC1_PF	C03	T cell	CCTAGCTCACATTAGC-1_1	GBC2_LN	C09	B cell	GCACTCTTCAACACAC-1_1	ICC1_PF	C05	NK T cell	ATCGAGTTCATGCTCC-1_1	ICC2_PB	C06	NK cell
ACACCCTAGGCGACAT-1_2	DCC_PB	C06	NK cell	TAAGAGAAGGTGCACA-1_1_1	GBC1_PF	C16	Myeloid cell	CCTAGCTCACTACAGT-1_1	GBC2_LN	C12	NK T cell	GCAGCCAAGGCATTGG-1_1	ICC1_PF	C09	Myeloid cell	ATCGAGTTCTGTTGAG-1_1	ICC2_PB	C07	T cell
ACACCCTGTCAACATC-1_2	DCC_PB	C03	NK T cell	TAAGAGAGTCCCTTGT-1_1_1	GBC1_PF	C08	Myeloid cell	CCTAGCTGTAAGGGCT-1_1	GBC2_LN	C08	T cell	GCAGCCAGTACATGTC-1_1	ICC1_PF	C03	NK T cell	ATCTACTCAAGCTGGA-1_1	ICC2_PB	C11	NK T cell
ACACCCTGTCCAACTA-1_2	DCC_PB	C03	NK T cell	TAAGCGTAGAACAACT-1_1_1	GBC1_PF	C03	T cell	CCTAGCTGTCTGCAAT-1_1	GBC2_LN	C14	NK cell	GCAGCCATCGCCGTGA-1_1	ICC1_PF	C12	Myeloid cell	ATCTACTCACACCGCA-1_1	ICC2_PB	C04	T cell
ACACCCTGTGTCCTCT-1_2	DCC_PB	C03	NK T cell	TAAGCGTGTGGCAAAC-1_1_1	GBC1_PF	C02	T cell	CCTAGCTTCCCTTGCA-1_1	GBC2_LN	C06	T cell	GCAGTTAAGGGAGTAA-1_1	ICC1_PF	C05	NK T cell	ATCTACTCATCCGGGT-1_1	ICC2_PB	C07	T cell
ACACCCTTCTGTCCGT-1_2	DCC_PB	C04	T cell	TAAGCGTTCCACGTGG-1_1_1	GBC1_PF	C08	Myeloid cell	CCTAGCTTCGCGCCAA-1_1	GBC2_LN	C08	T cell	GCAGTTACAAGCCGCT-1_1	ICC1_PF	C03	NK T cell	ATCTACTGTACAGACG-1_1	ICC2_PB	C08	NK T cell
ACACCGGAGAGACTTA-1_2	DCC_PB	C07	NK T cell	TAAGTGCCACGTCTCT-1_1_1	GBC1_PF	C04	NK T cell	CCTAGCTTCTTCTGGC-1_1	GBC2_LN	C08	T cell	GCATACAAGTACGTTC-1_1	ICC1_PF	C03	NK T cell	ATCTACTGTCCAGTAT-1_1	ICC2_PB	C03	Myeloid cell
ACACCGGAGCTCCTTC-1_2	DCC_PB	C03	NK T cell	TAAGTGCTCAGGATCT-1_1_1	GBC1_PF	C14	T cell	CCTATTAAGGTACTCT-1_1	GBC2_LN	C06	T cell	GCATACACATGCCCGA-1_1	ICC1_PF	C03	NK T cell	ATCTGCCAGCTGTTCA-1_1	ICC2_PB	C03	Myeloid cell
ACACCGGCAAGTTGTC-1_2	DCC_PB	C06	NK cell	TACACGATCTTAACCT-1_1_1	GBC1_PF	C16	Myeloid cell	CCTATTAGTATATCCG-1_1	GBC2_LN	C17	Myeloid cell	GCATGCGAGGCTAGGT-1_1	ICC1_PF	C14	Myeloid cell	ATCTGCCAGTGGGTTG-1_1	ICC2_PB	C01	T cell
ACACCGGCAATGTAAG-1_2	DCC_PB	C06	NK cell	TACAGTGAGACCTAGG-1_1_1	GBC1_PF	C09	B cell	CCTATTATCGGAATCT-1_1	GBC2_LN	C02	T cell	GCATGCGCAAGTTGTC-1_1	ICC1_PF	C09	Myeloid cell	ATCTGCCCACAACGTT-1_1	ICC2_PB	C06	NK cell
ACACCGGCAGTCGTGC-1_2	DCC_PB	C08	Myeloid cell	TACAGTGCAGACAGGT-1_1_1	GBC1_PF	C11	NK cell	CCTATTATCTGCTTGC-1_1	GBC2_LN	C05	T cell	GCATGCGCACGACTCG-1_1	ICC1_PF	C03	NK T cell	ATCTGCCCACCAGATT-1_1	ICC2_PB	C03	Myeloid cell
ACACCGGTCGTACGGC-1_2	DCC_PB	C06	NK cell	TACAGTGTCCGGGTGT-1_1_1	GBC1_PF	C02	T cell	CCTCAGTAGGCTCAGA-1_1	GBC2_LN	C06	T cell	GCATGCGGTACCGAGA-1_1	ICC1_PF	C13	NK T cell	ATCTGCCCACCAGCAC-1_1	ICC2_PB	C01	T cell
ACACTGAAGCTCCTCT-1_2	DCC_PB	C02	B cell	TACAGTGTCCTAGTGA-1_1_1	GBC1_PF	C16	Myeloid cell	CCTCAGTCATCATCCC-1_1	GBC2_LN	C10	Myeloid cell	GCATGCGGTAGTAGTA-1_1	ICC1_PF	C03	NK T cell	ATCTGCCCAGCTGGCT-1_1	ICC2_PB	C07	T cell
ACACTGAAGGCATGTG-1_2	DCC_PB	C07	NK T cell	TACCTATAGCCCAGCT-1_1_1	GBC1_PF	C12	NK T cell	CCTCAGTGTCTTTCAT-1_1	GBC2_LN	C02	T cell	GCATGCGGTGGTACAG-1_1	ICC1_PF	C04	T cell	ATCTGCCCAGGCAGTA-1_1	ICC2_PB	C02	T cell
ACACTGAAGGCTAGAC-1_2	DCC_PB	C03	NK T cell	TACCTATGTGCAGACA-1_1_1	GBC1_PF	C08	Myeloid cell	CCTCAGTGTTCCCGAG-1_1	GBC2_LN	C02	T cell	GCATGTAGTTACGCGC-1_1	ICC1_PF	C05	NK T cell	ATCTGCCCAGTAAGCG-1_1	ICC2_PB	C11	NK T cell
ACACTGACAAGAGGCT-1_2	DCC_PB	C05	T cell	TACCTATTCGCCATAA-1_1_1	GBC1_PF	C16	Myeloid cell	CCTCAGTTCAGTACGT-1_1	GBC2_LN	C05	T cell	GCATGTAGTTTGGCGC-1_1	ICC1_PF	C09	Myeloid cell	ATCTGCCGTAACGACG-1_1	ICC2_PB	C14	Myeloid cell
ACACTGAGTCCAGTAT-1_2	DCC_PB	C01	B cell	TACCTTAGTCCGAATT-1_1_1	GBC1_PF	C08	Myeloid cell	CCTCAGTTCGCCAGCA-1_1	GBC2_LN	C17	Myeloid cell	GCCAAATGTAAATACG-1_1	ICC1_PF	C12	Myeloid cell	ATCTGCCGTAGCCTAT-1_1	ICC2_PB	C03	Myeloid cell
ACACTGAGTCCAGTTA-1_2	DCC_PB	C04	T cell	TACCTTATCGCAAGCC-1_1_1	GBC1_PF	C02	T cell	CCTCTGAAGAGACGAA-1_1	GBC2_LN	C07	NK T cell	GCCAAATTCAGTACGT-1_1	ICC1_PF	C05	NK T cell	ATCTGCCGTCATGCCG-1_1	ICC2_PB	C02	T cell
ACACTGAGTGTTTGTG-1_2	DCC_PB	C06	NK cell	TACCTTATCTGAGTGT-1_1_1	GBC1_PF	C08	Myeloid cell	CCTCTGAAGTATCGAA-1_1	GBC2_LN	C06	T cell	GCCAAATTCATTTGGG-1_1	ICC1_PF	C07	Myeloid cell	ATCTGCCGTTGTGGAG-1_1	ICC2_PB	C01	T cell
ACACTGATCACCCTCA-1_2	DCC_PB	C05	T cell	TACGGATCACTCGACG-1_1_1	GBC1_PF	C16	Myeloid cell	CCTCTGACACGAAAGC-1_1	GBC2_LN	C04	B cell	GCCTCTACACGAAGCA-1_1	ICC1_PF	C07	Myeloid cell	ATCTGCCTCGCTAGCG-1_1	ICC2_PB	C01	T cell
ACACTGATCAGTTTGG-1_2	DCC_PB	C03	NK T cell	TACGGGCAGGCAGTCA-1_1_1	GBC1_PF	C11	NK cell	CCTCTGAGTCGCGTGT-1_1	GBC2_LN	C08	T cell	GCCTCTAGTAAATACG-1_1	ICC1_PF	C09	Myeloid cell	ATCTGCCTCGTGGTCG-1_1	ICC2_PB	C05	T cell
ACAGCCGCATTTGCCC-1_2	DCC_PB	C09	Myeloid cell	TACGGGCGTTCCAACA-1_1_1	GBC1_PF	C05	NK cell	CCTCTGAGTGCGATAG-1_1	GBC2_LN	C02	T cell	GCCTCTAGTCCGCTGA-1_1	ICC1_PF	C12	Myeloid cell	ATCTGCCTCTTGCCGT-1_1	ICC2_PB	C02	T cell
ACAGCCGGTCCAGTGC-1_2	DCC_PB	C01	B cell	TACGGTAAGAACTCGG-1_1_1	GBC1_PF	C03	T cell	CCTCTGATCCTAGTGA-1_1	GBC2_LN	C08	T cell	GCGACCAGTCGGGTCT-1_1	ICC1_PF	C05	NK T cell	ATGAGGGAGACGACGT-1_1	ICC2_PB	C06	NK cell
ACAGCCGGTGAAGGCT-1_2	DCC_PB	C06	NK cell	TACTCATTCAGCACAT-1_1_1	GBC1_PF	C03	T cell	CCTTACGAGTTGAGAT-1_1	GBC2_LN	C02	T cell	GCGAGAACACCGAAAG-1_1	ICC1_PF	C05	NK T cell	ATGAGGGCAAAGTCAA-1_1	ICC2_PB	C07	T cell
ACAGCCGGTGCGATAG-1_2	DCC_PB	C12	NK cell	TACTCATTCAGTTTGG-1_1_1	GBC1_PF	C04	NK T cell	CCTTACGGTTACAGAA-1_1	GBC2_LN	C08	T cell	GCGAGAACACGCGAAA-1_1	ICC1_PF	C14	Myeloid cell	ATGAGGGCAATAGCAA-1_1	ICC2_PB	C02	T cell
ACAGCCGGTTCAGACT-1_2	DCC_PB	C07	NK T cell	TACTCGCTCCGCTGTT-1_1_1	GBC1_PF	C08	Myeloid cell	CCTTACGTCAGAGCTT-1_1	GBC2_LN	C10	Myeloid cell	GCGCAACAGACTAGAT-1_1	ICC1_PF	C06	T cell	ATGAGGGCAATCCGAT-1_1	ICC2_PB	C05	T cell
ACAGCCGGTTCTGGTA-1_2	DCC_PB	C03	NK T cell	TACTCGCTCCTTTCTC-1_1_1	GBC1_PF	C16	Myeloid cell	CCTTCCCAGGGTCTCC-1_1	GBC2_LN	C05	T cell	GCGCAACGTATTACCG-1_1	ICC1_PF	C09	Myeloid cell	ATGAGGGGTAGATTAG-1_1	ICC2_PB	C01	T cell
ACAGCCGTCACGACTA-1_2	DCC_PB	C07	NK T cell	TACTTACAGGGTTTCT-1_1_1	GBC1_PF	C12	NK T cell	CCTTCCCCAAGTAGTA-1_1	GBC2_LN	C09	B cell	GCGCAACGTCGCGAAA-1_1	ICC1_PF	C05	NK T cell	ATGAGGGGTCCTCTTG-1_1	ICC2_PB	C02	T cell
ACAGCCGTCAGCATGT-1_2	DCC_PB	C01	B cell	TACTTACTCAGAAATG-1_1_1	GBC1_PF	C16	Myeloid cell	CCTTCCCCAGTGGAGT-1_1	GBC2_LN	C04	B cell	GCGCAACGTGGTGTAG-1_1	ICC1_PF	C14	Myeloid cell	ATGAGGGTCAAAGACA-1_1	ICC2_PB	C03	Myeloid cell
ACAGCCGTCCGTAGGC-1_2	DCC_PB	C08	Myeloid cell	TACTTACTCTTGCAAG-1_1_1	GBC1_PF	C08	Myeloid cell	CCTTCCCCATCGATTG-1_1	GBC2_LN	C02	T cell	GCGCAACTCGCCGTGA-1_1	ICC1_PF	C07	Myeloid cell	ATGAGGGTCACCTCGT-1_1	ICC2_PB	C01	T cell
ACAGCCGTCGGTCTAA-1_2	DCC_PB	C06	NK cell	TAGCCGGAGAGGGATA-1_1_1	GBC1_PF	C09	B cell	CCTTCCCGTAGAGTGC-1_1	GBC2_LN	C01	NK T cell	GCGCAGTCAAACTGTC-1_1	ICC1_PF	C03	NK T cell	ATGAGGGTCCGATATG-1_1	ICC2_PB	C05	T cell
ACAGCTAAGGGCTTGA-1_2	DCC_PB	C07	NK T cell	TAGCCGGAGGCTAGGT-1_1_1	GBC1_PF	C18	B cell	CCTTCCCGTTGACGTT-1_1	GBC2_LN	C09	B cell	GCGCAGTTCCGATATG-1_1	ICC1_PF	C08	B cell	ATGAGGGTCGACGGAA-1_1	ICC2_PB	C06	NK cell
ACAGCTAAGGTTCCTA-1_2	DCC_PB	C08	Myeloid cell	TAGCCGGTCGCAAGCC-1_1_1	GBC1_PF	C18	B cell	CCTTCCCTCGGCGCTA-1_1	GBC2_LN	C06	T cell	GCGCAGTTCGAATGCT-1_1	ICC1_PF	C09	Myeloid cell	ATGAGGGTCGTACCGG-1_1	ICC2_PB	C04	T cell
ACAGCTAAGTCCAGGA-1_2	DCC_PB	C03	NK T cell	TAGCCGGTCTCACATT-1_1_1	GBC1_PF	C06	T cell	CCTTCGAAGGTGATAT-1_1	GBC2_LN	C13	T cell	GCGCCAAAGTAGGTGC-1_1	ICC1_PF	C03	NK T cell	ATGCGATAGAGTAATC-1_1	ICC2_PB	C03	Myeloid cell
ACAGCTACACATAACC-1_2	DCC_PB	C08	Myeloid cell	TAGGCATAGAGTAATC-1_1_1	GBC1_PF	C08	Myeloid cell	CCTTCGAGTAAGTGGC-1_1	GBC2_LN	C04	B cell	GCGCCAATCTTTAGGG-1_1	ICC1_PF	C09	Myeloid cell	ATGCGATAGCACAGGT-1_1	ICC2_PB	C02	T cell
ACAGCTAGTTGTCTTT-1_2	DCC_PB	C06	NK cell	TAGGCATAGGCCCTCA-1_1_1	GBC1_PF	C08	Myeloid cell	CCTTCGAGTACTTAGC-1_1	GBC2_LN	C08	T cell	GCGCGATAGGTGCACA-1_1	ICC1_PF	C03	NK T cell	ATGCGATCACTTCTGC-1_1	ICC2_PB	C14	Myeloid cell
ACAGCTATCAAACAAG-1_2	DCC_PB	C02	B cell	TAGGCATAGTACGATA-1_1_1	GBC1_PF	C02	T cell	CCTTCGAGTCGACTGC-1_1	GBC2_LN	C04	B cell	GCGCGATAGTCCCACG-1_1	ICC1_PF	C09	Myeloid cell	ATGCGATCAGGACCCT-1_1	ICC2_PB	C02	T cell
ACAGCTATCAACACAC-1_2	DCC_PB	C03	NK T cell	TAGGCATGTAGCACGA-1_1_1	GBC1_PF	C08	Myeloid cell	CCTTCGAGTGTTTGTG-1_1	GBC2_LN	C12	NK T cell	GCGCGATGTGAGTGAC-1_1	ICC1_PF	C09	Myeloid cell	ATGCGATCAGTCGTGC-1_1	ICC2_PB	C05	T cell
ACAGCTATCAAGGCTT-1_2	DCC_PB	C05	T cell	TAGGCATTCAACGAAA-1_1_1	GBC1_PF	C05	NK cell	CCTTCGAGTTCGCTAA-1_1	GBC2_LN	C09	B cell	GCGCGATTCAATACCG-1_1	ICC1_PF	C09	Myeloid cell	ATGCGATGTAGCCTAT-1_1	ICC2_PB	C03	Myeloid cell
ACATACGCAAAGCAAT-1_2	DCC_PB	C08	Myeloid cell	TAGGCATTCTTGTACT-1_1_1	GBC1_PF	C04	NK T cell	CCTTCGAGTTGCGCAC-1_1	GBC2_LN	C04	B cell	GCGCGATTCATCGCTC-1_1	ICC1_PF	C07	Myeloid cell	ATGCGATGTCAGAATA-1_1	ICC2_PB	C04	T cell
ACATACGCAATCTACG-1_2	DCC_PB	C02	B cell	TAGTGGTAGGAGTCTG-1_1_1	GBC1_PF	C08	Myeloid cell	CCTTCGATCTGTGCAA-1_1	GBC2_LN	C06	T cell	GCGGGTTGTGTGGTTT-1_1	ICC1_PF	C09	Myeloid cell	ATGCGATGTCCGAATT-1_1	ICC2_PB	C01	T cell
ACATACGCACCCTATC-1_2	DCC_PB	C06	NK cell	TAGTGGTAGTACCGGA-1_1_1	GBC1_PF	C09	B cell	CGAACATCACATCCGG-1_1	GBC2_LN	C12	NK T cell	GCGGGTTTCCCTCTTT-1_1	ICC1_PF	C09	Myeloid cell	ATGCGATGTTTGTTGG-1_1	ICC2_PB	C02	T cell
ACATACGGTGTGGTTT-1_2	DCC_PB	C02	B cell	TAGTGGTTCAGTTAGC-1_1_1	GBC1_PF	C08	Myeloid cell	CGAACATTCACAGTAC-1_1	GBC2_LN	C05	T cell	GCTCCTAAGTACGCGA-1_1	ICC1_PF	C07	Myeloid cell	ATGCGATTCCAAGTAC-1_1	ICC2_PB	C13	Myeloid cell
ACATACGGTTCTCATT-1_2	DCC_PB	C06	NK cell	TAGTTGGCACACATGT-1_1_1	GBC1_PF	C12	NK T cell	CGAACATTCAGAGGTG-1_1	GBC2_LN	C02	T cell	GCTCCTACAATCCGAT-1_1	ICC1_PF	C09	Myeloid cell	ATGGGAGAGGCAGGTT-1_1	ICC2_PB	C02	T cell
ACATACGGTTTCCACC-1_2	DCC_PB	C06	NK cell	TAGTTGGGTCCGCTGA-1_1_1	GBC1_PF	C04	NK T cell	CGAACATTCTGATTCT-1_1	GBC2_LN	C08	T cell	GCTCCTAGTGATAAAC-1_1	ICC1_PF	C03	NK T cell	ATGGGAGCAGCTTCGG-1_1	ICC2_PB	C05	T cell
ACATACGTCAACACCA-1_2	DCC_PB	C04	T cell	TATCAGGAGAGCTGCA-1_1_1	GBC1_PF	C06	T cell	CGAATGTAGACCGGAT-1_1	GBC2_LN	C09	B cell	GCTCCTAGTTCAGTAC-1_1	ICC1_PF	C03	NK T cell	ATGGGAGCATGGTAGG-1_1	ICC2_PB	C01	T cell
ACATCAGAGGTTCCTA-1_2	DCC_PB	C02	B cell	TATCAGGCAAGCGTAG-1_1_1	GBC1_PF	C05	NK cell	CGAATGTAGACTGTAA-1_1	GBC2_LN	C09	B cell	GCTCCTAGTTCGGGCT-1_1	ICC1_PF	C07	Myeloid cell	ATGGGAGGTCCGTTAA-1_1	ICC2_PB	C10	B cell
ACATCAGCATGCAACT-1_2	DCC_PB	C07	NK T cell	TATCTCAGTGGAAAGA-1_1_1	GBC1_PF	C03	T cell	CGAATGTCAACACCTA-1_1	GBC2_LN	C17	Myeloid cell	GCTCCTATCCCAGGTG-1_1	ICC1_PF	C07	Myeloid cell	ATGGGAGGTGATGTGG-1_1	ICC2_PB	C02	T cell
ACATCAGGTAGCCTCG-1_2	DCC_PB	C08	Myeloid cell	TATGCCCCACATCTTT-1_1_1	GBC1_PF	C02	T cell	CGAATGTCAGCCTGTG-1_1	GBC2_LN	C04	B cell	GCTCCTATCGTCGTTC-1_1	ICC1_PF	C07	Myeloid cell	ATGGGAGGTTCTGAAC-1_1	ICC2_PB	C01	T cell
ACATCAGTCAACACTG-1_2	DCC_PB	C05	T cell	TATGCCCGTGAAATCA-1_1_1	GBC1_PF	C08	Myeloid cell	CGAATGTGTGATAAGT-1_1	GBC2_LN	C04	B cell	GCTCCTATCTGAGGGA-1_1	ICC1_PF	C09	Myeloid cell	ATGGGAGTCAGCGACC-1_1	ICC2_PB	C07	T cell
ACATCAGTCAACTCTT-1_2	DCC_PB	C05	T cell	TATGCCCTCTCGATGA-1_1_1	GBC1_PF	C06	T cell	CGAATGTGTTATGCGT-1_1	GBC2_LN	C02	T cell	GCTCTGTCACATCCGG-1_1	ICC1_PF	C09	Myeloid cell	ATGGGAGTCCACGACG-1_1	ICC2_PB	C03	Myeloid cell
ACATCAGTCAAGCCTA-1_2	DCC_PB	C07	NK T cell	TATTACCGTAGCTTGT-1_1_1	GBC1_PF	C09	B cell	CGAATGTTCTTCAACT-1_1	GBC2_LN	C09	B cell	GCTCTGTCAGACGCTC-1_1	ICC1_PF	C14	Myeloid cell	ATGGGAGTCCGCATAA-1_1	ICC2_PB	C05	T cell
ACATCAGTCAGCATGT-1_2	DCC_PB	C08	Myeloid cell	TATTACCTCACGGTTA-1_1_1	GBC1_PF	C11	NK cell	CGACCTTAGGCTAGCA-1_1	GBC2_LN	C09	B cell	GCTCTGTGTTGGACCC-1_1	ICC1_PF	C06	T cell	ATGTGTGAGCAGCGTA-1_1	ICC2_PB	C07	T cell
ACATCAGTCCGCATCT-1_2	DCC_PB	C03	NK T cell	TCAACGACATGACATC-1_1_1	GBC1_PF	C12	NK T cell	CGACCTTGTTTGCATG-1_1	GBC2_LN	C10	Myeloid cell	GCTGCAGAGGGAACGG-1_1	ICC1_PF	C07	Myeloid cell	ATGTGTGCAACCGCCA-1_1	ICC2_PB	C01	T cell
ACATCAGTCGCCCTTA-1_2	DCC_PB	C08	Myeloid cell	TCAACGATCATGCTCC-1_1_1	GBC1_PF	C04	NK T cell	CGACTTCAGACTAGAT-1_1	GBC2_LN	C12	NK T cell	GCTGCAGCACCATGTA-1_1	ICC1_PF	C05	NK T cell	ATGTGTGCAAGGACAC-1_1	ICC2_PB	C03	Myeloid cell
ACATCAGTCTCTGAGA-1_2	DCC_PB	C06	NK cell	TCAACGATCGCTTAGA-1_1_1	GBC1_PF	C08	Myeloid cell	CGACTTCAGGTGATAT-1_1	GBC2_LN	C04	B cell	GCTGCAGCAGTCGTGC-1_1	ICC1_PF	C09	Myeloid cell	ATGTGTGCAGGGTACA-1_1	ICC2_PB	C09	NK T cell
ACATCAGTCTTCCTTC-1_2	DCC_PB	C03	NK T cell	TCAACGATCGGCTACG-1_1_1	GBC1_PF	C05	NK cell	CGACTTCAGTACGATA-1_1	GBC2_LN	C12	NK T cell	GCTGCAGGTAAGGATT-1_1	ICC1_PF	C07	Myeloid cell	ATGTGTGCAGGTCGTC-1_1	ICC2_PB	C07	T cell
ACATGGTAGCTTCGCG-1_2	DCC_PB	C07	NK T cell	TCAATCTAGCGATGAC-1_1_1	GBC1_PF	C10	T cell	CGACTTCAGTGCAAGC-1_1	GBC2_LN	C16	NK T cell	GCTGCAGGTCTCACCT-1_1	ICC1_PF	C03	NK T cell	ATGTGTGGTAAGTGTA-1_1	ICC2_PB	C01	T cell
ACATGGTCAATGTTGC-1_2	DCC_PB	C01	B cell	TCACAAGTCTCGGACG-1_1_1	GBC1_PF	C13	NK T cell	CGACTTCTCAGCTGGC-1_1	GBC2_LN	C05	T cell	GCTGCAGTCACCGGGT-1_1	ICC1_PF	C09	Myeloid cell	ATGTGTGGTATAGGTA-1_1	ICC2_PB	C05	T cell
ACATGGTCACACGCTG-1_2	DCC_PB	C01	B cell	TCACGAAAGCTATGCT-1_1_1	GBC1_PF	C08	Myeloid cell	CGACTTCTCCATGAGT-1_1	GBC2_LN	C04	B cell	GCTGCAGTCCACGACG-1_1	ICC1_PF	C08	B cell	ATGTGTGGTCATTAGC-1_1	ICC2_PB	C15	Myeloid cell
ACATGGTCATCGGACC-1_2	DCC_PB	C03	NK T cell	TCACGAACATTCTTAC-1_1_1	GBC1_PF	C09	B cell	CGAGAAGAGACTTTCG-1_1	GBC2_LN	C06	T cell	GCTGCAGTCGTCTGCT-1_1	ICC1_PF	C14	Myeloid cell	ATGTGTGGTGACTACT-1_1	ICC2_PB	C05	T cell
ACATGGTGTCCTCTTG-1_2	DCC_PB	C01	B cell	TCACGAATCACTATTC-1_1_1	GBC1_PF	C06	T cell	CGAGAAGCACCTCGGA-1_1	GBC2_LN	C08	T cell	GCTGCGACATACAGCT-1_1	ICC1_PF	C05	NK T cell	ATGTGTGGTTGTCTTT-1_1	ICC2_PB	C01	T cell
ACATGGTGTTACTGAC-1_2	DCC_PB	C03	NK T cell	TCACGAATCACTCTTA-1_1_1	GBC1_PF	C08	Myeloid cell	CGAGCCACAGCGTTCG-1_1	GBC2_LN	C08	T cell	GCTGCTTCAAATCCGT-1_1	ICC1_PF	C12	Myeloid cell	ATGTGTGTCAACCAAC-1_1	ICC2_PB	C02	T cell
ACATGGTTCCATGAAC-1_2	DCC_PB	C06	NK cell	TCAGATGCACATCCGG-1_1_1	GBC1_PF	C16	Myeloid cell	CGATCGGCATTCCTCG-1_1	GBC2_LN	C10	Myeloid cell	GCTGCTTCATTGGCGC-1_1	ICC1_PF	C09	Myeloid cell	ATTACTCAGGCTAGAC-1_1	ICC2_PB	C02	T cell
ACCAGTAAGAAGGACA-1_2	DCC_PB	C07	NK T cell	TCAGCTCCAATGAATG-1_1_1	GBC1_PF	C06	T cell	CGATCGGGTGCGAAAC-1_1	GBC2_LN	C06	T cell	GCTGCTTGTGTAATGA-1_1	ICC1_PF	C17	Myeloid cell	ATTACTCAGTCAATAG-1_1	ICC2_PB	C01	T cell
ACCAGTAAGTTGTAGA-1_2	DCC_PB	C02	B cell	TCAGCTCTCCAATGGT-1_1_1	GBC1_PF	C02	T cell	CGATCGGGTTCTCATT-1_1	GBC2_LN	C05	T cell	GCTGCTTGTGTCGCTG-1_1	ICC1_PF	C14	Myeloid cell	ATTACTCCAAGTTGTC-1_1	ICC2_PB	C06	NK cell
ACCAGTACAATAGAGT-1_2	DCC_PB	C04	T cell	TCAGCTCTCTCAACTT-1_1_1	GBC1_PF	C18	B cell	CGATCGGTCAGATAAG-1_1	GBC2_LN	C08	T cell	GCTGCTTGTTCCGTCT-1_1	ICC1_PF	C05	NK T cell	ATTACTCCATCGACGC-1_1	ICC2_PB	C02	T cell
ACCAGTACAGATGGGT-1_2	DCC_PB	C07	NK T cell	TCAGGATAGATCTGCT-1_1_1	GBC1_PF	C03	T cell	CGATCGGTCAGCTGGC-1_1	GBC2_LN	C04	B cell	GCTGCTTGTTGTACAC-1_1	ICC1_PF	C01	Myeloid cell	ATTACTCCATCGGGTC-1_1	ICC2_PB	C08	NK T cell
ACCAGTAGTAACGACG-1_2	DCC_PB	C03	NK T cell	TCAGGATTCACTCTTA-1_1_1	GBC1_PF	C03	T cell	CGATCGGTCTTCTGGC-1_1	GBC2_LN	C05	T cell	GCTGCTTGTTTGTTGG-1_1	ICC1_PF	C09	Myeloid cell	ATTACTCGTCAGAAGC-1_1	ICC2_PB	C05	T cell
ACCAGTATCGCCTGTT-1_2	DCC_PB	C07	NK T cell	TCAGGTAAGCGTTGCC-1_1_1	GBC1_PF	C19	Myeloid cell	CGATGGCAGTAAGTAC-1_1	GBC2_LN	C05	T cell	GCTGCTTTCAGTTGAC-1_1	ICC1_PF	C09	Myeloid cell	ATTACTCGTCTCCACT-1_1	ICC2_PB	C05	T cell
ACCCACTAGAGCCTAG-1_2	DCC_PB	C04	T cell	TCAGGTAAGTCGATAA-1_1_1	GBC1_PF	C04	NK T cell	CGATGGCAGTGTGAAT-1_1	GBC2_LN	C13	T cell	GCTGGGTCAGTAAGAT-1_1	ICC1_PF	C13	NK T cell	ATTACTCGTTACAGAA-1_1	ICC2_PB	C01	T cell
ACCCACTAGTCCGGTC-1_2	DCC_PB	C05	T cell	TCATTACAGAATAGGG-1_1_1	GBC1_PF	C09	B cell	CGATGGCCATAGTAAG-1_1	GBC2_LN	C08	T cell	GCTGGGTGTATAGGTA-1_1	ICC1_PF	C03	NK T cell	ATTACTCGTTCTGAAC-1_1	ICC2_PB	C10	B cell
ACCCACTCAATGTAAG-1_2	DCC_PB	C08	Myeloid cell	TCATTACAGCGTTTAC-1_1_1	GBC1_PF	C08	Myeloid cell	CGATGGCGTCTGCGGT-1_1	GBC2_LN	C02	T cell	GCTTCCAAGCGATTCT-1_1	ICC1_PF	C03	NK T cell	ATTACTCTCATGCAAC-1_1	ICC2_PB	C03	Myeloid cell
ACCCACTCACGACTCG-1_2	DCC_PB	C10	B cell	TCATTACTCGGAAATA-1_1_1	GBC1_PF	C08	Myeloid cell	CGATGGCGTTGTCGCG-1_1	GBC2_LN	C05	T cell	GCTTCCAGTTAGAACA-1_1	ICC1_PF	C07	Myeloid cell	ATTACTCTCTAGAGTC-1_1	ICC2_PB	C08	NK T cell
ACCCACTCATAGGATA-1_2	DCC_PB	C01	B cell	TCATTTGCATAGGATA-1_1_1	GBC1_PF	C03	T cell	CGATGGCTCAACGCTA-1_1	GBC2_LN	C09	B cell	GCTTCCATCGGCTACG-1_1	ICC1_PF	C07	Myeloid cell	ATTATCCAGAGTGACC-1_1	ICC2_PB	C05	T cell
ACCCACTCATCCGGGT-1_2	DCC_PB	C05	T cell	TCATTTGGTACGCACC-1_1_1	GBC1_PF	C11	NK cell	CGATGGCTCATGTAGC-1_1	GBC2_LN	C18	T cell	GCTTCCATCGGGAGTA-1_1	ICC1_PF	C03	NK T cell	ATTATCCAGTATTGGA-1_1	ICC2_PB	C05	T cell
ACCCACTCATCTATGG-1_2	DCC_PB	C06	NK cell	TCATTTGGTCCGACGT-1_1_1	GBC1_PF	C04	NK T cell	CGATGTAAGGGATGGG-1_1	GBC2_LN	C17	Myeloid cell	GCTTGAACAGGACCCT-1_1	ICC1_PF	C06	T cell	ATTATCCGTCCAAGTT-1_1	ICC2_PB	C01	T cell
ACCCACTCATGCAATC-1_2	DCC_PB	C03	NK T cell	TCATTTGTCTAAGCCA-1_1_1	GBC1_PF	C08	Myeloid cell	CGATGTACACAGGTTT-1_1	GBC2_LN	C06	T cell	GGAAAGCCATTGGCGC-1_1	ICC1_PF	C09	Myeloid cell	ATTATCCTCGTGGACC-1_1	ICC2_PB	C04	T cell
ACCCACTGTAGCGTGA-1_2	DCC_PB	C08	Myeloid cell	TCCCGATCAGGTGCCT-1_1_1	GBC1_PF	C08	Myeloid cell	CGATGTAGTCTAGTGT-1_1	GBC2_LN	C04	B cell	GGAACTTAGCATGGCA-1_1	ICC1_PF	C06	T cell	ATTATCCTCTGTCTCG-1_1	ICC2_PB	C08	NK T cell
ACCCACTGTGCATCTA-1_2	DCC_PB	C01	B cell	TCCCGATGTGCCTGCA-1_1_1	GBC1_PF	C08	Myeloid cell	CGATGTATCATGTGGT-1_1	GBC2_LN	C04	B cell	GGAACTTAGTCTCGGC-1_1	ICC1_PF	C07	Myeloid cell	ATTATCCTCTTCGGTC-1_1	ICC2_PB	C03	Myeloid cell
ACCCACTGTGTAATGA-1_2	DCC_PB	C07	NK T cell	TCCCGATTCCGCGCAA-1_1_1	GBC1_PF	C03	T cell	CGATTGAAGTCATGCT-1_1	GBC2_LN	C04	B cell	GGAACTTTCGAATGGG-1_1	ICC1_PF	C05	NK T cell	ATTCTACCAGATTGCT-1_1	ICC2_PB	C09	NK T cell
ACCCACTTCAGTCCCT-1_2	DCC_PB	C05	T cell	TCGAGGCCATTAGGCT-1_1_1	GBC1_PF	C16	Myeloid cell	CGATTGACAGCTGTTA-1_1	GBC2_LN	C04	B cell	GGAATAACAGATCTGT-1_1	ICC1_PF	C14	Myeloid cell	ATTCTACCAGGCGATA-1_1	ICC2_PB	C02	T cell
ACCCACTTCCACGTTC-1_2	DCC_PB	C02	B cell	TCGAGGCTCCAAAGTC-1_1_1	GBC1_PF	C14	T cell	CGATTGAGTAATTGGA-1_1	GBC2_LN	C05	T cell	GGAATAAGTTTAAGCC-1_1	ICC1_PF	C03	NK T cell	ATTCTACCATGTCGAT-1_1	ICC2_PB	C05	T cell
ACCCACTTCTACGAGT-1_2	DCC_PB	C08	Myeloid cell	TCGCGAGAGGATGTAT-1_1_1	GBC1_PF	C08	Myeloid cell	CGATTGATCAATAAGG-1_1	GBC2_LN	C09	B cell	GGACAAGAGATGTGTA-1_1	ICC1_PF	C13	NK T cell	ATTCTACTCAGATAAG-1_1	ICC2_PB	C03	Myeloid cell
ACCGTAAAGCGTAATA-1_2	DCC_PB	C03	NK T cell	TCGCGAGAGTAGGTGC-1_1_1	GBC1_PF	C02	T cell	CGATTGATCAGATAAG-1_1	GBC2_LN	C06	T cell	GGACAAGTCTGGTTCC-1_1	ICC1_PF	C07	Myeloid cell	ATTCTACTCATCACCC-1_1	ICC2_PB	C04	T cell
ACCGTAAAGCTACCGC-1_2	DCC_PB	C01	B cell	TCGCGAGCAGTATGCT-1_1_1	GBC1_PF	C08	Myeloid cell	CGCCAAGAGATACACA-1_1	GBC2_LN	C08	T cell	GGACAGAAGTATGACA-1_1	ICC1_PF	C13	NK T cell	ATTCTACTCCACGTGG-1_1	ICC2_PB	C06	NK cell
ACCGTAAAGCTCTCGG-1_2	DCC_PB	C07	NK T cell	TCGCGTTAGAGGTACC-1_1_1	GBC1_PF	C03	T cell	CGCCAAGTCCGCTGTT-1_1	GBC2_LN	C06	T cell	GGACAGACAGCCTGTG-1_1	ICC1_PF	C09	Myeloid cell	ATTGGACAGAAGCCCA-1_1	ICC2_PB	C03	Myeloid cell
ACCGTAAAGGTCGGAT-1_2	DCC_PB	C08	Myeloid cell	TCGCGTTCAGCAGTTT-1_1_1	GBC1_PF	C01	NK cell	CGCCAAGTCGCACTCT-1_1	GBC2_LN	C08	T cell	GGACATTGTCCTAGCG-1_1	ICC1_PF	C09	Myeloid cell	ATTGGACAGAGACTTA-1_1	ICC2_PB	C03	Myeloid cell
ACCGTAACAACGATGG-1_2	DCC_PB	C04	T cell	TCGCGTTTCACCCGAG-1_1_1	GBC1_PF	C02	T cell	CGCCAAGTCGTGGTCG-1_1	GBC2_LN	C04	B cell	GGACATTGTTTACTCT-1_1	ICC1_PF	C03	NK T cell	ATTGGACAGAGTCTGG-1_1	ICC2_PB	C03	Myeloid cell
ACCGTAAGTAAACCTC-1_2	DCC_PB	C06	NK cell	TCGGGACAGACACGAC-1_1_1	GBC1_PF	C02	T cell	CGCCAAGTCTCAAGTG-1_1	GBC2_LN	C09	B cell	GGACGTCGTATAATGG-1_1	ICC1_PF	C12	Myeloid cell	ATTGGACCAGCGTCCA-1_1	ICC2_PB	C02	T cell
ACCGTAAGTGGTTTCA-1_2	DCC_PB	C04	T cell	TCGGGACAGACTCGGA-1_1_1	GBC1_PF	C06	T cell	CGCGGTAGTACTTCTT-1_1	GBC2_LN	C01	NK T cell	GGACGTCGTTACGACT-1_1	ICC1_PF	C13	NK T cell	ATTGGACCAGGTCCAC-1_1	ICC2_PB	C02	T cell
ACCGTAATCAGTTAGC-1_2	DCC_PB	C11	B cell	TCGGGACAGTCTTGCA-1_1_1	GBC1_PF	C01	NK cell	CGCGGTATCCAAAGTC-1_1	GBC2_LN	C14	NK cell	GGAGCAACATGGTTGT-1_1	ICC1_PF	C05	NK T cell	ATTGGACCATTCTCAT-1_1	ICC2_PB	C04	T cell
ACCTTTAAGACAGACC-1_2	DCC_PB	C03	NK T cell	TCGGGACCAAACAACA-1_1_1	GBC1_PF	C03	T cell	CGCGTTTCACTTACGA-1_1	GBC2_LN	C08	T cell	GGAGCAAGTACAGTTC-1_1	ICC1_PF	C07	Myeloid cell	ATTGGACGTCTCGTTC-1_1	ICC2_PB	C05	T cell
ACCTTTAAGAGACTAT-1_2	DCC_PB	C07	NK T cell	TCGGGACTCCGTCATC-1_1_1	GBC1_PF	C08	Myeloid cell	CGCGTTTCAGTATCTG-1_1	GBC2_LN	C14	NK cell	GGAGCAATCACGGTTA-1_1	ICC1_PF	C03	NK T cell	ATTGGACGTCTGCAAT-1_1	ICC2_PB	C07	T cell
ACCTTTAAGAGGTTGC-1_2	DCC_PB	C08	Myeloid cell	TCGGTAATCAGCTCGG-1_1_1	GBC1_PF	C06	T cell	CGCGTTTCATGCTAGT-1_1	GBC2_LN	C02	T cell	GGATTACCAGTTCCCT-1_1	ICC1_PF	C13	NK T cell	ATTGGACGTGTGAAAT-1_1	ICC2_PB	C06	NK cell
ACCTTTAAGCTCCTCT-1_2	DCC_PB	C01	B cell	TCGTAGACAGACGCTC-1_1_1	GBC1_PF	C09	B cell	CGCTATCAGATCGGGT-1_1	GBC2_LN	C02	T cell	GGATTACGTCGACTAT-1_1	ICC1_PF	C09	Myeloid cell	ATTGGACTCGGCGCTA-1_1	ICC2_PB	C01	T cell
ACCTTTACAAGCGAGT-1_2	DCC_PB	C07	NK T cell	TCGTAGAGTCACCTAA-1_1_1	GBC1_PF	C10	T cell	CGCTATCCATCGATGT-1_1	GBC2_LN	C04	B cell	GGATTACTCCGTCAAA-1_1	ICC1_PF	C06	T cell	ATTGGTGAGCGTAATA-1_1	ICC2_PB	C05	T cell
ACCTTTACATATACGC-1_2	DCC_PB	C02	B cell	TCGTAGAGTCTCTTTA-1_1_1	GBC1_PF	C09	B cell	CGCTATCGTGTCGCTG-1_1	GBC2_LN	C06	T cell	GGCAATTAGGCTAGCA-1_1	ICC1_PF	C14	Myeloid cell	ATTGGTGCAAACGTGG-1_1	ICC2_PB	C02	T cell
ACCTTTACATTACGAC-1_2	DCC_PB	C04	T cell	TCGTAGAGTTGGACCC-1_1_1	GBC1_PF	C03	T cell	CGCTATCGTTGCCTCT-1_1	GBC2_LN	C04	B cell	GGCAATTCAAAGGAAG-1_1	ICC1_PF	C03	NK T cell	ATTGGTGCAAGAAAGG-1_1	ICC2_PB	C03	Myeloid cell
ACCTTTACATTTCAGG-1_2	DCC_PB	C04	T cell	TCGTAGATCGCATGAT-1_1_1	GBC1_PF	C16	Myeloid cell	CGCTGGACAGAAGCAC-1_1	GBC2_LN	C05	T cell	GGCAATTGTTCGGGCT-1_1	ICC1_PF	C05	NK T cell	ATTGGTGCAAGTCTAC-1_1	ICC2_PB	C03	Myeloid cell
ACCTTTAGTACGACCC-1_2	DCC_PB	C04	T cell	TCTATTGGTTGTCGCG-1_1_1	GBC1_PF	C05	NK cell	CGCTGGAGTTTGGGCC-1_1	GBC2_LN	C05	T cell	GGCAATTTCCATTCTA-1_1	ICC1_PF	C05	NK T cell	ATTGGTGCACGTTGGC-1_1	ICC2_PB	C07	T cell
ACCTTTAGTAGCTCCG-1_2	DCC_PB	C07	NK T cell	TCTATTGTCGCACTCT-1_1_1	GBC1_PF	C02	T cell	CGCTGGATCCTGCTTG-1_1	GBC2_LN	C10	Myeloid cell	GGCAATTTCGGATGGA-1_1	ICC1_PF	C09	Myeloid cell	ATTGGTGGTAAACGCG-1_1	ICC2_PB	C02	T cell
ACCTTTAGTTACCAGT-1_2	DCC_PB	C07	NK T cell	TCTCATATCAGTTTGG-1_1_1	GBC1_PF	C18	B cell	CGCTTCAAGCTGCCCA-1_1	GBC2_LN	C12	NK T cell	GGCCGATCATGGTAGG-1_1	ICC1_PF	C09	Myeloid cell	ATTGGTGTCTGCTTGC-1_1	ICC2_PB	C03	Myeloid cell
ACCTTTAGTTCGTCTC-1_2	DCC_PB	C04	T cell	TCTCTAACAATGGAAT-1_1_1	GBC1_PF	C10	T cell	CGCTTCAGTAGCGATG-1_1	GBC2_LN	C10	Myeloid cell	GGCGACTAGTAGCGGT-1_1	ICC1_PF	C07	Myeloid cell	ATTTCTGAGCGACGTA-1_1	ICC2_PB	C08	NK T cell
ACCTTTATCTGATTCT-1_2	DCC_PB	C02	B cell	TCTGGAAAGAAGATTC-1_1_1	GBC1_PF	C11	NK cell	CGCTTCAGTTAAGATG-1_1	GBC2_LN	C09	B cell	GGCGACTAGTGTCCAT-1_1	ICC1_PF	C14	Myeloid cell	ATTTCTGCACCTTGTC-1_1	ICC2_PB	C02	T cell
ACGAGCCAGACAATAC-1_2	DCC_PB	C06	NK cell	TCTGGAACATGGTCTA-1_1_1	GBC1_PF	C08	Myeloid cell	CGCTTCATCCGCGCAA-1_1	GBC2_LN	C05	T cell	GGCGACTCACGCCAGT-1_1	ICC1_PF	C06	T cell	ATTTCTGCAGCGATCC-1_1	ICC2_PB	C02	T cell
ACGAGCCAGCATCATC-1_2	DCC_PB	C02	B cell	TCTGGAAGTCCAGTGC-1_1_1	GBC1_PF	C08	Myeloid cell	CGGACACAGCCACCTG-1_1	GBC2_LN	C02	T cell	GGCGACTGTAGCAAAT-1_1	ICC1_PF	C09	Myeloid cell	ATTTCTGCATGGGAAC-1_1	ICC2_PB	C08	NK T cell
ACGAGCCCAAGAAAGG-1_2	DCC_PB	C04	T cell	TCTTCGGAGACAGAGA-1_1_1	GBC1_PF	C18	B cell	CGGACACCAGAAGCAC-1_1	GBC2_LN	C08	T cell	GGCGACTGTCGTTGTA-1_1	ICC1_PF	C14	Myeloid cell	ATTTCTGGTAGAGTGC-1_1	ICC2_PB	C01	T cell
ACGAGCCCACTTAAGC-1_2	DCC_PB	C09	Myeloid cell	TCTTCGGAGGATTCGG-1_1_1	GBC1_PF	C02	T cell	CGGACACCAGGACGTA-1_1	GBC2_LN	C07	NK T cell	GGCGTGTCAAAGGTGC-1_1	ICC1_PF	C09	Myeloid cell	ATTTCTGGTAGCGTAG-1_1	ICC2_PB	C05	T cell
ACGAGCCCAGGAATGC-1_2	DCC_PB	C06	NK cell	TCTTCGGCACTTCGAA-1_1_1	GBC1_PF	C03	T cell	CGGACACTCGACAGCC-1_1	GBC2_LN	C09	B cell	GGCGTGTCAGGACGTA-1_1	ICC1_PF	C05	NK T cell	ATTTCTGGTGACGCCT-1_1	ICC2_PB	C07	T cell
ACGAGCCCAGGGTATG-1_2	DCC_PB	C05	T cell	TCTTTCCTCTAAGCCA-1_1_1	GBC1_PF	C05	NK cell	CGGACGTAGGGTATCG-1_1	GBC2_LN	C09	B cell	GGCGTGTCATTGGCGC-1_1	ICC1_PF	C14	Myeloid cell	CAACCAAAGAGTACCG-1_1	ICC2_PB	C07	T cell
ACGAGCCGTCCGAACC-1_2	DCC_PB	C07	NK T cell	TGAAAGAAGTACATGA-1_1_1	GBC1_PF	C07	NK T cell	CGGACGTAGTTGAGTA-1_1	GBC2_LN	C04	B cell	GGCGTGTTCACAGTAC-1_1	ICC1_PF	C09	Myeloid cell	CAACCAAAGGCTACGA-1_1	ICC2_PB	C11	NK T cell
ACGAGCCGTCGTCTTC-1_2	DCC_PB	C01	B cell	TGACAACCAATAGCAA-1_1_1	GBC1_PF	C08	Myeloid cell	CGGACGTCACGGTGTC-1_1	GBC2_LN	C02	T cell	GGCGTGTTCCGGGTGT-1_1	ICC1_PF	C07	Myeloid cell	CAACCAACAAGTAATG-1_1	ICC2_PB	C05	T cell
ACGAGCCTCGGAATCT-1_2	DCC_PB	C03	NK T cell	TGACAACCACTTCGAA-1_1_1	GBC1_PF	C08	Myeloid cell	CGGACGTCAGCCACCA-1_1	GBC2_LN	C08	T cell	GGCTGGTAGTGGAGTC-1_1	ICC1_PF	C09	Myeloid cell	CAACCAACACAGATTC-1_1	ICC2_PB	C06	NK cell
ACGAGGAAGCGTGAGT-1_2	DCC_PB	C01	B cell	TGACAACTCGACGGAA-1_1_1	GBC1_PF	C06	T cell	CGGACGTCAGGTTTCA-1_1	GBC2_LN	C05	T cell	GGCTGGTCAACTGGCC-1_1	ICC1_PF	C13	NK T cell	CAACCAAGTGACTCAT-1_1	ICC2_PB	C03	Myeloid cell
ACGAGGAGTACCGTAT-1_2	DCC_PB	C06	NK cell	TGACGGCAGCCACTAT-1_1_1	GBC1_PF	C03	T cell	CGGACGTCATAACCTG-1_1	GBC2_LN	C04	B cell	GGCTGGTCACTATCTT-1_1	ICC1_PF	C05	NK T cell	CAACCTCCAAGGCTCC-1_1	ICC2_PB	C04	T cell
ACGAGGAGTAGCGTAG-1_2	DCC_PB	C07	NK T cell	TGACGGCCAACGATGG-1_1_1	GBC1_PF	C04	NK T cell	CGGACGTCATTCACTT-1_1	GBC2_LN	C09	B cell	GGCTGGTGTGGCGAAT-1_1	ICC1_PF	C07	Myeloid cell	CAACCTCGTAGCTTGT-1_1	ICC2_PB	C08	NK T cell
ACGAGGAGTGCAACGA-1_2	DCC_PB	C05	T cell	TGACTAGCAAGTAGTA-1_1_1	GBC1_PF	C02	T cell	CGGACGTGTTCAACCA-1_1	GBC2_LN	C05	T cell	GGCTGGTTCGCGCCAA-1_1	ICC1_PF	C07	Myeloid cell	CAACCTCGTGGCGAAT-1_1	ICC2_PB	C02	T cell
ACGAGGATCAACGAAA-1_2	DCC_PB	C06	NK cell	TGACTAGGTACCGCTG-1_1_1	GBC1_PF	C19	Myeloid cell	CGGACGTTCTGGCGTG-1_1	GBC2_LN	C01	NK T cell	GGGAATGCACCTCGTT-1_1	ICC1_PF	C14	Myeloid cell	CAACCTCTCAACGCTA-1_1	ICC2_PB	C06	NK cell
ACGATACAGTGCGTGA-1_2	DCC_PB	C03	NK T cell	TGACTAGTCATAGCAC-1_1_1	GBC1_PF	C02	T cell	CGGACGTTCTTCGAGA-1_1	GBC2_LN	C09	B cell	GGGAATGGTTACGGAG-1_1	ICC1_PF	C09	Myeloid cell	CAACCTCTCCTAGGGC-1_1	ICC2_PB	C03	Myeloid cell
ACGATACCATGTTCCC-1_2	DCC_PB	C06	NK cell	TGACTTTGTACTTCTT-1_1_1	GBC1_PF	C05	NK cell	CGGACTGGTTGAGGTG-1_1	GBC2_LN	C12	NK T cell	GGGAATGTCCACGAAT-1_1	ICC1_PF	C05	NK T cell	CAACCTCTCTGCTTGC-1_1	ICC2_PB	C05	T cell
ACGATACGTAACGCGA-1_2	DCC_PB	C04	T cell	TGACTTTGTGATAAGT-1_1_1	GBC1_PF	C08	Myeloid cell	CGGACTGTCGTTACAG-1_1	GBC2_LN	C13	T cell	GGGACCTAGCGTTCCG-1_1	ICC1_PF	C05	NK T cell	CAACTAGAGCAGGCTA-1_1	ICC2_PB	C02	T cell
ACGATACGTGTGAATA-1_2	DCC_PB	C03	NK T cell	TGAGAGGGTACAGCAG-1_1_1	GBC1_PF	C10	T cell	CGGAGCTAGCTCTCGG-1_1	GBC2_LN	C06	T cell	GGGACCTAGTGAACGC-1_1	ICC1_PF	C03	NK T cell	CAACTAGAGCGTAGTG-1_1	ICC2_PB	C07	T cell
ACGATACTCACTGGGC-1_2	DCC_PB	C08	Myeloid cell	TGAGCATAGGAATGGA-1_1_1	GBC1_PF	C13	NK T cell	CGGAGCTAGGCTCAGA-1_1	GBC2_LN	C05	T cell	GGGACCTTCGGCGGTT-1_1	ICC1_PF	C05	NK T cell	CAACTAGAGTTCGCAT-1_1	ICC2_PB	C03	Myeloid cell
ACGATGTAGCTAGGCA-1_2	DCC_PB	C05	T cell	TGAGCATCACTACAGT-1_1_1	GBC1_PF	C03	T cell	CGGAGTCCACGACTCG-1_1	GBC2_LN	C04	B cell	GGGAGATGTTATGCGT-1_1	ICC1_PF	C09	Myeloid cell	CAACTAGAGTTGTCGT-1_1	ICC2_PB	C05	T cell
ACGATGTAGGTGTTAA-1_2	DCC_PB	C05	T cell	TGAGCCGAGGGTCTCC-1_1_1	GBC1_PF	C08	Myeloid cell	CGGAGTCGTACATCCA-1_1	GBC2_LN	C12	NK T cell	GGGAGATTCATTATCC-1_1	ICC1_PF	C14	Myeloid cell	CAACTAGCACCAGGCT-1_1	ICC2_PB	C02	T cell
ACGATGTCAAGCGCTC-1_2	DCC_PB	C06	NK cell	TGAGCCGAGTCACGCC-1_1_1	GBC1_PF	C18	B cell	CGGAGTCGTTTAGGAA-1_1	GBC2_LN	C11	Myeloid cell	GGGAGATTCCTTAATC-1_1	ICC1_PF	C07	Myeloid cell	CAACTAGCACTATCTT-1_1	ICC2_PB	C07	T cell
ACGATGTGTAGAAAGG-1_2	DCC_PB	C09	Myeloid cell	TGAGCCGGTTTGGGCC-1_1_1	GBC1_PF	C02	T cell	CGGAGTCTCGAACGGA-1_1	GBC2_LN	C08	T cell	GGGATGAGTCGGCACT-1_1	ICC1_PF	C07	Myeloid cell	CAACTAGCATTCGACA-1_1	ICC2_PB	C03	Myeloid cell
ACGATGTGTCACCTAA-1_2	DCC_PB	C04	T cell	TGAGCCGTCATAGCAC-1_1_1	GBC1_PF	C16	Myeloid cell	CGGAGTCTCTGCGGCA-1_1	GBC2_LN	C05	T cell	GGGATGAGTTATCGGT-1_1	ICC1_PF	C07	Myeloid cell	CAACTAGGTTGTTTGG-1_1	ICC2_PB	C05	T cell
ACGATGTGTCCGTCAG-1_2	DCC_PB	C08	Myeloid cell	TGATTTCCAATGGTCT-1_1_1	GBC1_PF	C02	T cell	CGGCTAGAGACTAAGT-1_1	GBC2_LN	C06	T cell	GGGATGATCTTGTATC-1_1	ICC1_PF	C07	Myeloid cell	CAACTAGTCACGATGT-1_1	ICC2_PB	C09	NK T cell
ACGATGTTCCCACTTG-1_2	DCC_PB	C03	NK T cell	TGATTTCCACGTAAGG-1_1_1	GBC1_PF	C03	T cell	CGGCTAGCATCGTCGG-1_1	GBC2_LN	C07	NK T cell	GGGCACTCAGATCTGT-1_1	ICC1_PF	C07	Myeloid cell	CAACTAGTCACGCATA-1_1	ICC2_PB	C07	T cell
ACGCAGCCAAAGAATC-1_2	DCC_PB	C06	NK cell	TGATTTCTCCAACCAA-1_1_1	GBC1_PF	C08	Myeloid cell	CGGCTAGTCAGTGCAT-1_1	GBC2_LN	C04	B cell	GGGCACTGTTTGTTTC-1_1	ICC1_PF	C09	Myeloid cell	CAACTAGTCCCAGGTG-1_1	ICC2_PB	C02	T cell
ACGCAGCCAATAACGA-1_2	DCC_PB	C01	B cell	TGCACCTAGGTAGCTG-1_1_1	GBC1_PF	C02	T cell	CGGGTCAAGCAGGCTA-1_1	GBC2_LN	C13	T cell	GGGCACTTCTCACATT-1_1	ICC1_PF	C07	Myeloid cell	CAACTAGTCCGCATCT-1_1	ICC2_PB	C02	T cell
ACGCAGCCAATAGAGT-1_2	DCC_PB	C08	Myeloid cell	TGCACCTAGTTACCCA-1_1_1	GBC1_PF	C03	T cell	CGGGTCAAGGCGATAC-1_1	GBC2_LN	C09	B cell	GGGCATCCATGCGCAC-1_1	ICC1_PF	C09	Myeloid cell	CAAGAAAAGCTGAACG-1_1	ICC2_PB	C02	T cell
ACGCAGCCAGACGCAA-1_2	DCC_PB	C08	Myeloid cell	TGCACCTGTCAGGACA-1_1_1	GBC1_PF	C05	NK cell	CGGGTCACACACTGCG-1_1	GBC2_LN	C08	T cell	GGGCATCTCCTGCAGG-1_1	ICC1_PF	C03	NK T cell	CAAGAAACACCGGAAA-1_1	ICC2_PB	C05	T cell
ACGCAGCGTAAGGGAA-1_2	DCC_PB	C08	Myeloid cell	TGCCAAAAGCTACCTA-1_1_1	GBC1_PF	C06	T cell	CGGGTCACAGGTCCAC-1_1	GBC2_LN	C09	B cell	GGGTCTGCAGTCAGCC-1_1	ICC1_PF	C07	Myeloid cell	CAAGAAAGTACCGAGA-1_1	ICC2_PB	C12	NK T cell
ACGCAGCGTCGGCACT-1_2	DCC_PB	C03	NK T cell	TGCCAAAAGTGGGTTG-1_1_1	GBC1_PF	C02	T cell	CGGGTCACATCTACGA-1_1	GBC2_LN	C02	T cell	GGGTCTGGTGCGGTAA-1_1	ICC1_PF	C09	Myeloid cell	CAAGAAAGTAGCGCAA-1_1	ICC2_PB	C05	T cell
ACGCAGCTCAGAGACG-1_2	DCC_PB	C02	B cell	TGCCAAATCACGGTTA-1_1_1	GBC1_PF	C08	Myeloid cell	CGGGTCAGTCTCCACT-1_1	GBC2_LN	C04	B cell	GGGTCTGTCTATCGCC-1_1	ICC1_PF	C09	Myeloid cell	CAAGAAAGTCCGAATT-1_1	ICC2_PB	C04	T cell
ACGCAGCTCTCGCTTG-1_2	DCC_PB	C03	NK T cell	TGCCAAATCTAACGGT-1_1_1	GBC1_PF	C03	T cell	CGGGTCAGTGAGCGAT-1_1	GBC2_LN	C09	B cell	GGGTTGCAGAACTGTA-1_1	ICC1_PF	C12	Myeloid cell	CAAGAAAGTGGTACAG-1_1	ICC2_PB	C02	T cell
ACGCCAGAGACAGACC-1_2	DCC_PB	C03	NK T cell	TGCCCATAGTGCCATT-1_1_1	GBC1_PF	C16	Myeloid cell	CGGGTCATCCGTCAAA-1_1	GBC2_LN	C09	B cell	GGGTTGCCATGGTTGT-1_1	ICC1_PF	C04	T cell	CAAGAAATCAACGAAA-1_1	ICC2_PB	C05	T cell
ACGCCAGAGGCTCTTA-1_2	DCC_PB	C01	B cell	TGCCCATGTAGAGGAA-1_1_1	GBC1_PF	C07	NK T cell	CGGGTCATCGGAGGTA-1_1	GBC2_LN	C04	B cell	GGGTTGCGTCGCGGTT-1_1	ICC1_PF	C03	NK T cell	CAAGAAATCCGCTGTT-1_1	ICC2_PB	C03	Myeloid cell
ACGCCAGCACCAGCAC-1_2	DCC_PB	C03	NK T cell	TGCCCTAAGTGTCCAT-1_1_1	GBC1_PF	C11	NK cell	CGGTTAAAGAGCCCAA-1_1	GBC2_LN	C06	T cell	GGGTTGCGTTGCCTCT-1_1	ICC1_PF	C09	Myeloid cell	CAAGAAATCGGTGTCG-1_1	ICC2_PB	C02	T cell
ACGCCAGCAGCCAGAA-1_2	DCC_PB	C06	NK cell	TGCCCTAGTTAAGTAG-1_1_1	GBC1_PF	C16	Myeloid cell	CGGTTAAAGTGGCACA-1_1	GBC2_LN	C04	B cell	GGGTTGCTCATCGGAT-1_1	ICC1_PF	C07	Myeloid cell	CAAGATCAGTACGTTC-1_1	ICC2_PB	C07	T cell
ACGCCAGCAGCCTTGG-1_2	DCC_PB	C05	T cell	TGCGCAGAGCCAGTAG-1_1_1	GBC1_PF	C16	Myeloid cell	CGGTTAAGTATGAATG-1_1	GBC2_LN	C09	B cell	GGGTTGCTCGTTACAG-1_1	ICC1_PF	C12	Myeloid cell	CAAGATCCAAACGCGA-1_1	ICC2_PB	C04	T cell
ACGCCAGGTGAAAGAG-1_2	DCC_PB	C03	NK T cell	TGCGCAGTCAGCATGT-1_1_1	GBC1_PF	C02	T cell	CGGTTAAGTCTGATTG-1_1	GBC2_LN	C18	T cell	GGGTTGCTCGTTTGCC-1_1	ICC1_PF	C01	Myeloid cell	CAAGATCCAAATACAG-1_1	ICC2_PB	C02	T cell
ACGCCAGGTTCTGGTA-1_2	DCC_PB	C05	T cell	TGCGGGTAGACAGACC-1_1_1	GBC1_PF	C08	Myeloid cell	CGGTTAATCATTGCCC-1_1	GBC2_LN	C09	B cell	GGTATTGAGATATGCA-1_1	ICC1_PF	C09	Myeloid cell	CAAGATCCAACACCCG-1_1	ICC2_PB	C03	Myeloid cell
ACGCCAGTCAACGGGA-1_2	DCC_PB	C08	Myeloid cell	TGCGGGTTCAACGAAA-1_1_1	GBC1_PF	C03	T cell	CGGTTAATCTTGCCGT-1_1	GBC2_LN	C02	T cell	GGTATTGGTGAAATCA-1_1	ICC1_PF	C10	NK cell	CAAGATCCAACGCACC-1_1	ICC2_PB	C02	T cell
ACGCCAGTCCTCGCAT-1_2	DCC_PB	C06	NK cell	TGCGTGGTCATCGCTC-1_1_1	GBC1_PF	C16	Myeloid cell	CGTAGCGCACGCGAAA-1_1	GBC2_LN	C02	T cell	GGTATTGGTGTTTGGT-1_1	ICC1_PF	C12	Myeloid cell	CAAGATCGTCAACTGT-1_1	ICC2_PB	C13	Myeloid cell
ACGCCAGTCTTACCGC-1_2	DCC_PB	C02	B cell	TGCGTGGTCCGTCAAA-1_1_1	GBC1_PF	C08	Myeloid cell	CGTAGCGCAGTATGCT-1_1	GBC2_LN	C17	Myeloid cell	GGTATTGGTTCTGAAC-1_1	ICC1_PF	C03	NK T cell	CAAGATCGTGTGTGCC-1_1	ICC2_PB	C05	T cell
ACGCCGAAGAGTTGGC-1_2	DCC_PB	C06	NK cell	TGCGTGGTCCTACAGA-1_1_1	GBC1_PF	C16	Myeloid cell	CGTAGCGCAGTCCTTC-1_1	GBC2_LN	C09	B cell	GGTATTGTCGCGTAGC-1_1	ICC1_PF	C09	Myeloid cell	CAAGATCTCGCCTGTT-1_1	ICC2_PB	C11	NK T cell
ACGCCGACAATGCCAT-1_2	DCC_PB	C01	B cell	TGCTACCAGTCAATAG-1_1_1	GBC1_PF	C16	Myeloid cell	CGTAGCGCAGTTTACG-1_1	GBC2_LN	C13	T cell	GGTGAAGAGCGTGAGT-1_1	ICC1_PF	C03	NK T cell	CAAGATCTCGTTTATC-1_1	ICC2_PB	C05	T cell
ACGCCGAGTTACCGAT-1_2	DCC_PB	C05	T cell	TGCTACCGTCATATCG-1_1_1	GBC1_PF	C08	Myeloid cell	CGTAGCGCATAACCTG-1_1	GBC2_LN	C02	T cell	GGTGAAGCATAAAGGT-1_1	ICC1_PF	C13	NK T cell	CAAGATCTCTGCCCTA-1_1	ICC2_PB	C05	T cell
ACGCCGAGTTGGAGGT-1_2	DCC_PB	C01	B cell	TGCTGCTCAAGCGATG-1_1_1	GBC1_PF	C08	Myeloid cell	CGTAGCGGTATAAACG-1_1	GBC2_LN	C07	NK T cell	GGTGAAGCATACTCTT-1_1	ICC1_PF	C16	B cell	CAAGGCCAGACTGGGT-1_1	ICC2_PB	C01	T cell
ACGCCGATCCAGGGCT-1_2	DCC_PB	C08	Myeloid cell	TGCTGCTGTAGCGTGA-1_1_1	GBC1_PF	C05	NK cell	CGTAGGCCAGCGAACA-1_1	GBC2_LN	C12	NK T cell	GGTGAAGGTAAGTAGT-1_1	ICC1_PF	C09	Myeloid cell	CAAGGCCAGCGTGAGT-1_1	ICC2_PB	C07	T cell
ACGCCGATCGGAATCT-1_2	DCC_PB	C11	B cell	TGCTGCTTCTAGAGTC-1_1_1	GBC1_PF	C08	Myeloid cell	CGTAGGCGTATAAACG-1_1	GBC2_LN	C06	T cell	GGTGAAGGTAGAGCTG-1_1	ICC1_PF	C09	Myeloid cell	CAAGGCCAGGTGTTAA-1_1	ICC2_PB	C12	NK T cell
ACGCCGATCTGTCTCG-1_2	DCC_PB	C04	T cell	TGGACGCAGACAATAC-1_1_1	GBC1_PF	C03	T cell	CGTAGGCTCTGGCGTG-1_1	GBC2_LN	C09	B cell	GGTGAAGTCACGGTTA-1_1	ICC1_PF	C16	B cell	CAAGGCCCAGCTGTTA-1_1	ICC2_PB	C07	T cell
ACGGAGAAGGCGTACA-1_2	DCC_PB	C06	NK cell	TGGACGCGTAATAGCA-1_1_1	GBC1_PF	C02	T cell	CGTCACTAGAACTCGG-1_1	GBC2_LN	C11	Myeloid cell	GGTGCGTAGGCAAAGA-1_1	ICC1_PF	C03	NK T cell	CAAGGCCGTCAGAGGT-1_1	ICC2_PB	C04	T cell
ACGGAGACACACGCTG-1_2	DCC_PB	C08	Myeloid cell	TGGACGCTCAAACCAC-1_1_1	GBC1_PF	C05	NK cell	CGTCACTAGGGTCGAT-1_1	GBC2_LN	C05	T cell	GGTGCGTCAGCCTGTG-1_1	ICC1_PF	C09	Myeloid cell	CAAGGCCGTGCAACGA-1_1	ICC2_PB	C05	T cell
ACGGAGAGTCCTCCAT-1_2	DCC_PB	C07	NK T cell	TGGCCAGTCAAGCCTA-1_1_1	GBC1_PF	C03	T cell	CGTCACTCACACGCTG-1_1	GBC2_LN	C06	T cell	GGTGCGTCATGCCACG-1_1	ICC1_PF	C12	Myeloid cell	CAAGGCCGTGTCGCTG-1_1	ICC2_PB	C02	T cell
ACGGAGAGTCTGGAGA-1_2	DCC_PB	C03	NK T cell	TGGCGCACACGCTTTC-1_1_1	GBC1_PF	C06	T cell	CGTCACTCATCCGGGT-1_1	GBC2_LN	C05	T cell	GGTGCGTTCTTCAACT-1_1	ICC1_PF	C13	NK T cell	CAAGGCCGTGTGACCC-1_1	ICC2_PB	C01	T cell
ACGGAGATCTTAACCT-1_2	DCC_PB	C01	B cell	TGGCTGGCAGTGGGAT-1_1_1	GBC1_PF	C08	Myeloid cell	CGTCACTGTCACCCAG-1_1	GBC2_LN	C04	B cell	GGTGTTACACGCGAAA-1_1	ICC1_PF	C09	Myeloid cell	CAAGGCCGTTGTGGCC-1_1	ICC2_PB	C04	T cell
ACGGCCAAGAAACGCC-1_2	DCC_PB	C01	B cell	TGGGAAGAGATGGCGT-1_1_1	GBC1_PF	C09	B cell	CGTCACTGTGTCTGAT-1_1	GBC2_LN	C18	T cell	GGTGTTACATGACGGA-1_1	ICC1_PF	C09	Myeloid cell	CAAGGCCTCTCTAGGA-1_1	ICC2_PB	C03	Myeloid cell
ACGGCCACAGCTGCAC-1_2	DCC_PB	C03	NK T cell	TGGGAAGGTAATCGTC-1_1_1	GBC1_PF	C08	Myeloid cell	CGTCACTTCACATACG-1_1	GBC2_LN	C18	T cell	GGTGTTAGTCCTGCTT-1_1	ICC1_PF	C05	NK T cell	CAAGGCCTCTGCCAGG-1_1	ICC2_PB	C08	NK T cell
ACGGGCTAGCCACGCT-1_2	DCC_PB	C03	NK T cell	TGGGAAGGTCTAGCGC-1_1_1	GBC1_PF	C01	NK cell	CGTCACTTCATTGCCC-1_1	GBC2_LN	C08	T cell	GGTGTTATCGTATCAG-1_1	ICC1_PF	C12	Myeloid cell	CAAGGCCTCTGGCGTG-1_1	ICC2_PB	C02	T cell
ACGGGCTAGTGGAGTC-1_2	DCC_PB	C04	T cell	TGGGAAGTCTCTGAGA-1_1_1	GBC1_PF	C05	NK cell	CGTCACTTCCGGCACA-1_1	GBC2_LN	C04	B cell	GTAACGTCACGAAAGC-1_1	ICC1_PF	C13	NK T cell	CAAGTTGAGATCACGG-1_1	ICC2_PB	C03	Myeloid cell
ACGGGCTAGTGTACTC-1_2	DCC_PB	C06	NK cell	TGGGCGTGTTATCACG-1_1_1	GBC1_PF	C07	NK T cell	CGTCAGGCATGGGACA-1_1	GBC2_LN	C02	T cell	GTAACTGAGCACGCCT-1_1	ICC1_PF	C09	Myeloid cell	CAAGTTGCAACGATCT-1_1	ICC2_PB	C02	T cell
ACGGGCTCAAAGCAAT-1_2	DCC_PB	C02	B cell	TGGGCGTTCAATCACG-1_1_1	GBC1_PF	C06	T cell	CGTCAGGGTAAGCACG-1_1	GBC2_LN	C12	NK T cell	GTAACTGAGGCCCTTG-1_1	ICC1_PF	C05	NK T cell	CAAGTTGCACCCATTC-1_1	ICC2_PB	C02	T cell
ACGGGCTCAATCTACG-1_2	DCC_PB	C05	T cell	TGGTTAGGTCGCATCG-1_1_1	GBC1_PF	C05	NK cell	CGTCAGGGTCCGTCAG-1_1	GBC2_LN	C02	T cell	GTAACTGGTTACTGAC-1_1	ICC1_PF	C03	NK T cell	CAAGTTGCAGGTCTCG-1_1	ICC2_PB	C02	T cell
ACGGGCTCATGCTAGT-1_2	DCC_PB	C04	T cell	TGTCCCATCGGCGCAT-1_1_1	GBC1_PF	C08	Myeloid cell	CGTCAGGGTCTTCGTC-1_1	GBC2_LN	C05	T cell	GTACGTACAACTTGAC-1_1	ICC1_PF	C07	Myeloid cell	CAAGTTGCATGGATGG-1_1	ICC2_PB	C01	T cell
ACGGGCTGTTACGGAG-1_2	DCC_PB	C06	NK cell	TGTGGTAAGATGGGTC-1_1_1	GBC1_PF	C08	Myeloid cell	CGTCAGGTCCAAGTAC-1_1	GBC2_LN	C05	T cell	GTACGTATCGTTTAGG-1_1	ICC1_PF	C01	Myeloid cell	CAAGTTGGTGTTCTTT-1_1	ICC2_PB	C10	B cell
ACGGGCTGTTGAACTC-1_2	DCC_PB	C04	T cell	TGTGGTATCAGTCCCT-1_1_1	GBC1_PF	C03	T cell	CGTCAGGTCTTGCAAG-1_1	GBC2_LN	C02	T cell	GTACTCCGTGTTAAGA-1_1	ICC1_PF	C03	NK T cell	CAAGTTGTCAACTCTT-1_1	ICC2_PB	C02	T cell
ACGGGCTTCGTTACGA-1_2	DCC_PB	C06	NK cell	TGTTCCGCAAGCTGGA-1_1_1	GBC1_PF	C09	B cell	CGTCCATAGCTCTCGG-1_1	GBC2_LN	C07	NK T cell	GTACTCCGTTGGGACA-1_1	ICC1_PF	C09	Myeloid cell	CAAGTTGTCTTGCAAG-1_1	ICC2_PB	C03	Myeloid cell
ACGGGCTTCTTCATGT-1_2	DCC_PB	C08	Myeloid cell	TGTTCCGTCATGCTCC-1_1_1	GBC1_PF	C02	T cell	CGTCCATCACATTAGC-1_1	GBC2_LN	C14	NK cell	GTACTTTAGGTGGGTT-1_1	ICC1_PF	C09	Myeloid cell	CACAAACAGAGTAAGG-1_1	ICC2_PB	C02	T cell
ACGGGCTTCTTGCATT-1_2	DCC_PB	C03	NK T cell	TTAACTCGTCACCCAG-1_1_1	GBC1_PF	C01	NK cell	CGTCCATCATGGGACA-1_1	GBC2_LN	C06	T cell	GTACTTTGTCCATCCT-1_1	ICC1_PF	C09	Myeloid cell	CACAAACAGGTGTTAA-1_1	ICC2_PB	C02	T cell
ACGGGTCAGCTGAAAT-1_2	DCC_PB	C03	NK T cell	TTAGGACGTGGCCCTA-1_1_1	GBC1_PF	C04	NK T cell	CGTCTACCACTGAAGG-1_1	GBC2_LN	C05	T cell	GTACTTTGTGATGCCC-1_1	ICC1_PF	C07	Myeloid cell	CACAAACAGTGGTAAT-1_1	ICC2_PB	C01	T cell
ACGGGTCCATTGCGGC-1_2	DCC_PB	C05	T cell	TTAGGCACATTCGACA-1_1_1	GBC1_PF	C16	Myeloid cell	CGTCTACTCGCCTGTT-1_1	GBC2_LN	C05	T cell	GTACTTTTCGAATGCT-1_1	ICC1_PF	C05	NK T cell	CACAAACCAGCTCGAC-1_1	ICC2_PB	C03	Myeloid cell
ACGTCAAAGTAGGTGC-1_2	DCC_PB	C06	NK cell	TTAGTTCTCTCCAGGG-1_1_1	GBC1_PF	C06	T cell	CGTGAGCAGTCGCCGT-1_1	GBC2_LN	C05	T cell	GTACTTTTCTCACATT-1_1	ICC1_PF	C13	NK T cell	CACAAACCAGGTGCCT-1_1	ICC2_PB	C13	Myeloid cell
ACGTCAAAGTCAAGCG-1_2	DCC_PB	C06	NK cell	TTATGCTCACCATCCT-1_1_1	GBC1_PF	C04	NK T cell	CGTGAGCTCCGCAGTG-1_1	GBC2_LN	C04	B cell	GTAGGCCCAGTCAGCC-1_1	ICC1_PF	C03	NK T cell	CACAAACGTACTCAAC-1_1	ICC2_PB	C05	T cell
ACGTCAACACTGTGTA-1_2	DCC_PB	C02	B cell	TTATGCTGTACCAGTT-1_1_1	GBC1_PF	C08	Myeloid cell	CGTGAGCTCCGGCACA-1_1	GBC2_LN	C02	T cell	GTAGGCCGTCTTCTCG-1_1	ICC1_PF	C05	NK T cell	CACAAACGTCGATTGT-1_1	ICC2_PB	C03	Myeloid cell
ACGTCAACAGTAACGG-1_2	DCC_PB	C05	T cell	TTATGCTGTACCGAGA-1_1_1	GBC1_PF	C08	Myeloid cell	CGTGTAAGTGCATCTA-1_1	GBC2_LN	C10	Myeloid cell	GTAGGCCGTTAGAACA-1_1	ICC1_PF	C09	Myeloid cell	CACAAACGTTCATGGT-1_1	ICC2_PB	C08	NK T cell
ACGTCAAGTGCGATAG-1_2	DCC_PB	C07	NK T cell	TTATGCTGTCTTTCAT-1_1_1	GBC1_PF	C16	Myeloid cell	CGTGTAAGTTCCTCCA-1_1	GBC2_LN	C10	Myeloid cell	GTAGGCCTCCCTAATT-1_1	ICC1_PF	C13	NK T cell	CACAAACTCTCATTCA-1_1	ICC2_PB	C09	NK T cell
ACGTCAAGTTCTCATT-1_2	DCC_PB	C03	NK T cell	TTCCCAGCAGCAGTTT-1_1_1	GBC1_PF	C06	T cell	CGTGTCTCAGACGCTC-1_1	GBC2_LN	C02	T cell	GTAGTCACACTGCCAG-1_1	ICC1_PF	C18	Myeloid cell	CACACAAAGATATGCA-1_1	ICC2_PB	C02	T cell
ACTATCTAGTTCGATC-1_2	DCC_PB	C05	T cell	TTCCCAGCAGTCAGAG-1_1_1	GBC1_PF	C08	Myeloid cell	CGTGTCTCAGGTCTCG-1_1	GBC2_LN	C09	B cell	GTAGTCACATACTCTT-1_1	ICC1_PF	C06	T cell	CACACAAAGCAATCTC-1_1	ICC2_PB	C03	Myeloid cell
ACTATCTAGTTGCAGG-1_2	DCC_PB	C05	T cell	TTCCCAGGTGCTGTAT-1_1_1	GBC1_PF	C04	NK T cell	CGTGTCTGTTCTCATT-1_1	GBC2_LN	C02	T cell	GTAGTCATCCGTTGCT-1_1	ICC1_PF	C03	NK T cell	CACACAAAGTCTCCTC-1_1	ICC2_PB	C01	T cell
ACTATCTCAAGCCGCT-1_2	DCC_PB	C07	NK T cell	TTCCCAGTCCAGAGGA-1_1_1	GBC1_PF	C16	Myeloid cell	CGTTAGAAGACACTAA-1_1	GBC2_LN	C04	B cell	GTAGTCATCGGTGTCG-1_1	ICC1_PF	C09	Myeloid cell	CACACAACAATAACGA-1_1	ICC2_PB	C01	T cell
ACTATCTCAATCCGAT-1_2	DCC_PB	C08	Myeloid cell	TTCGAAGGTTAAAGTG-1_1_1	GBC1_PF	C04	NK T cell	CGTTAGACAGATTGCT-1_1	GBC2_LN	C08	T cell	GTATCTTAGATCCGAG-1_1	ICC1_PF	C13	NK T cell	CACACAAGTGAGGGAG-1_1	ICC2_PB	C02	T cell
ACTATCTCATATACGC-1_2	DCC_PB	C06	NK cell	TTCTACAAGGATCGCA-1_1_1	GBC1_PF	C11	NK cell	CGTTAGACAGCCTATA-1_1	GBC2_LN	C06	T cell	GTATCTTGTTGGAGGT-1_1	ICC1_PF	C09	Myeloid cell	CACACAAGTTCCACGG-1_1	ICC2_PB	C01	T cell
ACTATCTGTCTAAAGA-1_2	DCC_PB	C06	NK cell	TTCTACAGTAACGTTC-1_1_1	GBC1_PF	C06	T cell	CGTTAGACATCTGGTA-1_1	GBC2_LN	C11	Myeloid cell	GTATCTTTCCCATTAT-1_1	ICC1_PF	C05	NK T cell	CACACAATCATGTAGC-1_1	ICC2_PB	C03	Myeloid cell
ACTATCTGTGGTCCGT-1_2	DCC_PB	C02	B cell	TTCTCAAGTCATCGGC-1_1_1	GBC1_PF	C06	T cell	CGTTAGAGTCACACGC-1_1	GBC2_LN	C02	T cell	GTATTCTAGTTACGGG-1_1	ICC1_PF	C17	Myeloid cell	CACACCTAGACGCACA-1_1	ICC2_PB	C03	Myeloid cell
ACTATCTTCAACGGCC-1_2	DCC_PB	C06	NK cell	TTCTCCTCATGGTCTA-1_1_1	GBC1_PF	C08	Myeloid cell	CGTTAGAGTGATAAGT-1_1	GBC2_LN	C08	T cell	GTATTCTGTTCCACTC-1_1	ICC1_PF	C12	Myeloid cell	CACACCTAGATGGCGT-1_1	ICC2_PB	C01	T cell
ACTATCTTCATGTAGC-1_2	DCC_PB	C02	B cell	TTCTTAGCACAGACAG-1_1_1	GBC1_PF	C17	Myeloid cell	CGTTAGATCAGTTCGA-1_1	GBC2_LN	C05	T cell	GTATTCTTCAACACAC-1_1	ICC1_PF	C18	Myeloid cell	CACACCTCATCTCCCA-1_1	ICC2_PB	C10	B cell
ACTGAACAGAAGGCCT-1_2	DCC_PB	C05	T cell	TTCTTAGGTTCCGTCT-1_1_1	GBC1_PF	C16	Myeloid cell	CGTTCTGCACTGTGTA-1_1	GBC2_LN	C04	B cell	GTATTCTTCTTACCGC-1_1	ICC1_PF	C07	Myeloid cell	CACACCTCATCTCGCT-1_1	ICC2_PB	C02	T cell
ACTGAACAGACTAGAT-1_2	DCC_PB	C05	T cell	TTCTTAGTCACCATAG-1_1_1	GBC1_PF	C05	NK cell	CGTTCTGCATTACCTT-1_1	GBC2_LN	C06	T cell	GTCACAAAGTTAAGTG-1_1	ICC1_PF	C03	NK T cell	CACACCTGTAAACACA-1_1	ICC2_PB	C05	T cell
ACTGAACAGCTAAGAT-1_2	DCC_PB	C02	B cell	TTGAACGCAAAGGAAG-1_1_1	GBC1_PF	C12	NK T cell	CGTTCTGCATTGGCGC-1_1	GBC2_LN	C09	B cell	GTCACAATCGTCGTTC-1_1	ICC1_PF	C09	Myeloid cell	CACACCTGTAAGCACG-1_1	ICC2_PB	C10	B cell
ACTGAACCAAGCCCAC-1_2	DCC_PB	C01	B cell	TTGACTTAGGTGGGTT-1_1_1	GBC1_PF	C08	Myeloid cell	CGTTCTGGTACAGTGG-1_1	GBC2_LN	C02	T cell	GTCACGGAGAAACCGC-1_1	ICC1_PF	C13	NK T cell	CACACCTGTCCAGTTA-1_1	ICC2_PB	C04	T cell
ACTGAACCACACCGCA-1_2	DCC_PB	C05	T cell	TTGACTTCAGACGCAA-1_1_1	GBC1_PF	C03	T cell	CGTTCTGGTGGCAAAC-1_1	GBC2_LN	C12	NK T cell	GTCACGGGTCACTTCC-1_1	ICC1_PF	C03	NK T cell	CACACCTGTCGCGGTT-1_1	ICC2_PB	C07	T cell
ACTGAACCATGTCTCC-1_2	DCC_PB	C03	NK T cell	TTGCCGTAGTTGCAGG-1_1_1	GBC1_PF	C02	T cell	CGTTGGGAGGTGACCA-1_1	GBC2_LN	C15	B cell	GTCACGGGTTAAGGGC-1_1	ICC1_PF	C07	Myeloid cell	CACACCTTCCCTTGTG-1_1	ICC2_PB	C11	NK T cell
ACTGAACGTCAGAAGC-1_2	DCC_PB	C04	T cell	TTGGAACAGAAACGCC-1_1_1	GBC1_PF	C07	NK T cell	CGTTGGGCAGTAACGG-1_1	GBC2_LN	C06	T cell	GTCACGGTCACATGCA-1_1	ICC1_PF	C03	NK T cell	CACACCTTCGTCTGAA-1_1	ICC2_PB	C03	Myeloid cell
ACTGAACGTGCTTCTC-1_2	DCC_PB	C06	NK cell	TTGGAACGTCAGAGGT-1_1_1	GBC1_PF	C09	B cell	CGTTGGGCATTGGCGC-1_1	GBC2_LN	C13	T cell	GTCACGGTCACCTCGT-1_1	ICC1_PF	C09	Myeloid cell	CACACCTTCTCGAGTA-1_1	ICC2_PB	C09	NK T cell
ACTGAACTCGCTTAGA-1_2	DCC_PB	C02	B cell	TTGGCAATCGCACTCT-1_1_1	GBC1_PF	C08	Myeloid cell	CGTTGGGGTCCAACTA-1_1	GBC2_LN	C09	B cell	GTCACGGTCAGTGCAT-1_1	ICC1_PF	C07	Myeloid cell	CACACCTTCTCGATGA-1_1	ICC2_PB	C01	T cell
ACTGAACTCTAAGCCA-1_2	DCC_PB	C05	T cell	TTGGCAATCGGGAGTA-1_1_1	GBC1_PF	C08	Myeloid cell	CGTTGGGGTCTGCAAT-1_1	GBC2_LN	C10	Myeloid cell	GTCATTTAGAGGGATA-1_1	ICC1_PF	C05	NK T cell	CACACTCAGTGTTAGA-1_1	ICC2_PB	C04	T cell
ACTGAGTAGTACTTGC-1_2	DCC_PB	C02	B cell	TTGTAGGAGGTGATTA-1_1_1	GBC1_PF	C16	Myeloid cell	CGTTGGGTCAGGCCCA-1_1	GBC2_LN	C12	NK T cell	GTCATTTGTCTCTTTA-1_1	ICC1_PF	C17	Myeloid cell	CACACTCAGTTGCAGG-1_1	ICC2_PB	C03	Myeloid cell
ACTGAGTCAATCTGCA-1_2	DCC_PB	C03	NK T cell	TTTACTGCACCAGATT-1_1_1	GBC1_PF	C16	Myeloid cell	CTAACTTCATAGGATA-1_1	GBC2_LN	C04	B cell	GTCCTCACAAATACAG-1_1	ICC1_PF	C07	Myeloid cell	CACACTCAGTTTAGGA-1_1	ICC2_PB	C11	NK T cell
ACTGAGTCATCCGTGG-1_2	DCC_PB	C04	T cell	TTTACTGCACTAGTAC-1_1_1	GBC1_PF	C11	NK cell	CTAACTTGTGTGTGCC-1_1	GBC2_LN	C14	NK cell	GTCCTCAGTTCCACTC-1_1	ICC1_PF	C06	T cell	CACACTCCAAACTGCT-1_1	ICC2_PB	C13	Myeloid cell
ACTGAGTGTAGCACGA-1_2	DCC_PB	C03	NK T cell	TTTATGCGTCACCTAA-1_1_1	GBC1_PF	C16	Myeloid cell	CTAACTTGTTCCACTC-1_1	GBC2_LN	C05	T cell	GTCCTCATCGCGATCG-1_1	ICC1_PF	C13	NK T cell	CACACTCCAGATCCAT-1_1	ICC2_PB	C08	NK T cell
ACTGAGTGTGTAATGA-1_2	DCC_PB	C07	NK T cell	TTTATGCGTCATATGC-1_1_1	GBC1_PF	C13	NK T cell	CTAAGACAGACCCACC-1_1	GBC2_LN	C04	B cell	GTCCTCATCGTCGTTC-1_1	ICC1_PF	C03	NK T cell	CACACTCCATACAGCT-1_1	ICC2_PB	C02	T cell
ACTGAGTTCAGTGCAT-1_2	DCC_PB	C05	T cell	TTTGGTTAGAGGGATA-1_1_1	GBC1_PF	C11	NK cell	CTAAGACCAGGCAGTA-1_1	GBC2_LN	C13	T cell	GTCGGGTGTCTTCAAG-1_1	ICC1_PF	C12	Myeloid cell	CACACTCTCAACGGGA-1_1	ICC2_PB	C05	T cell
ACTGAGTTCCTAGGGC-1_2	DCC_PB	C01	B cell	TTTGGTTGTGAGCGAT-1_1_1	GBC1_PF	C16	Myeloid cell	CTAAGACGTGCAACTT-1_1	GBC2_LN	C08	T cell	GTCGTAAAGAATCTCC-1_1	ICC1_PF	C13	NK T cell	CACACTCTCACCGTAA-1_1	ICC2_PB	C06	NK cell
ACTGAGTTCTGTCAAG-1_2	DCC_PB	C04	T cell	TTTGGTTTCTCGAGTA-1_1_1	GBC1_PF	C08	Myeloid cell	CTAATGGCAAGTTAAG-1_1	GBC2_LN	C04	B cell	GTCGTAAGTTGCCTCT-1_1	ICC1_PF	C09	Myeloid cell	CACAGGCAGAAACCTA-1_1	ICC2_PB	C01	T cell
ACTGATGAGTGATCGG-1_2	DCC_PB	C04	T cell	TTTGTCACACATTTCT-1_1_1	GBC1_PF	C16	Myeloid cell	CTAATGGCAGGAACGT-1_1	GBC2_LN	C02	T cell	GTCGTAAGTTGGTAAA-1_1	ICC1_PF	C03	NK T cell	CACAGGCAGACTTGAA-1_1	ICC2_PB	C01	T cell
ACTGATGCACCGTTGG-1_2	DCC_PB	C03	NK T cell	TTTGTCATCTTCAACT-1_1_1	GBC1_PF	C16	Myeloid cell	CTACATTAGACGACGT-1_1	GBC2_LN	C09	B cell	GTCGTAATCAGGTAAA-1_1	ICC1_PF	C18	Myeloid cell	CACAGGCGTAGAAAGG-1_1	ICC2_PB	C02	T cell
ACTGATGCAGTTTACG-1_2	DCC_PB	C06	NK cell	AAACCTGAGAAACGCC-1_2_1	GBC1_PB	C03	T cell	CTACATTGTCTTGTCC-1_1	GBC2_LN	C08	T cell	GTCTCGTAGTACCGGA-1_1	ICC1_PF	C09	Myeloid cell	CACAGGCTCCCTTGTG-1_1	ICC2_PB	C02	T cell
ACTGATGGTAGAGCTG-1_2	DCC_PB	C08	Myeloid cell	AAACCTGAGATGCCTT-1_2_1	GBC1_PB	C02	T cell	CTACCCACAGTCACTA-1_1	GBC2_LN	C05	T cell	GTCTCGTAGTGAATTG-1_1	ICC1_PF	C13	NK T cell	CACAGGCTCGTAGGAG-1_1	ICC2_PB	C04	T cell
ACTGATGGTCATGCAT-1_2	DCC_PB	C06	NK cell	AAACCTGAGCACCGCT-1_2_1	GBC1_PB	C17	Myeloid cell	CTACCCACATAGAAAC-1_1	GBC2_LN	C13	T cell	GTCTCGTTCCTTGACC-1_1	ICC1_PF	C03	NK T cell	CACAGGCTCTATCCTA-1_1	ICC2_PB	C02	T cell
ACTGATGGTGGCTCCA-1_2	DCC_PB	C05	T cell	AAACCTGAGGATTCGG-1_2_1	GBC1_PB	C03	T cell	CTACCCACATGTAGTC-1_1	GBC2_LN	C06	T cell	GTCTTCGAGGCACATG-1_1	ICC1_PF	C07	Myeloid cell	CACAGGCTCTTTACAC-1_1	ICC2_PB	C14	Myeloid cell
ACTGATGTCGTCGTTC-1_2	DCC_PB	C03	NK T cell	AAACCTGCAATGGACG-1_2_1	GBC1_PB	C07	NK T cell	CTACCCAGTGCAACGA-1_1	GBC2_LN	C08	T cell	GTCTTCGGTACGACCC-1_1	ICC1_PF	C09	Myeloid cell	CACAGTAAGATATGCA-1_1	ICC2_PB	C02	T cell
ACTGATGTCTCGTTTA-1_2	DCC_PB	C06	NK cell	AAACCTGCAGGTCTCG-1_2_1	GBC1_PB	C02	T cell	CTACCCAGTGCCTGGT-1_1	GBC2_LN	C06	T cell	GTCTTCGGTAGGAGTC-1_1	ICC1_PF	C03	NK T cell	CACAGTAAGCCCTAAT-1_1	ICC2_PB	C03	Myeloid cell
ACTGCTCAGCGAAGGG-1_2	DCC_PB	C01	B cell	AAACCTGCAGTGGGAT-1_2_1	GBC1_PB	C01	NK cell	CTACCCATCATCTGCC-1_1	GBC2_LN	C14	NK cell	GTGAAGGAGGCAATTA-1_1	ICC1_PF	C05	NK T cell	CACAGTACAGGGCATA-1_1	ICC2_PB	C05	T cell
ACTGCTCAGTTGCAGG-1_2	DCC_PB	C06	NK cell	AAACCTGCATGTTGAC-1_2_1	GBC1_PB	C01	NK cell	CTACGTCAGATGTTAG-1_1	GBC2_LN	C02	T cell	GTGAAGGAGGTGCACA-1_1	ICC1_PF	C07	Myeloid cell	CACAGTAGTAGAAAGG-1_1	ICC2_PB	C05	T cell
ACTGCTCCAAGCCTAT-1_2	DCC_PB	C01	B cell	AAACCTGGTCGCGGTT-1_2_1	GBC1_PB	C05	NK cell	CTACGTCAGCCGTCGT-1_1	GBC2_LN	C14	NK cell	GTGAAGGGTGCAACTT-1_1	ICC1_PF	C13	NK T cell	CACAGTAGTTTCGCTC-1_1	ICC2_PB	C01	T cell
ACTGCTCCATTCACTT-1_2	DCC_PB	C06	NK cell	AAACCTGTCAGCCTAA-1_2_1	GBC1_PB	C02	T cell	CTACGTCAGCGCCTTG-1_1	GBC2_LN	C09	B cell	GTGAAGGGTTCCGGCA-1_1	ICC1_PF	C09	Myeloid cell	CACAGTATCAGAGCTT-1_1	ICC2_PB	C10	B cell
ACTGCTCGTTCGAATC-1_2	DCC_PB	C03	NK T cell	AAACCTGTCATCTGCC-1_2_1	GBC1_PB	C02	T cell	CTACGTCCAGTATGCT-1_1	GBC2_LN	C05	T cell	GTGAAGGTCTAACGGT-1_1	ICC1_PF	C07	Myeloid cell	CACAGTATCCTTGCCA-1_1	ICC2_PB	C11	NK T cell
ACTGCTCTCAATACCG-1_2	DCC_PB	C03	NK T cell	AAACCTGTCGAATGGG-1_2_1	GBC1_PB	C10	T cell	CTACGTCGTAGAAAGG-1_1	GBC2_LN	C02	T cell	GTGCAGCGTAAGTGGC-1_1	ICC1_PF	C09	Myeloid cell	CACAGTATCGACCAGC-1_1	ICC2_PB	C05	T cell
ACTGTCCAGCTGCAAG-1_2	DCC_PB	C10	B cell	AAACCTGTCGGGAGTA-1_2_1	GBC1_PB	C02	T cell	CTACGTCGTATATGGA-1_1	GBC2_LN	C05	T cell	GTGCATACAGATAATG-1_1	ICC1_PF	C09	Myeloid cell	CACAGTATCGCAAGCC-1_1	ICC2_PB	C04	T cell
ACTGTCCAGTCGATAA-1_2	DCC_PB	C06	NK cell	AAACCTGTCTTAGAGC-1_2_1	GBC1_PB	C05	NK cell	CTACGTCTCCTTGACC-1_1	GBC2_LN	C04	B cell	GTGCATATCACTTCAT-1_1	ICC1_PF	C03	NK T cell	CACATAGCAGGTCTCG-1_1	ICC2_PB	C08	NK T cell
ACTGTCCCAACTGCGC-1_2	DCC_PB	C06	NK cell	AAACGGGAGACACTAA-1_2_1	GBC1_PB	C17	Myeloid cell	CTACGTCTCTTAACCT-1_1	GBC2_LN	C04	B cell	GTGCGGTAGGATGGAA-1_1	ICC1_PF	C09	Myeloid cell	CACATAGGTGCCTGTG-1_1	ICC2_PB	C11	NK T cell
ACTGTCCCAAGTTGTC-1_2	DCC_PB	C03	NK T cell	AAACGGGAGATCCTGT-1_2_1	GBC1_PB	C01	NK cell	CTAGAGTAGCCAGAAC-1_1	GBC2_LN	C09	B cell	GTGCGGTAGTTATCGC-1_1	ICC1_PF	C07	Myeloid cell	CACATAGGTTCCAACA-1_1	ICC2_PB	C08	NK T cell
ACTGTCCCAATCACAC-1_2	DCC_PB	C03	NK T cell	AAACGGGAGATGTCGG-1_2_1	GBC1_PB	C10	T cell	CTAGAGTAGCCTCGTG-1_1	GBC2_LN	C12	NK T cell	GTGCGGTTCCATGAGT-1_1	ICC1_PF	C09	Myeloid cell	CACATTTAGCATCATC-1_1	ICC2_PB	C03	Myeloid cell
ACTGTCCCACAGACAG-1_2	DCC_PB	C03	NK T cell	AAACGGGAGCGTGAGT-1_2_1	GBC1_PB	C12	NK T cell	CTAGAGTCAGGCGATA-1_1	GBC2_LN	C15	B cell	GTGCGGTTCTTCATGT-1_1	ICC1_PF	C09	Myeloid cell	CACATTTAGCGATATA-1_1	ICC2_PB	C12	NK T cell
ACTGTCCGTCGCATAT-1_2	DCC_PB	C07	NK T cell	AAACGGGAGCTGTTCA-1_2_1	GBC1_PB	C01	NK cell	CTAGAGTGTACACCGC-1_1	GBC2_LN	C05	T cell	GTGCTTCCATATACCG-1_1	ICC1_PF	C07	Myeloid cell	CACATTTAGTACTTGC-1_1	ICC2_PB	C05	T cell
ACTGTCCGTTATGCGT-1_2	DCC_PB	C06	NK cell	AAACGGGAGGACGAAA-1_2_1	GBC1_PB	C07	NK T cell	CTAGCCTAGTATCGAA-1_1	GBC2_LN	C07	NK T cell	GTGCTTCGTCGTCTTC-1_1	ICC1_PF	C05	NK T cell	CACATTTCAACTGCTA-1_1	ICC2_PB	C13	Myeloid cell
ACTGTCCGTTGAACTC-1_2	DCC_PB	C06	NK cell	AAACGGGCAGATGGGT-1_2_1	GBC1_PB	C01	NK cell	CTAGCCTAGTTAAGTG-1_1	GBC2_LN	C07	NK T cell	GTGGGTCAGCCAGGAT-1_1	ICC1_PF	C12	Myeloid cell	CACATTTCACGAAGCA-1_1	ICC2_PB	C05	T cell
ACTGTCCTCACGACTA-1_2	DCC_PB	C04	T cell	AAACGGGGTCACCCAG-1_2_1	GBC1_PB	C01	NK cell	CTAGCCTCACGGATAG-1_1	GBC2_LN	C06	T cell	GTGGGTCGTCCTGCTT-1_1	ICC1_PF	C13	NK T cell	CACATTTCACGGTAGA-1_1	ICC2_PB	C03	Myeloid cell
ACTGTCCTCGCAGGCT-1_2	DCC_PB	C03	NK T cell	AAACGGGGTCGCGTGT-1_2_1	GBC1_PB	C02	T cell	CTAGTGAAGTGAATTG-1_1	GBC2_LN	C08	T cell	GTGTGCGAGCTCAACT-1_1	ICC1_PF	C12	Myeloid cell	CACATTTGTCAGGACA-1_1	ICC2_PB	C09	NK T cell
ACTGTCCTCTAACGGT-1_2	DCC_PB	C03	NK T cell	AAACGGGGTGTGAAAT-1_2_1	GBC1_PB	C05	NK cell	CTAGTGAGTAACGCGA-1_1	GBC2_LN	C09	B cell	GTGTGCGCAATCTGCA-1_1	ICC1_PF	C03	NK T cell	CACATTTGTCTGCCAG-1_1	ICC2_PB	C07	T cell
ACTGTCCTCTTGTACT-1_2	DCC_PB	C03	NK T cell	AAACGGGGTTACGGAG-1_2_1	GBC1_PB	C01	NK cell	CTAGTGAGTAAGAGAG-1_1	GBC2_LN	C09	B cell	GTGTGCGCAGTCGTGC-1_1	ICC1_PF	C04	T cell	CACATTTTCCGCAGTG-1_1	ICC2_PB	C02	T cell
ACTTACTAGCCATCGC-1_2	DCC_PB	C05	T cell	AAACGGGTCATGTCTT-1_2_1	GBC1_PB	C05	NK cell	CTAGTGAGTCCATGAT-1_1	GBC2_LN	C04	B cell	GTGTGCGGTACTTGAC-1_1	ICC1_PF	C05	NK T cell	CACATTTTCGGTTAAC-1_1	ICC2_PB	C05	T cell
ACTTACTAGCGTCTAT-1_2	DCC_PB	C07	NK T cell	AAACGGGTCGTTGACA-1_2_1	GBC1_PB	C03	T cell	CTAGTGAGTGTAAGTA-1_1	GBC2_LN	C08	T cell	GTGTTAGAGAGTACAT-1_1	ICC1_PF	C09	Myeloid cell	CACATTTTCGTTGACA-1_1	ICC2_PB	C05	T cell
ACTTACTAGTCTCCTC-1_2	DCC_PB	C03	NK T cell	AAAGATGCAAACTGTC-1_2_1	GBC1_PB	C04	NK T cell	CTCACACAGGAGCGAG-1_1	GBC2_LN	C11	Myeloid cell	GTGTTAGCAATCCGAT-1_1	ICC1_PF	C09	Myeloid cell	CACATTTTCTCCAGGG-1_1	ICC2_PB	C02	T cell
ACTTACTGTATGAAAC-1_2	DCC_PB	C05	T cell	AAAGATGCAACACGCC-1_2_1	GBC1_PB	C11	NK cell	CTCACACTCACTATTC-1_1	GBC2_LN	C05	T cell	GTGTTAGCACTCAGGC-1_1	ICC1_PF	C17	Myeloid cell	CACCACTAGACCTTTG-1_1	ICC2_PB	C02	T cell
ACTTACTGTATTAGCC-1_2	DCC_PB	C02	B cell	AAAGATGCAAGCCTAT-1_2_1	GBC1_PB	C07	NK T cell	CTCAGAAGTAGCACGA-1_1	GBC2_LN	C04	B cell	GTGTTAGCAGGGTACA-1_1	ICC1_PF	C07	Myeloid cell	CACCACTCACACCGAC-1_1	ICC2_PB	C02	T cell
ACTTACTTCCTCTAGC-1_2	DCC_PB	C06	NK cell	AAAGATGCAAGGTTTC-1_2_1	GBC1_PB	C05	NK cell	CTCAGAAGTCGAAAGC-1_1	GBC2_LN	C01	NK T cell	GTGTTAGGTGATGTGG-1_1	ICC1_PF	C03	NK T cell	CACCACTCATGTTGAC-1_1	ICC2_PB	C01	T cell
ACTTGTTCAACAACCT-1_2	DCC_PB	C07	NK T cell	AAAGATGCAGACGCCT-1_2_1	GBC1_PB	C01	NK cell	CTCAGAATCAAGAAGT-1_1	GBC2_LN	C06	T cell	GTTAAGCCACCAGGTC-1_1	ICC1_PF	C03	NK T cell	CACCACTCATTAGGCT-1_1	ICC2_PB	C11	NK T cell
ACTTGTTTCAACTCTT-1_2	DCC_PB	C05	T cell	AAAGATGGTAGAGTGC-1_2_1	GBC1_PB	C12	NK T cell	CTCAGAATCAGGCAAG-1_1	GBC2_LN	C04	B cell	GTTAAGCGTAAGAGGA-1_1	ICC1_PF	C03	NK T cell	CACCACTGTGACGCCT-1_1	ICC2_PB	C02	T cell
ACTTTCAAGATGTCGG-1_2	DCC_PB	C02	B cell	AAAGATGGTCCAGTGC-1_2_1	GBC1_PB	C10	T cell	CTCAGAATCTTTACAC-1_1	GBC2_LN	C04	B cell	GTTAAGCGTACAGTGG-1_1	ICC1_PF	C01	Myeloid cell	CACCAGGAGAGGGATA-1_1	ICC2_PB	C02	T cell
ACTTTCAAGCCAGTAG-1_2	DCC_PB	C07	NK T cell	AAAGATGGTGACGCCT-1_2_1	GBC1_PB	C10	T cell	CTCATTACACGCATCG-1_1	GBC2_LN	C05	T cell	GTTAAGCGTTACGGAG-1_1	ICC1_PF	C03	NK T cell	CACCAGGAGATGTTAG-1_1	ICC2_PB	C03	Myeloid cell
ACTTTCAAGGAATTAC-1_2	DCC_PB	C06	NK cell	AAAGATGGTGTCTGAT-1_2_1	GBC1_PB	C01	NK cell	CTCATTAGTAAATGAC-1_1	GBC2_LN	C04	B cell	GTTAAGCTCTGCCCTA-1_1	ICC1_PF	C13	NK T cell	CACCAGGAGCTAGTTC-1_1	ICC2_PB	C02	T cell
ACTTTCAAGGAGTAGA-1_2	DCC_PB	C04	T cell	AAAGATGTCACCAGGC-1_2_1	GBC1_PB	C01	NK cell	CTCATTAGTTGGGACA-1_1	GBC2_LN	C08	T cell	GTTCATTCAGTCAGAG-1_1	ICC1_PF	C05	NK T cell	CACCAGGAGGCGACAT-1_1	ICC2_PB	C01	T cell
ACTTTCATCTCTAGGA-1_2	DCC_PB	C02	B cell	AAAGATGTCGCCTGAG-1_2_1	GBC1_PB	C10	T cell	CTCATTATCAGCGACC-1_1	GBC2_LN	C07	NK T cell	GTTCATTGTATAGTAG-1_1	ICC1_PF	C07	Myeloid cell	CACCAGGAGTAAGTAC-1_1	ICC2_PB	C07	T cell
AGAATAGAGACTGGGT-1_2	DCC_PB	C06	NK cell	AAAGCAACAAGCGATG-1_2_1	GBC1_PB	C04	NK T cell	CTCATTATCCTTGGTC-1_1	GBC2_LN	C14	NK cell	GTTCATTGTCAGCTAT-1_1	ICC1_PF	C09	Myeloid cell	CACCAGGAGTCCTCCT-1_1	ICC2_PB	C06	NK cell
AGAATAGAGGAGTTGC-1_2	DCC_PB	C07	NK T cell	AAAGCAACAAGTCATC-1_2_1	GBC1_PB	C04	NK T cell	CTCATTATCTTGCATT-1_1	GBC2_LN	C08	T cell	GTTCGGGGTAAGGGCT-1_1	ICC1_PF	C05	NK T cell	CACCAGGAGTCGAGTG-1_1	ICC2_PB	C13	Myeloid cell
AGAATAGGTAAACGCG-1_2	DCC_PB	C05	T cell	AAAGCAACAGCCAATT-1_2_1	GBC1_PB	C05	NK cell	CTCCTAGAGATCGATA-1_1	GBC2_LN	C08	T cell	GTTCGGGGTACAAGTA-1_1	ICC1_PF	C09	Myeloid cell	CACCAGGGTGACTACT-1_1	ICC2_PB	C08	NK T cell
AGAATAGGTACCGTTA-1_2	DCC_PB	C08	Myeloid cell	AAAGCAACAGCTATTG-1_2_1	GBC1_PB	C11	NK cell	CTCCTAGAGTCTCAAC-1_1	GBC2_LN	C13	T cell	GTTCGGGGTACAGCAG-1_1	ICC1_PF	C09	Myeloid cell	CACCAGGTCAGTGCAT-1_1	ICC2_PB	C02	T cell
AGAATAGGTATATCCG-1_2	DCC_PB	C01	B cell	AAAGCAAGTCTTCAAG-1_2_1	GBC1_PB	C01	NK cell	CTCCTAGCAAGCTGTT-1_1	GBC2_LN	C01	NK T cell	GTTCGGGGTCATCGGC-1_1	ICC1_PF	C09	Myeloid cell	CACCAGGTCGTTACGA-1_1	ICC2_PB	C08	NK T cell
AGAATAGTCAAAGACA-1_2	DCC_PB	C03	NK T cell	AAAGCAAGTGGACGAT-1_2_1	GBC1_PB	C01	NK cell	CTCCTAGCATCAGTCA-1_1	GBC2_LN	C10	Myeloid cell	GTTCGGGGTTCAGCGC-1_1	ICC1_PF	C07	Myeloid cell	CACCTTGCAACGATCT-1_1	ICC2_PB	C01	T cell
AGAATAGTCAGCAACT-1_2	DCC_PB	C04	T cell	AAAGCAAGTTACGCGC-1_2_1	GBC1_PB	C01	NK cell	CTCCTAGCATGCCCGA-1_1	GBC2_LN	C15	B cell	GTTCGGGTCCCGGATG-1_1	ICC1_PF	C05	NK T cell	CACCTTGCAATAGCAA-1_1	ICC2_PB	C05	T cell
AGAATAGTCTACGAGT-1_2	DCC_PB	C04	T cell	AAAGCAAGTTAGTGGG-1_2_1	GBC1_PB	C12	NK T cell	CTCCTAGGTTACGGAG-1_1	GBC2_LN	C01	NK T cell	GTTCTCGAGCGATAGC-1_1	ICC1_PF	C05	NK T cell	CACCTTGTCGTAGGAG-1_1	ICC2_PB	C08	NK T cell
AGAATAGTCTCACATT-1_2	DCC_PB	C03	NK T cell	AAAGCAAGTTCGTCTC-1_2_1	GBC1_PB	C01	NK cell	CTCCTAGGTTATCACG-1_1	GBC2_LN	C04	B cell	GTTCTCGAGTCCGTAT-1_1	ICC1_PF	C09	Myeloid cell	CACTCCACAATGTAAG-1_1	ICC2_PB	C03	Myeloid cell
AGACGTTAGATATGGT-1_2	DCC_PB	C04	T cell	AAAGCAATCACGGTTA-1_2_1	GBC1_PB	C01	NK cell	CTCCTAGTCCGCTGTT-1_1	GBC2_LN	C04	B cell	GTTCTCGCAGACAGGT-1_1	ICC1_PF	C14	Myeloid cell	CACTCCACACCAGTTA-1_1	ICC2_PB	C11	NK T cell
AGACGTTAGCGATGAC-1_2	DCC_PB	C05	T cell	AAAGCAATCAGTTGAC-1_2_1	GBC1_PB	C02	T cell	CTCCTAGTCGTCACGG-1_1	GBC2_LN	C06	T cell	GTTTCTAGTGGACGAT-1_1	ICC1_PF	C09	Myeloid cell	CACTCCACATGCCACG-1_1	ICC2_PB	C03	Myeloid cell
AGACGTTCAAAGTGCG-1_2	DCC_PB	C04	T cell	AAAGCAATCCTAGTGA-1_2_1	GBC1_PB	C03	T cell	CTCCTAGTCTGCTGTC-1_1	GBC2_LN	C02	T cell	TAAACCGCAAAGCGGT-1_1	ICC1_PF	C06	T cell	CACTCCAGTAACGTTC-1_1	ICC2_PB	C03	Myeloid cell
AGACGTTCAGCGATCC-1_2	DCC_PB	C02	B cell	AAAGCAATCTACCAGA-1_2_1	GBC1_PB	C10	T cell	CTCGAAACAAGGACAC-1_1	GBC2_LN	C02	T cell	TAAACCGCAGACGTAG-1_1	ICC1_PF	C13	NK T cell	CACTCCAGTACCGCTG-1_1	ICC2_PB	C02	T cell
AGACGTTCATCGATTG-1_2	DCC_PB	C03	NK T cell	AAAGCAATCTCCTATA-1_2_1	GBC1_PB	C07	NK T cell	CTCGAAACACTCAGGC-1_1	GBC2_LN	C05	T cell	TAAACCGGTAGCAAAT-1_1	ICC1_PF	C05	NK T cell	CACTCCAGTATAGGTA-1_1	ICC2_PB	C07	T cell
AGACGTTGTAAATGTG-1_2	DCC_PB	C12	NK cell	AAAGTAGAGACTAGGC-1_2_1	GBC1_PB	C02	T cell	CTCGAAAGTAAACGCG-1_1	GBC2_LN	C04	B cell	TAAGAGAGTAAGGATT-1_1	ICC1_PF	C07	Myeloid cell	CACTCCATCCTTTACA-1_1	ICC2_PB	C14	Myeloid cell
AGACGTTGTATAAACG-1_2	DCC_PB	C05	T cell	AAAGTAGAGAGCCCAA-1_2_1	GBC1_PB	C04	NK T cell	CTCGAAAGTATCGCAT-1_1	GBC2_LN	C06	T cell	TAAGCGTAGTCATGCT-1_1	ICC1_PF	C03	NK T cell	CAGAATCAGAAGCCCA-1_1	ICC2_PB	C09	NK T cell
AGACGTTGTCCGAAGA-1_2	DCC_PB	C02	B cell	AAAGTAGAGGAATCGC-1_2_1	GBC1_PB	C07	NK T cell	CTCGAAAGTTGTGGCC-1_1	GBC2_LN	C02	T cell	TAAGCGTTCAGGATCT-1_1	ICC1_PF	C13	NK T cell	CAGAATCAGACTAGAT-1_1	ICC2_PB	C03	Myeloid cell
AGACGTTGTGACGCCT-1_2	DCC_PB	C05	T cell	AAAGTAGAGGACATTA-1_2_1	GBC1_PB	C04	NK T cell	CTCGAGGTCGGTTCGG-1_1	GBC2_LN	C14	NK cell	TACACGAAGAACAACT-1_1	ICC1_PF	C13	NK T cell	CAGAATCAGATCCTGT-1_1	ICC2_PB	C04	T cell
AGACGTTGTGCAGTAG-1_2	DCC_PB	C06	NK cell	AAAGTAGAGGCTATCT-1_2_1	GBC1_PB	C01	NK cell	CTCGGAGAGAAAGTGG-1_1	GBC2_LN	C02	T cell	TACACGAAGACTAAGT-1_1	ICC1_PF	C05	NK T cell	CAGAATCAGATCGGGT-1_1	ICC2_PB	C02	T cell
AGAGCGAAGACAGGCT-1_2	DCC_PB	C01	B cell	AAAGTAGGTAGAAAGG-1_2_1	GBC1_PB	C08	Myeloid cell	CTCGGAGCACCACGTG-1_1	GBC2_LN	C02	T cell	TACACGAAGGTGACCA-1_1	ICC1_PF	C12	Myeloid cell	CAGAATCAGCTACCGC-1_1	ICC2_PB	C05	T cell
AGAGCGAAGCTAGTTC-1_2	DCC_PB	C05	T cell	AAAGTAGTCACAACGT-1_2_1	GBC1_PB	C09	B cell	CTCGGAGCAGACTCGC-1_1	GBC2_LN	C02	T cell	TACACGACAACTGCTA-1_1	ICC1_PF	C07	Myeloid cell	CAGAATCAGTAGCGGT-1_1	ICC2_PB	C07	T cell
AGAGCGAAGTTATCGC-1_2	DCC_PB	C07	NK T cell	AAAGTAGTCTAACGGT-1_2_1	GBC1_PB	C05	NK cell	CTCGGAGCAGCTGGCT-1_1	GBC2_LN	C08	T cell	TACACGAGTACAAGTA-1_1	ICC1_PF	C17	Myeloid cell	CAGAATCAGTGTCCAT-1_1	ICC2_PB	C03	Myeloid cell
AGAGCGACAACGATCT-1_2	DCC_PB	C05	T cell	AAATGCCAGAAGGTTT-1_2_1	GBC1_PB	C01	NK cell	CTCGGAGCAGCTTCGG-1_1	GBC2_LN	C09	B cell	TACACGAGTCAACATC-1_1	ICC1_PF	C09	Myeloid cell	CAGAATCGTCTAGGTT-1_1	ICC2_PB	C04	T cell
AGAGCGAGTAAACCTC-1_2	DCC_PB	C02	B cell	AAATGCCAGCCAGGAT-1_2_1	GBC1_PB	C10	T cell	CTCGGAGCAGTAACGG-1_1	GBC2_LN	C02	T cell	TACAGTGTCACTATTC-1_1	ICC1_PF	C14	Myeloid cell	CAGAATCGTGTTGAGG-1_1	ICC2_PB	C11	NK T cell
AGAGCGAGTAGGGACT-1_2	DCC_PB	C07	NK T cell	AAATGCCAGCCCAATT-1_2_1	GBC1_PB	C11	NK cell	CTCGGAGGTACTCAAC-1_1	GBC2_LN	C06	T cell	TACCTATAGGATTCGG-1_1	ICC1_PF	C09	Myeloid cell	CAGAATCGTTATGCGT-1_1	ICC2_PB	C03	Myeloid cell
AGAGCGAGTATATGGA-1_2	DCC_PB	C01	B cell	AAATGCCAGTTCGCAT-1_2_1	GBC1_PB	C02	T cell	CTCGGAGGTATATGAG-1_1	GBC2_LN	C04	B cell	TACCTATAGGCTCAGA-1_1	ICC1_PF	C09	Myeloid cell	CAGAATCGTTTACTCT-1_1	ICC2_PB	C07	T cell
AGAGCGAGTGAGGGAG-1_2	DCC_PB	C05	T cell	AAATGCCCACCAGCAC-1_2_1	GBC1_PB	C11	NK cell	CTCGGAGGTTGTTTGG-1_1	GBC2_LN	C04	B cell	TACCTATGTGAAATCA-1_1	ICC1_PF	C03	NK T cell	CAGAATCTCCCAAGAT-1_1	ICC2_PB	C07	T cell
AGAGCGAGTGAGGGTT-1_2	DCC_PB	C06	NK cell	AAATGCCCACGGACAA-1_2_1	GBC1_PB	C17	Myeloid cell	CTCGGAGTCCTCCTAG-1_1	GBC2_LN	C12	NK T cell	TACCTATTCCCGGATG-1_1	ICC1_PF	C07	Myeloid cell	CAGAGAGTCCCATTTA-1_1	ICC2_PB	C05	T cell
AGAGCGAGTTTGGGCC-1_2	DCC_PB	C04	T cell	AAATGCCCAGTCACTA-1_2_1	GBC1_PB	C01	NK cell	CTCGGGAAGACCACGA-1_1	GBC2_LN	C02	T cell	TACCTTACAGCCTTGG-1_1	ICC1_PF	C13	NK T cell	CAGAGAGTCGACGGAA-1_1	ICC2_PB	C05	T cell
AGAGCGATCCCAACGG-1_2	DCC_PB	C06	NK cell	AAATGCCGTTCCCGAG-1_2_1	GBC1_PB	C12	NK T cell	CTCGGGACAAGCGCTC-1_1	GBC2_LN	C06	T cell	TACCTTAGTACCGTTA-1_1	ICC1_PF	C07	Myeloid cell	CAGATCAAGAGCCCAA-1_1	ICC2_PB	C03	Myeloid cell
AGAGCTTAGAACTGTA-1_2	DCC_PB	C05	T cell	AAATGCCGTTTAGGAA-1_2_1	GBC1_PB	C01	NK cell	CTCGGGACAATCAGAA-1_1	GBC2_LN	C09	B cell	TACGGATAGACCGGAT-1_1	ICC1_PF	C17	Myeloid cell	CAGATCAAGAGTCGGT-1_1	ICC2_PB	C05	T cell
AGAGCTTAGCTGGAAC-1_2	DCC_PB	C06	NK cell	AAATGCCTCGGAAATA-1_2_1	GBC1_PB	C10	T cell	CTCGGGACAGTAAGAT-1_1	GBC2_LN	C08	T cell	TACGGATCAAAGGAAG-1_1	ICC1_PF	C16	B cell	CAGATCACAGGCTGAA-1_1	ICC2_PB	C01	T cell
AGAGCTTAGTGAACAT-1_2	DCC_PB	C05	T cell	AACACGTAGACTAGAT-1_2_1	GBC1_PB	C02	T cell	CTCGGGAGTTCGCTAA-1_1	GBC2_LN	C02	T cell	TACGGATGTAAGTAGT-1_1	ICC1_PF	C09	Myeloid cell	CAGATCACATACTACG-1_1	ICC2_PB	C12	NK T cell
AGAGCTTCAAGAGGCT-1_2	DCC_PB	C06	NK cell	AACACGTAGCCTATGT-1_2_1	GBC1_PB	C02	T cell	CTCGTACCAAATCCGT-1_1	GBC2_LN	C09	B cell	TACGGATGTACTCTCC-1_1	ICC1_PF	C09	Myeloid cell	CAGATCAGTCGTCTTC-1_1	ICC2_PB	C07	T cell
AGAGCTTCACATCCAA-1_2	DCC_PB	C04	T cell	AACACGTCAATCCAAC-1_2_1	GBC1_PB	C01	NK cell	CTCGTACGTGCATCTA-1_1	GBC2_LN	C01	NK T cell	TACGGGCAGCACGCCT-1_1	ICC1_PF	C03	NK T cell	CAGATCAGTGTGCCTG-1_1	ICC2_PB	C03	Myeloid cell
AGAGCTTCATAGTAAG-1_2	DCC_PB	C08	Myeloid cell	AACACGTGTATAGTAG-1_2_1	GBC1_PB	C07	NK T cell	CTCGTACGTGGGTCAA-1_1	GBC2_LN	C06	T cell	TACGGGCGTTGCCTCT-1_1	ICC1_PF	C12	Myeloid cell	CAGATCATCAGGCAAG-1_1	ICC2_PB	C05	T cell
AGAGCTTCATTACCTT-1_2	DCC_PB	C06	NK cell	AACACGTTCACGACTA-1_2_1	GBC1_PB	C01	NK cell	CTCGTACGTTGTGGCC-1_1	GBC2_LN	C06	T cell	TACGGGCTCTACTTAC-1_1	ICC1_PF	C03	NK T cell	CAGATCATCCTAGAAC-1_1	ICC2_PB	C11	NK T cell
AGAGCTTCATTGCGGC-1_2	DCC_PB	C06	NK cell	AACACGTTCATCGGAT-1_2_1	GBC1_PB	C08	Myeloid cell	CTCGTACTCAGTCAGT-1_1	GBC2_LN	C04	B cell	TACGGTAAGACACGAC-1_1	ICC1_PF	C06	T cell	CAGATCATCTGTGCAA-1_1	ICC2_PB	C01	T cell
AGAGCTTGTAATCGTC-1_2	DCC_PB	C03	NK T cell	AACACGTTCGATAGAA-1_2_1	GBC1_PB	C04	NK T cell	CTCGTCAAGATGCCTT-1_1	GBC2_LN	C08	T cell	TACGGTAAGGGTGTGT-1_1	ICC1_PF	C09	Myeloid cell	CAGCAGCAGAAACGAG-1_1	ICC2_PB	C01	T cell
AGAGCTTTCAGCTCTC-1_2	DCC_PB	C08	Myeloid cell	AACACGTTCTGCAAGT-1_2_1	GBC1_PB	C04	NK T cell	CTCGTCACAATCCGAT-1_1	GBC2_LN	C04	B cell	TACGGTACAGGGTACA-1_1	ICC1_PF	C05	NK T cell	CAGCAGCAGAATTGTG-1_1	ICC2_PB	C13	Myeloid cell
AGAGCTTTCGCCAGCA-1_2	DCC_PB	C07	NK T cell	AACCATGAGCAGCGTA-1_2_1	GBC1_PB	C12	NK T cell	CTCGTCACAGACTCGC-1_1	GBC2_LN	C06	T cell	TACGGTACATTTCAGG-1_1	ICC1_PF	C09	Myeloid cell	CAGCAGCAGGTAGCCA-1_1	ICC2_PB	C03	Myeloid cell
AGAGTGGAGATACACA-1_2	DCC_PB	C10	B cell	AACCATGAGCTAGCCC-1_2_1	GBC1_PB	C12	NK T cell	CTCTAATAGAGTTGGC-1_1	GBC2_LN	C04	B cell	TACGGTATCCGCGTTT-1_1	ICC1_PF	C03	NK T cell	CAGCAGCCAGCGTCCA-1_1	ICC2_PB	C02	T cell
AGAGTGGAGCCACGCT-1_2	DCC_PB	C08	Myeloid cell	AACCATGAGGTAGCTG-1_2_1	GBC1_PB	C01	NK cell	CTCTAATCAATCCGAT-1_1	GBC2_LN	C08	T cell	TACTCATAGGCTAGCA-1_1	ICC1_PF	C07	Myeloid cell	CAGCAGCGTCATCCCT-1_1	ICC2_PB	C02	T cell
AGAGTGGCAAGGTTCT-1_2	DCC_PB	C03	NK T cell	AACCATGAGTGGTCCC-1_2_1	GBC1_PB	C07	NK T cell	CTCTAATCATAAGACA-1_1	GBC2_LN	C04	B cell	TACTCATCAACGATGG-1_1	ICC1_PF	C09	Myeloid cell	CAGCAGCGTCTTCGTC-1_1	ICC2_PB	C07	T cell
AGAGTGGCAATCTGCA-1_2	DCC_PB	C05	T cell	AACCATGAGTGTCCAT-1_2_1	GBC1_PB	C07	NK T cell	CTCTAATGTAGAGCTG-1_1	GBC2_LN	C02	T cell	TACTCATTCGGCATCG-1_1	ICC1_PF	C09	Myeloid cell	CAGCAGCTCAGCGATT-1_1	ICC2_PB	C05	T cell
AGAGTGGCACGTCAGC-1_2	DCC_PB	C05	T cell	AACCATGCAACCGCCA-1_2_1	GBC1_PB	C05	NK cell	CTCTAATGTATAGTAG-1_1	GBC2_LN	C04	B cell	TACTCGCAGATGGGTC-1_1	ICC1_PF	C07	Myeloid cell	CAGCAGCTCGCCATAA-1_1	ICC2_PB	C02	T cell
AGAGTGGCATGGATGG-1_2	DCC_PB	C03	NK T cell	AACCATGCATGTAAGA-1_2_1	GBC1_PB	C01	NK cell	CTCTACGCAAACTGTC-1_1	GBC2_LN	C04	B cell	TACTCGCGTAAATGTG-1_1	ICC1_PF	C09	Myeloid cell	CAGCAGCTCGTACCGG-1_1	ICC2_PB	C07	T cell
AGAGTGGGTAAGGGAA-1_2	DCC_PB	C05	T cell	AACCATGGTAATCACC-1_2_1	GBC1_PB	C12	NK T cell	CTCTACGCAATCGAAA-1_1	GBC2_LN	C05	T cell	TACTCGCTCTACGAGT-1_1	ICC1_PF	C09	Myeloid cell	CAGCAGCTCGTATCAG-1_1	ICC2_PB	C01	T cell
AGAGTGGGTTAAGTAG-1_2	DCC_PB	C04	T cell	AACCATGGTCTAGGTT-1_2_1	GBC1_PB	C01	NK cell	CTCTACGCAGCCAATT-1_1	GBC2_LN	C09	B cell	TACTTACAGGTACTCT-1_1	ICC1_PF	C14	Myeloid cell	CAGCAGCTCTGCGTAA-1_1	ICC2_PB	C08	NK T cell
AGAGTGGGTTAGATGA-1_2	DCC_PB	C01	B cell	AACCATGTCTAACCGA-1_2_1	GBC1_PB	C11	NK cell	CTCTACGGTGTCCTCT-1_1	GBC2_LN	C08	T cell	TACTTACCACCGTTGG-1_1	ICC1_PF	C03	NK T cell	CAGCAGCTCTTCGAGA-1_1	ICC2_PB	C07	T cell
AGAGTGGGTTCCGGCA-1_2	DCC_PB	C03	NK T cell	AACCATGTCTGAGGGA-1_2_1	GBC1_PB	C07	NK T cell	CTCTACGGTTATGCGT-1_1	GBC2_LN	C05	T cell	TACTTACGTCGCCATG-1_1	ICC1_PF	C03	NK T cell	CAGCATAAGGAACTGC-1_1	ICC2_PB	C08	NK T cell
AGAGTGGTCAGAGACG-1_2	DCC_PB	C08	Myeloid cell	AACCGCGAGCAATATG-1_2_1	GBC1_PB	C11	NK cell	CTCTACGGTTTGGGCC-1_1	GBC2_LN	C01	NK T cell	TACTTACTCGGCATCG-1_1	ICC1_PF	C12	Myeloid cell	CAGCATACATGTCTCC-1_1	ICC2_PB	C02	T cell
AGAGTGGTCCACGAAT-1_2	DCC_PB	C06	NK cell	AACCGCGAGGCAGGTT-1_2_1	GBC1_PB	C10	T cell	CTCTACGTCCTTCAAT-1_1	GBC2_LN	C09	B cell	TACTTGTCAATGAAAC-1_1	ICC1_PF	C18	Myeloid cell	CAGCATACATTACCTT-1_1	ICC2_PB	C02	T cell
AGAGTGGTCCATGAGT-1_2	DCC_PB	C03	NK T cell	AACCGCGAGTCTTGCA-1_2_1	GBC1_PB	C10	T cell	CTCTGGTAGAAACCTA-1_1	GBC2_LN	C09	B cell	TACTTGTCACTGTCGG-1_1	ICC1_PF	C05	NK T cell	CAGCATAGTCTAGTGT-1_1	ICC2_PB	C07	T cell
AGATCTGAGTAACCCT-1_2	DCC_PB	C05	T cell	AACCGCGCAGCTGTTA-1_2_1	GBC1_PB	C10	T cell	CTCTGGTAGCAATCTC-1_1	GBC2_LN	C13	T cell	TACTTGTGTGTGCGTC-1_1	ICC1_PF	C03	NK T cell	CAGCATAGTCTCTTTA-1_1	ICC2_PB	C01	T cell
AGATCTGAGTGATCGG-1_2	DCC_PB	C06	NK cell	AACCGCGGTACCGAGA-1_2_1	GBC1_PB	C01	NK cell	CTCTGGTAGCCGCCTA-1_1	GBC2_LN	C09	B cell	TAGACCACATGACGGA-1_1	ICC1_PF	C14	Myeloid cell	CAGCATAGTTCCACTC-1_1	ICC2_PB	C14	Myeloid cell
AGATCTGCAAACTGTC-1_2	DCC_PB	C08	Myeloid cell	AACCGCGGTGATGATA-1_2_1	GBC1_PB	C17	Myeloid cell	CTCTGGTCAAAGTGCG-1_1	GBC2_LN	C04	B cell	TAGACCATCTGCTGTC-1_1	ICC1_PF	C07	Myeloid cell	CAGCATATCAGCTTAG-1_1	ICC2_PB	C05	T cell
AGATCTGCAGATGGGT-1_2	DCC_PB	C07	NK T cell	AACCGCGTCACGCATA-1_2_1	GBC1_PB	C01	NK cell	CTCTGGTCATTCCTGC-1_1	GBC2_LN	C04	B cell	TAGAGCTGTAGGCTGA-1_1	ICC1_PF	C05	NK T cell	CAGCATATCCTGTAGA-1_1	ICC2_PB	C02	T cell
AGATCTGCAGCCTTTC-1_2	DCC_PB	C07	NK T cell	AACCGCGTCATGCTCC-1_2_1	GBC1_PB	C04	NK T cell	CTCTGGTCATTCTCAT-1_1	GBC2_LN	C06	T cell	TAGAGCTGTCTGATTG-1_1	ICC1_PF	C04	T cell	CAGCATATCGGATGTT-1_1	ICC2_PB	C02	T cell
AGATCTGCATTTCACT-1_2	DCC_PB	C05	T cell	AACCGCGTCCGAACGC-1_2_1	GBC1_PB	C02	T cell	CTGAAACAGATACACA-1_1	GBC2_LN	C08	T cell	TAGAGCTGTTGGACCC-1_1	ICC1_PF	C05	NK T cell	CAGCATATCTCGTATT-1_1	ICC2_PB	C05	T cell
AGATCTGGTATATGGA-1_2	DCC_PB	C02	B cell	AACCGCGTCGCCCTTA-1_2_1	GBC1_PB	C08	Myeloid cell	CTGAAACCACCAACCG-1_1	GBC2_LN	C04	B cell	TAGCCGGCATAACCTG-1_1	ICC1_PF	C09	Myeloid cell	CAGCCGAAGATGCCAG-1_1	ICC2_PB	C01	T cell
AGATCTGGTGCATCTA-1_2	DCC_PB	C09	Myeloid cell	AACCGCGTCGGCGGTT-1_2_1	GBC1_PB	C04	NK T cell	CTGAAGTCATCGATGT-1_1	GBC2_LN	C12	NK T cell	TAGCCGGGTAGGAGTC-1_1	ICC1_PF	C09	Myeloid cell	CAGCCGACACCACGTG-1_1	ICC2_PB	C02	T cell
AGATCTGGTTATCCGA-1_2	DCC_PB	C01	B cell	AACCGCGTCTTCAACT-1_2_1	GBC1_PB	C02	T cell	CTGAAGTGTTAGATGA-1_1	GBC2_LN	C09	B cell	TAGCCGGGTGGCAAAC-1_1	ICC1_PF	C07	Myeloid cell	CAGCCGACATACTACG-1_1	ICC2_PB	C02	T cell
AGATCTGTCTCAAGTG-1_2	DCC_PB	C04	T cell	AACGTTGAGAAACGAG-1_2_1	GBC1_PB	C05	NK cell	CTGAAGTGTTGTTTGG-1_1	GBC2_LN	C04	B cell	TAGGCATCATTTGCCC-1_1	ICC1_PF	C09	Myeloid cell	CAGCCGACATGTAAGA-1_1	ICC2_PB	C02	T cell
AGATTGCAGACTAAGT-1_2	DCC_PB	C04	T cell	AACGTTGAGAGACTAT-1_2_1	GBC1_PB	C02	T cell	CTGAAGTTCATCTGCC-1_1	GBC2_LN	C04	B cell	TAGGCATGTTATTCTC-1_1	ICC1_PF	C07	Myeloid cell	CAGCCGACATTAGCCA-1_1	ICC2_PB	C07	T cell
AGATTGCAGGCGCTCT-1_2	DCC_PB	C04	T cell	AACGTTGCACATTTCT-1_2_1	GBC1_PB	C10	T cell	CTGAAGTTCGAATGCT-1_1	GBC2_LN	C15	B cell	TAGTGGTAGGGCTCTC-1_1	ICC1_PF	C03	NK T cell	CAGCCGAGTCCAACTA-1_1	ICC2_PB	C14	Myeloid cell
AGATTGCAGTGAACGC-1_2	DCC_PB	C06	NK cell	AACGTTGCAGGTCCAC-1_2_1	GBC1_PB	C07	NK T cell	CTGATAGAGCCGCCTA-1_1	GBC2_LN	C06	T cell	TAGTGGTCAGGTGCCT-1_1	ICC1_PF	C12	Myeloid cell	CAGCCGATCCAGAAGG-1_1	ICC2_PB	C01	T cell
AGATTGCGTAGGCTGA-1_2	DCC_PB	C08	Myeloid cell	AACGTTGGTAAGCACG-1_2_1	GBC1_PB	C03	T cell	CTGATAGCAATGGAAT-1_1	GBC2_LN	C05	T cell	TAGTGGTCATAACCTG-1_1	ICC1_PF	C13	NK T cell	CAGCCGATCTAGCACA-1_1	ICC2_PB	C02	T cell
AGATTGCGTCCAACTA-1_2	DCC_PB	C01	B cell	AACGTTGGTCTGGTCG-1_2_1	GBC1_PB	C04	NK T cell	CTGATAGGTCGGATCC-1_1	GBC2_LN	C08	T cell	TAGTGGTCATCTGGTA-1_1	ICC1_PF	C13	NK T cell	CAGCGACAGACACTAA-1_1	ICC2_PB	C15	Myeloid cell
AGATTGCTCATGTCTT-1_2	DCC_PB	C01	B cell	AACGTTGGTGATAAAC-1_2_1	GBC1_PB	C05	NK cell	CTGATAGGTTATGTGC-1_1	GBC2_LN	C09	B cell	TAGTTGGAGCGACGTA-1_1	ICC1_PF	C05	NK T cell	CAGCGACAGGACACCA-1_1	ICC2_PB	C10	B cell
AGATTGCTCCAAACAC-1_2	DCC_PB	C06	NK cell	AACGTTGGTTATCGGT-1_2_1	GBC1_PB	C01	NK cell	CTGATAGGTTCAGGCC-1_1	GBC2_LN	C08	T cell	TAGTTGGGTAAACCTC-1_1	ICC1_PF	C09	Myeloid cell	CAGCGACAGGGAAACA-1_1	ICC2_PB	C02	T cell
AGATTGCTCCTCTAGC-1_2	DCC_PB	C07	NK T cell	AACGTTGTCACAGGCC-1_2_1	GBC1_PB	C12	NK T cell	CTGATAGTCACTCCTG-1_1	GBC2_LN	C04	B cell	TATCAGGAGTGGAGTC-1_1	ICC1_PF	C14	Myeloid cell	CAGCGACCACATTTCT-1_1	ICC2_PB	C05	T cell
AGCAGCCAGCCAACAG-1_2	DCC_PB	C10	B cell	AACGTTGTCAGAAATG-1_2_1	GBC1_PB	C01	NK cell	CTGATCCCAATCAGAA-1_1	GBC2_LN	C05	T cell	TATCAGGCACCAGGTC-1_1	ICC1_PF	C17	Myeloid cell	CAGCGACCACGTCTCT-1_1	ICC2_PB	C05	T cell
AGCAGCCAGCGTGAGT-1_2	DCC_PB	C05	T cell	AACGTTGTCTGTGCAA-1_2_1	GBC1_PB	C05	NK cell	CTGATCCCAGTATCTG-1_1	GBC2_LN	C08	T cell	TATCAGGCAGGGCATA-1_1	ICC1_PF	C01	Myeloid cell	CAGCGACCACTCTGTC-1_1	ICC2_PB	C02	T cell
AGCAGCCTCGAGGTAG-1_2	DCC_PB	C07	NK T cell	AACTCAGAGACTTGAA-1_2_1	GBC1_PB	C01	NK cell	CTGATCCGTAAATACG-1_1	GBC2_LN	C08	T cell	TATCTCAAGACAAAGG-1_1	ICC1_PF	C09	Myeloid cell	CAGCGACCAGGGATTG-1_1	ICC2_PB	C02	T cell
AGCATACAGGTAAACT-1_2	DCC_PB	C03	NK T cell	AACTCAGAGAGTGAGA-1_2_1	GBC1_PB	C05	NK cell	CTGCCTAAGCGCCTCA-1_1	GBC2_LN	C12	NK T cell	TATCTCACACAAGACG-1_1	ICC1_PF	C07	Myeloid cell	CAGCGACGTACTCGCG-1_1	ICC2_PB	C04	T cell
AGCATACCACAAGACG-1_2	DCC_PB	C02	B cell	AACTCAGAGCCCTAAT-1_2_1	GBC1_PB	C02	T cell	CTGCCTACATGCCCGA-1_1	GBC2_LN	C08	T cell	TATCTCAGTCCCTTGT-1_1	ICC1_PF	C09	Myeloid cell	CAGCGACTCACTATTC-1_1	ICC2_PB	C01	T cell
AGCATACGTATGAATG-1_2	DCC_PB	C15	Myeloid cell	AACTCAGAGCCGGTAA-1_2_1	GBC1_PB	C04	NK T cell	CTGCCTACATTCCTCG-1_1	GBC2_LN	C18	T cell	TATCTCATCGGTTCGG-1_1	ICC1_PF	C02	T cell	CAGCGACTCTGGCGTG-1_1	ICC2_PB	C13	Myeloid cell
AGCATACTCGCCTGTT-1_2	DCC_PB	C02	B cell	AACTCAGAGGAGTTGC-1_2_1	GBC1_PB	C02	T cell	CTGCCTATCACCCTCA-1_1	GBC2_LN	C08	T cell	TATGCCCAGGGATGGG-1_1	ICC1_PF	C09	Myeloid cell	CAGCTAAAGAGGTTAT-1_1	ICC2_PB	C01	T cell
AGCATACTCGCGTAGC-1_2	DCC_PB	C08	Myeloid cell	AACTCAGAGTTACGGG-1_2_1	GBC1_PB	C11	NK cell	CTGCGGACATGTCTCC-1_1	GBC2_LN	C15	B cell	TATGCCCCAAAGGCGT-1_1	ICC1_PF	C03	NK T cell	CAGCTAAAGCAACGGT-1_1	ICC2_PB	C01	T cell
AGCCTAAAGGAGCGTT-1_2	DCC_PB	C02	B cell	AACTCAGCAAGCCGTC-1_2_1	GBC1_PB	C04	NK T cell	CTGCGGAGTACTTAGC-1_1	GBC2_LN	C06	T cell	TATGCCCCAGCCTGTG-1_1	ICC1_PF	C05	NK T cell	CAGCTAACACAGACAG-1_1	ICC2_PB	C13	Myeloid cell
AGCCTAAAGTGTGGCA-1_2	DCC_PB	C01	B cell	AACTCAGCAAGCGTAG-1_2_1	GBC1_PB	C02	T cell	CTGCGGAGTCGTTGTA-1_1	GBC2_LN	C02	T cell	TATGCCCGTATATGAG-1_1	ICC1_PF	C05	NK T cell	CAGCTAACAGGGCATA-1_1	ICC2_PB	C05	T cell
AGCCTAACACTGCCAG-1_2	DCC_PB	C03	NK T cell	AACTCAGCAATTCCTT-1_2_1	GBC1_PB	C01	NK cell	CTGCGGAGTGGCCCTA-1_1	GBC2_LN	C08	T cell	TATGCCCGTGTGGCTC-1_1	ICC1_PF	C05	NK T cell	CAGCTAACATAGGATA-1_1	ICC2_PB	C01	T cell
AGCCTAACATCGACGC-1_2	DCC_PB	C03	NK T cell	AACTCAGCACAGACAG-1_2_1	GBC1_PB	C01	NK cell	CTGCGGAGTTAAGAAC-1_1	GBC2_LN	C08	T cell	TATTACCAGTGGAGAA-1_1	ICC1_PF	C03	NK T cell	CAGCTAATCACATGCA-1_1	ICC2_PB	C01	T cell
AGCCTAACATGTCCTC-1_2	DCC_PB	C03	NK T cell	AACTCAGCAGGCGATA-1_2_1	GBC1_PB	C05	NK cell	CTGCGGATCAATAAGG-1_1	GBC2_LN	C15	B cell	TATTACCCAACAACCT-1_1	ICC1_PF	C09	Myeloid cell	CAGCTAATCATTTGGG-1_1	ICC2_PB	C04	T cell
AGCCTAACATTCGACA-1_2	DCC_PB	C07	NK T cell	AACTCAGCATGAAGTA-1_2_1	GBC1_PB	C07	NK T cell	CTGCGGATCTACCTGC-1_1	GBC2_LN	C04	B cell	TATTACCGTGCCTGGT-1_1	ICC1_PF	C07	Myeloid cell	CAGCTAATCGCCAAAT-1_1	ICC2_PB	C03	Myeloid cell
AGCCTAATCAACACGT-1_2	DCC_PB	C03	NK T cell	AACTCAGGTCAATACC-1_2_1	GBC1_PB	C05	NK cell	CTGCGGATCTGTCTAT-1_1	GBC2_LN	C09	B cell	TATTACCTCGGCTACG-1_1	ICC1_PF	C03	NK T cell	CAGCTAATCTAGCACA-1_1	ICC2_PB	C05	T cell
AGCCTAATCCGCGCAA-1_2	DCC_PB	C08	Myeloid cell	AACTCAGTCTAGAGTC-1_2_1	GBC1_PB	C07	NK T cell	CTGCTGTCAGTATAAG-1_1	GBC2_LN	C08	T cell	TCAACGATCTGGAGCC-1_1	ICC1_PF	C07	Myeloid cell	CAGCTGGAGCTGCGAA-1_1	ICC2_PB	C07	T cell
AGCCTAATCGACCAGC-1_2	DCC_PB	C03	NK T cell	AACTCCCGTACAGTGG-1_2_1	GBC1_PB	C01	NK cell	CTGCTGTCATGATCCA-1_1	GBC2_LN	C02	T cell	TCAATCTAGAAGGCCT-1_1	ICC1_PF	C03	NK T cell	CAGCTGGCAGATAATG-1_1	ICC2_PB	C03	Myeloid cell
AGCCTAATCTGCAAGT-1_2	DCC_PB	C06	NK cell	AACTCCCGTAGCGTCC-1_2_1	GBC1_PB	C11	NK cell	CTGCTGTGTGGACGAT-1_1	GBC2_LN	C12	NK T cell	TCAATCTAGAGCTGGT-1_1	ICC1_PF	C03	NK T cell	CAGCTGGCAGGAATCG-1_1	ICC2_PB	C02	T cell
AGCGGTCCAAGCGAGT-1_2	DCC_PB	C05	T cell	AACTCCCTCACAAACC-1_2_1	GBC1_PB	C01	NK cell	CTGCTGTGTTATGCGT-1_1	GBC2_LN	C18	T cell	TCAATCTTCATGTCCC-1_1	ICC1_PF	C09	Myeloid cell	CAGCTGGGTCTCGTTC-1_1	ICC2_PB	C13	Myeloid cell
AGCGGTCCAATCTGCA-1_2	DCC_PB	C06	NK cell	AACTCCCTCCATGCTC-1_2_1	GBC1_PB	C01	NK cell	CTGCTGTTCTGCTGCT-1_1	GBC2_LN	C11	Myeloid cell	TCACAAGAGTTAAGTG-1_1	ICC1_PF	C05	NK T cell	CAGCTGGGTGACGGTA-1_1	ICC2_PB	C05	T cell
AGCGGTCCAATTCCTT-1_2	DCC_PB	C03	NK T cell	AACTCCCTCCCATTTA-1_2_1	GBC1_PB	C02	T cell	CTGGTCTCAACTGCGC-1_1	GBC2_LN	C12	NK T cell	TCACAAGTCCATTCTA-1_1	ICC1_PF	C14	Myeloid cell	CAGCTGGGTGGTGTAG-1_1	ICC2_PB	C02	T cell
AGCGGTCGTAGTGAAT-1_2	DCC_PB	C04	T cell	AACTCCCTCGCACTCT-1_2_1	GBC1_PB	C05	NK cell	CTGGTCTCAGCTGCTG-1_1	GBC2_LN	C05	T cell	TCACGAACAAGAAAGG-1_1	ICC1_PF	C09	Myeloid cell	CAGCTGGGTTTCGCTC-1_1	ICC2_PB	C04	T cell
AGCGGTCTCACCAGGC-1_2	DCC_PB	C05	T cell	AACTCCCTCGGCATCG-1_2_1	GBC1_PB	C03	T cell	CTGGTCTTCACCATAG-1_1	GBC2_LN	C13	T cell	TCACGAATCCTGCAGG-1_1	ICC1_PF	C07	Myeloid cell	CAGGTGCAGAATGTTG-1_1	ICC2_PB	C07	T cell
AGCGGTCTCCGCATAA-1_2	DCC_PB	C08	Myeloid cell	AACTCCCTCTAGCACA-1_2_1	GBC1_PB	C08	Myeloid cell	CTGGTCTTCCTCCTAG-1_1	GBC2_LN	C06	T cell	TCACGAATCTAACTCT-1_1	ICC1_PF	C16	B cell	CAGGTGCAGGAATGGA-1_1	ICC2_PB	C04	T cell
AGCGGTCTCTTGAGGT-1_2	DCC_PB	C02	B cell	AACTCTTAGAAACGCC-1_2_1	GBC1_PB	C11	NK cell	CTGTTTAAGAGACTTA-1_1	GBC2_LN	C05	T cell	TCAGATGCAGGGTTAG-1_1	ICC1_PF	C14	Myeloid cell	CAGGTGCCAACACCCG-1_1	ICC2_PB	C05	T cell
AGCGTATAGGCTAGGT-1_2	DCC_PB	C03	NK T cell	AACTCTTAGAAGCCCA-1_2_1	GBC1_PB	C01	NK cell	CTGTTTAAGCCAGGAT-1_1	GBC2_LN	C05	T cell	TCAGCAAAGATGCGAC-1_1	ICC1_PF	C07	Myeloid cell	CAGGTGCCAAGACGTG-1_1	ICC2_PB	C05	T cell
AGCGTATCAATCAGAA-1_2	DCC_PB	C01	B cell	AACTCTTAGACTAGGC-1_2_1	GBC1_PB	C05	NK cell	CTGTTTACAACGATCT-1_1	GBC2_LN	C14	NK cell	TCAGCAAAGTGGAGAA-1_1	ICC1_PF	C07	Myeloid cell	CAGGTGCCACGGTAGA-1_1	ICC2_PB	C06	NK cell
AGCGTATCACCGAAAG-1_2	DCC_PB	C04	T cell	AACTCTTAGATGAGAG-1_2_1	GBC1_PB	C07	NK T cell	CTGTTTACACCGCTAG-1_1	GBC2_LN	C05	T cell	TCAGCAATCATGCAAC-1_1	ICC1_PF	C07	Myeloid cell	CAGGTGCCACTCAGGC-1_1	ICC2_PB	C05	T cell
AGCGTATCAGCGATCC-1_2	DCC_PB	C08	Myeloid cell	AACTCTTAGGACTGGT-1_2_1	GBC1_PB	C11	NK cell	CTGTTTAGTCAATACC-1_1	GBC2_LN	C09	B cell	TCAGCTCGTCTCAACA-1_1	ICC1_PF	C09	Myeloid cell	CAGGTGCGTCTCTCTG-1_1	ICC2_PB	C05	T cell
AGCGTATCATTAGGCT-1_2	DCC_PB	C05	T cell	AACTCTTAGTACGATA-1_2_1	GBC1_PB	C04	NK T cell	CTGTTTAGTCTCACCT-1_1	GBC2_LN	C02	T cell	TCAGCTCGTGGCGAAT-1_1	ICC1_PF	C03	NK T cell	CAGGTGCGTGAAAGAG-1_1	ICC2_PB	C07	T cell
AGCGTATGTCAAGCGA-1_2	DCC_PB	C04	T cell	AACTCTTCACCGAATT-1_2_1	GBC1_PB	C01	NK cell	CTGTTTAGTTTGACTG-1_1	GBC2_LN	C05	T cell	TCAGCTCTCAAGATCC-1_1	ICC1_PF	C03	NK T cell	CAGGTGCTCAGAAATG-1_1	ICC2_PB	C02	T cell
AGCGTATGTCTCACCT-1_2	DCC_PB	C06	NK cell	AACTCTTCATCCGCGA-1_2_1	GBC1_PB	C01	NK cell	CTGTTTATCACCCGAG-1_1	GBC2_LN	C16	NK T cell	TCAGCTCTCGCCCTTA-1_1	ICC1_PF	C07	Myeloid cell	CAGGTGCTCATTCACT-1_1	ICC2_PB	C01	T cell
AGCGTATGTGTGTGCC-1_2	DCC_PB	C03	NK T cell	AACTCTTCATGTCTCC-1_2_1	GBC1_PB	C01	NK cell	CTGTTTATCGTTTGCC-1_1	GBC2_LN	C04	B cell	TCAGCTCTCGTAGATC-1_1	ICC1_PF	C09	Myeloid cell	CAGGTGCTCTCCGGTT-1_1	ICC2_PB	C02	T cell
AGCGTATTCAGCGACC-1_2	DCC_PB	C08	Myeloid cell	AACTCTTCATGTTCCC-1_2_1	GBC1_PB	C07	NK T cell	CTTAACTTCATCGATG-1_1	GBC2_LN	C14	NK cell	TCAGGATTCGGCGCAT-1_1	ICC1_PF	C07	Myeloid cell	CAGTAACCAAACGCGA-1_1	ICC2_PB	C10	B cell
AGCGTCGAGCAATATG-1_2	DCC_PB	C02	B cell	AACTCTTCATTCACTT-1_2_1	GBC1_PB	C12	NK T cell	CTTAACTTCGTTTAGG-1_1	GBC2_LN	C12	NK T cell	TCAGGATTCTTGAGGT-1_1	ICC1_PF	C09	Myeloid cell	CAGTAACCATATACGC-1_1	ICC2_PB	C01	T cell
AGCGTCGAGTTAGGTA-1_2	DCC_PB	C03	NK T cell	AACTCTTGTATAGGGC-1_2_1	GBC1_PB	C07	NK T cell	CTTACCGAGAGTACAT-1_1	GBC2_LN	C13	T cell	TCAGGTACAGCGTCCA-1_1	ICC1_PF	C05	NK T cell	CAGTAACGTTCGAATC-1_1	ICC2_PB	C07	T cell
AGCGTCGCACATGGGA-1_2	DCC_PB	C02	B cell	AACTCTTTCAACGCTA-1_2_1	GBC1_PB	C01	NK cell	CTTACCGAGGCATGTG-1_1	GBC2_LN	C04	B cell	TCAGGTACATGGAATA-1_1	ICC1_PF	C01	Myeloid cell	CAGTCCTAGTGGAGAA-1_1	ICC2_PB	C07	T cell
AGCGTCGCACGCGAAA-1_2	DCC_PB	C04	T cell	AACTCTTTCCTCAACC-1_2_1	GBC1_PB	C08	Myeloid cell	CTTACCGCAGATCCAT-1_1	GBC2_LN	C08	T cell	TCAGGTATCAAACCAC-1_1	ICC1_PF	C05	NK T cell	CAGTCCTCAGCTCCGA-1_1	ICC2_PB	C01	T cell
AGCGTCGCACTCAGGC-1_2	DCC_PB	C09	Myeloid cell	AACTCTTTCGCGATCG-1_2_1	GBC1_PB	C10	T cell	CTTACCGGTAAATGAC-1_1	GBC2_LN	C10	Myeloid cell	TCATTACCAGTCAGAG-1_1	ICC1_PF	C03	NK T cell	CAGTCCTCATGGTCAT-1_1	ICC2_PB	C01	T cell
AGCGTCGCACTGTTAG-1_2	DCC_PB	C13	NK T cell	AACTCTTTCGTTTAGG-1_2_1	GBC1_PB	C04	NK T cell	CTTACCGGTCATACTG-1_1	GBC2_LN	C13	T cell	TCATTACCATCCAACA-1_1	ICC1_PF	C09	Myeloid cell	CAGTCCTGTAATTGGA-1_1	ICC2_PB	C03	Myeloid cell
AGCGTCGCAGCTATTG-1_2	DCC_PB	C06	NK cell	AACTCTTTCTTTACAC-1_2_1	GBC1_PB	C02	T cell	CTTACCGGTCTTCAAG-1_1	GBC2_LN	C06	T cell	TCATTACGTTAGATGA-1_1	ICC1_PF	C03	NK T cell	CAGTCCTGTAGCACGA-1_1	ICC2_PB	C07	T cell
AGCGTCGCAGGAATCG-1_2	DCC_PB	C03	NK T cell	AACTGGTAGGAGTTTA-1_2_1	GBC1_PB	C02	T cell	CTTACCGTCGGCGGTT-1_1	GBC2_LN	C08	T cell	TCATTACTCTGCTTGC-1_1	ICC1_PF	C07	Myeloid cell	CAGTCCTGTATGGTTC-1_1	ICC2_PB	C01	T cell
AGCGTCGCATCCTTGC-1_2	DCC_PB	C02	B cell	AACTGGTCAAGTACCT-1_2_1	GBC1_PB	C02	T cell	CTTAGGAAGAAGGGTA-1_1	GBC2_LN	C13	T cell	TCATTTGAGAAGCCCA-1_1	ICC1_PF	C09	Myeloid cell	CAGTCCTGTCTACCTC-1_1	ICC2_PB	C05	T cell
AGCGTCGGTCAGTGGA-1_2	DCC_PB	C03	NK T cell	AACTGGTCAATAGCGG-1_2_1	GBC1_PB	C05	NK cell	CTTAGGAAGTCAAGCG-1_1	GBC2_LN	C08	T cell	TCATTTGAGGGTGTGT-1_1	ICC1_PF	C18	Myeloid cell	CAGTCCTGTCTCTTAT-1_1	ICC2_PB	C02	T cell
AGCGTCGGTCGTGGCT-1_2	DCC_PB	C07	NK T cell	AACTGGTCACCACGTG-1_2_1	GBC1_PB	C01	NK cell	CTTAGGAAGTGAAGAG-1_1	GBC2_LN	C04	B cell	TCATTTGGTTCGCGAC-1_1	ICC1_PF	C09	Myeloid cell	CAGTCCTTCAGCGATT-1_1	ICC2_PB	C03	Myeloid cell
AGCGTCGTCATCATTC-1_2	DCC_PB	C01	B cell	AACTGGTGTAAGGGAA-1_2_1	GBC1_PB	C02	T cell	CTTAGGACACGGTTTA-1_1	GBC2_LN	C02	T cell	TCATTTGTCACATACG-1_1	ICC1_PF	C09	Myeloid cell	CATATGGAGATACACA-1_1	ICC2_PB	C05	T cell
AGCTCCTAGATAGTCA-1_2	DCC_PB	C08	Myeloid cell	AACTGGTGTACCATCA-1_2_1	GBC1_PB	C11	NK cell	CTTAGGACATATACGC-1_1	GBC2_LN	C13	T cell	TCCACACAGTGGGATC-1_1	ICC1_PF	C09	Myeloid cell	CATATGGCAATAGAGT-1_1	ICC2_PB	C02	T cell
AGCTCCTAGCAATCTC-1_2	DCC_PB	C06	NK cell	AACTGGTGTCCAGTGC-1_2_1	GBC1_PB	C11	NK cell	CTTAGGACATGGTCAT-1_1	GBC2_LN	C04	B cell	TCCACACGTGCACCAC-1_1	ICC1_PF	C09	Myeloid cell	CATATGGCACGGACAA-1_1	ICC2_PB	C02	T cell
AGCTCCTAGCTAGTGG-1_2	DCC_PB	C03	NK T cell	AACTGGTGTCTCTTAT-1_2_1	GBC1_PB	C17	Myeloid cell	CTTAGGAGTTTGTGTG-1_1	GBC2_LN	C06	T cell	TCCCGATAGAGTGAGA-1_1	ICC1_PF	C05	NK T cell	CATATGGCAGCTGGCT-1_1	ICC2_PB	C05	T cell
AGCTCCTAGTAGCGGT-1_2	DCC_PB	C06	NK cell	AACTGGTGTCTTGTCC-1_2_1	GBC1_PB	C07	NK T cell	CTTAGGATCCTAGAAC-1_1	GBC2_LN	C09	B cell	TCCCGATCAATGACCT-1_1	ICC1_PF	C09	Myeloid cell	CATATGGCATCCGGGT-1_1	ICC2_PB	C03	Myeloid cell
AGCTCCTCAGACTCGC-1_2	DCC_PB	C07	NK T cell	AACTGGTGTGAGGGTT-1_2_1	GBC1_PB	C01	NK cell	CTTCTCTAGATGTAAC-1_1	GBC2_LN	C18	T cell	TCCCGATTCAATCACG-1_1	ICC1_PF	C09	Myeloid cell	CATATGGCATGCGCAC-1_1	ICC2_PB	C02	T cell
AGCTCCTCATTCACTT-1_2	DCC_PB	C05	T cell	AACTGGTTCTGAGTGT-1_2_1	GBC1_PB	C01	NK cell	CTTCTCTCACGAAGCA-1_1	GBC2_LN	C06	T cell	TCCCGATTCATGCAAC-1_1	ICC1_PF	C09	Myeloid cell	CATATGGGTGATAAGT-1_1	ICC2_PB	C02	T cell
AGCTCCTGTCAGAGGT-1_2	DCC_PB	C04	T cell	AACTTTCAGTGAATTG-1_2_1	GBC1_PB	C01	NK cell	CTTCTCTGTGTATGGG-1_1	GBC2_LN	C13	T cell	TCCCGATTCGGACAAG-1_1	ICC1_PF	C13	NK T cell	CATATGGGTTAAGGGC-1_1	ICC2_PB	C06	NK cell
AGCTCCTGTTGTACAC-1_2	DCC_PB	C03	NK T cell	AACTTTCCAGACGCCT-1_2_1	GBC1_PB	C02	T cell	CTTCTCTGTTAAGGGC-1_1	GBC2_LN	C09	B cell	TCGAGGCAGTTTGCGT-1_1	ICC1_PF	C06	T cell	CATATGGTCCTATGTT-1_1	ICC2_PB	C07	T cell
AGCTCCTTCTAACTCT-1_2	DCC_PB	C06	NK cell	AACTTTCCAGGTCCAC-1_2_1	GBC1_PB	C05	NK cell	CTTCTCTTCAGCATGT-1_1	GBC2_LN	C09	B cell	TCGAGGCCAGCGATCC-1_1	ICC1_PF	C05	NK T cell	CATATGGTCTACTTAC-1_1	ICC2_PB	C02	T cell
AGCTCTCAGATAGGAG-1_2	DCC_PB	C08	Myeloid cell	AACTTTCCATTAGCCA-1_2_1	GBC1_PB	C11	NK cell	CTTGGCTGTCTCTCTG-1_1	GBC2_LN	C01	NK T cell	TCGAGGCCAGTAGAGC-1_1	ICC1_PF	C05	NK T cell	CATATTCAGCGACGTA-1_1	ICC2_PB	C11	NK T cell
AGCTCTCTCAAACAAG-1_2	DCC_PB	C03	NK T cell	AACTTTCGTCTCCACT-1_2_1	GBC1_PB	C10	T cell	CTTGGCTTCCCAAGTA-1_1	GBC2_LN	C05	T cell	TCGAGGCGTAACGTTC-1_1	ICC1_PF	C05	NK T cell	CATATTCAGCTAACTC-1_1	ICC2_PB	C04	T cell
AGCTCTCTCAGAGCTT-1_2	DCC_PB	C05	T cell	AACTTTCGTTCCTCCA-1_2_1	GBC1_PB	C01	NK cell	CTTTGCGAGACAAGCC-1_1	GBC2_LN	C06	T cell	TCGAGGCGTAGGAGTC-1_1	ICC1_PF	C09	Myeloid cell	CATATTCCACCAGGCT-1_1	ICC2_PB	C02	T cell
AGCTCTCTCCTCAATT-1_2	DCC_PB	C06	NK cell	AAGACCTAGGACTGGT-1_2_1	GBC1_PB	C08	Myeloid cell	CTTTGCGCATTAGGCT-1_1	GBC2_LN	C08	T cell	TCGAGGCGTGAGGGTT-1_1	ICC1_PF	C05	NK T cell	CATATTCCACCATGTA-1_1	ICC2_PB	C02	T cell
AGCTCTCTCGAGCCCA-1_2	DCC_PB	C04	T cell	AAGACCTAGTCGTACT-1_2_1	GBC1_PB	C01	NK cell	CTTTGCGGTCCGACGT-1_1	GBC2_LN	C09	B cell	TCGAGGCTCTTCAACT-1_1	ICC1_PF	C03	NK T cell	CATATTCCAGATAATG-1_1	ICC2_PB	C07	T cell
AGCTCTCTCGGTTAAC-1_2	DCC_PB	C06	NK cell	AAGACCTCAAGTACCT-1_2_1	GBC1_PB	C01	NK cell	CTTTGCGGTGTGGTTT-1_1	GBC2_LN	C17	Myeloid cell	TCGCGAGTCCAATGGT-1_1	ICC1_PF	C14	Myeloid cell	CATATTCCATAACCTG-1_1	ICC2_PB	C08	NK T cell
AGCTCTCTCTGCAGTA-1_2	DCC_PB	C08	Myeloid cell	AAGACCTCACAACGTT-1_2_1	GBC1_PB	C10	T cell	GAAACTCAGGCCCTTG-1_1	GBC2_LN	C04	B cell	TCGCGTTAGTATTGGA-1_1	ICC1_PF	C03	NK T cell	CATATTCGTACCAGTT-1_1	ICC2_PB	C02	T cell
AGCTTGAAGCTGGAAC-1_2	DCC_PB	C07	NK T cell	AAGACCTGTAGTACCT-1_2_1	GBC1_PB	C01	NK cell	GAAACTCAGGCGACAT-1_1	GBC2_LN	C06	T cell	TCGGGACAGGCGTACA-1_1	ICC1_PF	C03	NK T cell	CATATTCTCACTCCTG-1_1	ICC2_PB	C12	NK T cell
AGCTTGAAGGCTCAGA-1_2	DCC_PB	C06	NK cell	AAGACCTGTCGACTAT-1_2_1	GBC1_PB	C08	Myeloid cell	GAAACTCTCACGATGT-1_1	GBC2_LN	C01	NK T cell	TCGGGACCACGGCTAC-1_1	ICC1_PF	C05	NK T cell	CATATTCTCGGCCGAT-1_1	ICC2_PB	C02	T cell
AGCTTGACACGTCAGC-1_2	DCC_PB	C06	NK cell	AAGACCTGTGCGATAG-1_2_1	GBC1_PB	C16	Myeloid cell	GAAATGAGTAAATGAC-1_1	GBC2_LN	C02	T cell	TCGGGACCATGCAACT-1_1	ICC1_PF	C09	Myeloid cell	CATATTCTCTTAACCT-1_1	ICC2_PB	C03	Myeloid cell
AGCTTGACACTTAACG-1_2	DCC_PB	C02	B cell	AAGACCTGTTTGTTGG-1_2_1	GBC1_PB	C01	NK cell	GAAATGAGTTGCTCCT-1_1	GBC2_LN	C16	NK T cell	TCGGGACGTCGAGATG-1_1	ICC1_PF	C07	Myeloid cell	CATATTCTCTTTAGTC-1_1	ICC2_PB	C01	T cell
AGCTTGACAGTAACGG-1_2	DCC_PB	C05	T cell	AAGACCTTCCAGTATG-1_2_1	GBC1_PB	C01	NK cell	GAAATGATCTGTACGA-1_1	GBC2_LN	C09	B cell	TCGGTAACATATACGC-1_1	ICC1_PF	C13	NK T cell	CATCAAGAGAGCAATT-1_1	ICC2_PB	C02	T cell
AGCTTGACAGTTTACG-1_2	DCC_PB	C03	NK T cell	AAGCCGCAGAGGTTAT-1_2_1	GBC1_PB	C04	NK T cell	GAACATCGTGAGGGTT-1_1	GBC2_LN	C05	T cell	TCGTACCGTTACCAGT-1_1	ICC1_PF	C14	Myeloid cell	CATCAAGAGGCCCGTT-1_1	ICC2_PB	C06	NK cell
AGCTTGACATACAGCT-1_2	DCC_PB	C01	B cell	AAGCCGCAGTCAAGCG-1_2_1	GBC1_PB	C12	NK T cell	GAACATCGTTGTCTTT-1_1	GBC2_LN	C10	Myeloid cell	TCGTAGACACCGTTGG-1_1	ICC1_PF	C05	NK T cell	CATCAAGGTCACCCAG-1_1	ICC2_PB	C03	Myeloid cell
AGCTTGACATTGGTAC-1_2	DCC_PB	C01	B cell	AAGCCGCAGTCGTTTG-1_2_1	GBC1_PB	C15	B cell	GAACATCTCGACGGAA-1_1	GBC2_LN	C02	T cell	TCGTAGAGTAGCTAAA-1_1	ICC1_PF	C09	Myeloid cell	CATCAAGGTGTAACGG-1_1	ICC2_PB	C02	T cell
AGCTTGAGTCTCTCGT-1_2	DCC_PB	C03	NK T cell	AAGCCGCCACAACGCC-1_2_1	GBC1_PB	C11	NK cell	GAACCTAAGACGACGT-1_1	GBC2_LN	C02	T cell	TCGTAGATCCGCATAA-1_1	ICC1_PF	C09	Myeloid cell	CATCAAGTCAACACAC-1_1	ICC2_PB	C04	T cell
AGGCCACAGGGATCTG-1_2	DCC_PB	C08	Myeloid cell	AAGCCGCCATCGATTG-1_2_1	GBC1_PB	C01	NK cell	GAACCTACAGATCTGT-1_1	GBC2_LN	C01	NK T cell	TCTCATAAGGGTTCCC-1_1	ICC1_PF	C09	Myeloid cell	CATCAAGTCAACGAAA-1_1	ICC2_PB	C03	Myeloid cell
AGGCCACCAATACGCT-1_2	DCC_PB	C05	T cell	AAGCCGCCATCGTCGG-1_2_1	GBC1_PB	C02	T cell	GAACCTATCACATACG-1_1	GBC2_LN	C09	B cell	TCTCATACAACGCACC-1_1	ICC1_PF	C07	Myeloid cell	CATCAGAAGCCCTAAT-1_1	ICC2_PB	C02	T cell
AGGCCACGTATGGTTC-1_2	DCC_PB	C06	NK cell	AAGCCGCGTATCTGCA-1_2_1	GBC1_PB	C01	NK cell	GAACGGAAGAGACTAT-1_1	GBC2_LN	C13	T cell	TCTCATACACCAACCG-1_1	ICC1_PF	C05	NK T cell	CATCAGAAGTCGCCGT-1_1	ICC2_PB	C05	T cell
AGGCCACGTGGACGAT-1_2	DCC_PB	C05	T cell	AAGCCGCTCAAACGGG-1_2_1	GBC1_PB	C04	NK T cell	GAACGGAAGGATATAC-1_1	GBC2_LN	C02	T cell	TCTCATACAGCGATCC-1_1	ICC1_PF	C13	NK T cell	CATCAGAAGTTCCACA-1_1	ICC2_PB	C09	NK T cell
AGGCCACTCACAAACC-1_2	DCC_PB	C08	Myeloid cell	AAGCCGCTCATACGGT-1_2_1	GBC1_PB	C01	NK cell	GAACGGAAGTTTAGGA-1_1	GBC2_LN	C06	T cell	TCTCTAAAGCTAAACA-1_1	ICC1_PF	C09	Myeloid cell	CATCAGAAGTTGAGAT-1_1	ICC2_PB	C07	T cell
AGGCCACTCCTCTAGC-1_2	DCC_PB	C03	NK T cell	AAGGAGCAGACACTAA-1_2_1	GBC1_PB	C03	T cell	GAACGGAGTCACCTAA-1_1	GBC2_LN	C13	T cell	TCTCTAAAGTGTACGG-1_1	ICC1_PF	C14	Myeloid cell	CATCAGACACATCTTT-1_1	ICC2_PB	C03	Myeloid cell
AGGCCACTCGTTTAGG-1_2	DCC_PB	C06	NK cell	AAGGAGCAGCAGATCG-1_2_1	GBC1_PB	C11	NK cell	GAACGGAGTCTCTTTA-1_1	GBC2_LN	C08	T cell	TCTCTAATCTCTAAGG-1_1	ICC1_PF	C09	Myeloid cell	CATCAGACAGGATTGG-1_1	ICC2_PB	C05	T cell
AGGCCACTCTGACCTC-1_2	DCC_PB	C01	B cell	AAGGAGCAGCCAGTTT-1_2_1	GBC1_PB	C01	NK cell	GAAGCAGAGCCAGTTT-1_1	GBC2_LN	C06	T cell	TCTGAGACACACCGAC-1_1	ICC1_PF	C05	NK T cell	CATCAGACATCTCCCA-1_1	ICC2_PB	C15	Myeloid cell
AGGCCACTCTGCAGTA-1_2	DCC_PB	C06	NK cell	AAGGAGCAGCGATAGC-1_2_1	GBC1_PB	C01	NK cell	GAAGCAGAGGGCTTGA-1_1	GBC2_LN	C07	NK T cell	TCTGAGATCAACGGCC-1_1	ICC1_PF	C05	NK T cell	CATCAGACATGAGCGA-1_1	ICC2_PB	C03	Myeloid cell
AGGCCGTAGCTGGAAC-1_2	DCC_PB	C01	B cell	AAGGAGCAGGGATCTG-1_2_1	GBC1_PB	C02	T cell	GAAGCAGAGTCAATAG-1_1	GBC2_LN	C10	Myeloid cell	TCTGAGATCAGTGTTG-1_1	ICC1_PF	C14	Myeloid cell	CATCAGAGTCAAACTC-1_1	ICC2_PB	C01	T cell
AGGCCGTAGTTCCACA-1_2	DCC_PB	C03	NK T cell	AAGGAGCCAGACGCCT-1_2_1	GBC1_PB	C12	NK T cell	GAAGCAGCAAACTGTC-1_1	GBC2_LN	C06	T cell	TCTGAGATCTAGAGTC-1_1	ICC1_PF	C03	NK T cell	CATCAGAGTGGTCCGT-1_1	ICC2_PB	C01	T cell
AGGCCGTCACAGCCCA-1_2	DCC_PB	C03	NK T cell	AAGGAGCTCACCGGGT-1_2_1	GBC1_PB	C04	NK T cell	GAAGCAGCATATACGC-1_1	GBC2_LN	C14	NK cell	TCTGGAAAGAGAGCTC-1_1	ICC1_PF	C13	NK T cell	CATCAGAGTTAAGACA-1_1	ICC2_PB	C13	Myeloid cell
AGGCCGTGTCTAACGT-1_2	DCC_PB	C01	B cell	AAGGAGCTCGAGAGCA-1_2_1	GBC1_PB	C08	Myeloid cell	GAAGCAGGTGCGATAG-1_1	GBC2_LN	C05	T cell	TCTTCGGGTCGCATCG-1_1	ICC1_PF	C13	NK T cell	CATCAGATCACGCATA-1_1	ICC2_PB	C07	T cell
AGGCCGTGTGAGTGAC-1_2	DCC_PB	C02	B cell	AAGGAGCTCTAACTGG-1_2_1	GBC1_PB	C02	T cell	GAAGCAGTCTTGGGTA-1_1	GBC2_LN	C09	B cell	TCTTCGGTCTGTCAAG-1_1	ICC1_PF	C03	NK T cell	CATCAGATCGCGGATC-1_1	ICC2_PB	C02	T cell
AGGCCGTTCACTTACT-1_2	DCC_PB	C01	B cell	AAGGCAGAGCTGAACG-1_2_1	GBC1_PB	C01	NK cell	GAATAAGAGGAGTTGC-1_1	GBC2_LN	C09	B cell	TCTTTCCAGCTAGGCA-1_1	ICC1_PF	C07	Myeloid cell	CATCCACAGGGATACC-1_1	ICC2_PB	C11	NK T cell
AGGCCGTTCCAGTATG-1_2	DCC_PB	C05	T cell	AAGGCAGAGTGACATA-1_2_1	GBC1_PB	C12	NK T cell	GAATAAGCAAATCCGT-1_1	GBC2_LN	C12	NK T cell	TGACGGCAGTGGGATC-1_1	ICC1_PF	C07	Myeloid cell	CATCCACAGGGATCTG-1_1	ICC2_PB	C01	T cell
AGGCCGTTCCCGGATG-1_2	DCC_PB	C05	T cell	AAGGCAGCACAGAGGT-1_2_1	GBC1_PB	C01	NK cell	GAATAAGCAATCTGCA-1_1	GBC2_LN	C01	NK T cell	TGACGGCCAAATTGCC-1_1	ICC1_PF	C05	NK T cell	CATCCACCACAGGAGT-1_1	ICC2_PB	C06	NK cell
AGGCCGTTCTCGTTTA-1_2	DCC_PB	C03	NK T cell	AAGGCAGCACGTCAGC-1_2_1	GBC1_PB	C01	NK cell	GAATAAGCAGGCAGTA-1_1	GBC2_LN	C04	B cell	TGACGGCCAACTGCGC-1_1	ICC1_PF	C03	NK T cell	CATCCACCAGGACGTA-1_1	ICC2_PB	C10	B cell
AGGCCGTTCTGGTTCC-1_2	DCC_PB	C05	T cell	AAGGCAGCACTTACGA-1_2_1	GBC1_PB	C04	NK T cell	GAATAAGCATAAAGGT-1_1	GBC2_LN	C09	B cell	TGACGGCGTTAAGGGC-1_1	ICC1_PF	C05	NK T cell	CATCCACCATTAGCCA-1_1	ICC2_PB	C07	T cell
AGGGAGTAGCTGCAAG-1_2	DCC_PB	C03	NK T cell	AAGGCAGCAGGATCGA-1_2_1	GBC1_PB	C10	T cell	GAATAAGGTGCCTGTG-1_1	GBC2_LN	C04	B cell	TGACGGCGTTCCGTCT-1_1	ICC1_PF	C12	Myeloid cell	CATCCACGTATAGTAG-1_1	ICC2_PB	C01	T cell
AGGGAGTAGTGAACGC-1_2	DCC_PB	C03	NK T cell	AAGGCAGGTACTTGAC-1_2_1	GBC1_PB	C10	T cell	GAATAAGGTGCGGTAA-1_1	GBC2_LN	C04	B cell	TGACGGCTCTGAAAGA-1_1	ICC1_PF	C07	Myeloid cell	CATCCACGTTAGTGGG-1_1	ICC2_PB	C05	T cell
AGGGAGTCAGGGTTAG-1_2	DCC_PB	C10	B cell	AAGGCAGGTAGTGAAT-1_2_1	GBC1_PB	C03	T cell	GAATAAGTCGCACTCT-1_1	GBC2_LN	C08	T cell	TGACTAGAGTGGGTTG-1_1	ICC1_PF	C09	Myeloid cell	CATCCACGTTCCACAA-1_1	ICC2_PB	C02	T cell
AGGGAGTCATCATCCC-1_2	DCC_PB	C02	B cell	AAGGCAGGTCAGTGGA-1_2_1	GBC1_PB	C02	T cell	GAATAAGTCTGGCGTG-1_1	GBC2_LN	C02	T cell	TGACTAGGTCTAGAGG-1_1	ICC1_PF	C13	NK T cell	CATCCACTCCAGGGCT-1_1	ICC2_PB	C07	T cell
AGGGAGTCATTGGCGC-1_2	DCC_PB	C06	NK cell	AAGGCAGGTGAGGGAG-1_2_1	GBC1_PB	C01	NK cell	GAATGAAAGACAGAGA-1_1	GBC2_LN	C09	B cell	TGACTAGTCATGTCTT-1_1	ICC1_PF	C07	Myeloid cell	CATCCACTCGACCAGC-1_1	ICC2_PB	C05	T cell
AGGGAGTGTATAGGTA-1_2	DCC_PB	C07	NK T cell	AAGGCAGGTTATTCTC-1_2_1	GBC1_PB	C05	NK cell	GAATGAAGTTCCTCCA-1_1	GBC2_LN	C02	T cell	TGACTTTAGTCCATAC-1_1	ICC1_PF	C03	NK T cell	CATCCACTCTCTTATG-1_1	ICC2_PB	C01	T cell
AGGGAGTGTTGGTAAA-1_2	DCC_PB	C09	Myeloid cell	AAGGCAGTCAGAGACG-1_2_1	GBC1_PB	C04	NK T cell	GACACGCCAATGGTCT-1_1	GBC2_LN	C04	B cell	TGACTTTCACTTCTGC-1_1	ICC1_PF	C03	NK T cell	CATCGAAAGATGCCAG-1_1	ICC2_PB	C03	Myeloid cell
AGGGAGTGTTTGACTG-1_2	DCC_PB	C05	T cell	AAGGCAGTCCAGTAGT-1_2_1	GBC1_PB	C11	NK cell	GACACGCCATCTACGA-1_1	GBC2_LN	C05	T cell	TGAGAGGAGACCCACC-1_1	ICC1_PF	C06	T cell	CATCGAACACCTCGTT-1_1	ICC2_PB	C04	T cell
AGGGAGTTCATCTGTT-1_2	DCC_PB	C05	T cell	AAGGCAGTCGGTTAAC-1_2_1	GBC1_PB	C15	B cell	GACAGAGCACCCATTC-1_1	GBC2_LN	C17	Myeloid cell	TGAGAGGAGTAACCCT-1_1	ICC1_PF	C18	Myeloid cell	CATCGAACAGTAACGG-1_1	ICC2_PB	C05	T cell
AGGGATGAGAAACGAG-1_2	DCC_PB	C02	B cell	AAGGCAGTCTGCTGCT-1_2_1	GBC1_PB	C10	T cell	GACAGAGGTCAGAATA-1_1	GBC2_LN	C12	NK T cell	TGAGAGGGTGTGGTTT-1_1	ICC1_PF	C12	Myeloid cell	CATCGAACATTCTCAT-1_1	ICC2_PB	C01	T cell
AGGGATGAGGAGCGAG-1_2	DCC_PB	C06	NK cell	AAGGTTCAGACCTTTG-1_2_1	GBC1_PB	C04	NK T cell	GACAGAGTCTGCCAGG-1_1	GBC2_LN	C12	NK T cell	TGAGCATAGTCTCAAC-1_1	ICC1_PF	C12	Myeloid cell	CATCGAAGTGACAAAT-1_1	ICC2_PB	C01	T cell
AGGGATGAGTCGATAA-1_2	DCC_PB	C05	T cell	AAGGTTCAGATCCGAG-1_2_1	GBC1_PB	C04	NK T cell	GACCAATAGACATAAC-1_1	GBC2_LN	C06	T cell	TGAGCATCAGTCGTGC-1_1	ICC1_PF	C07	Myeloid cell	CATCGAATCTGGAGCC-1_1	ICC2_PB	C01	T cell
AGGGATGCAGCTATTG-1_2	DCC_PB	C08	Myeloid cell	AAGGTTCAGTGCAAGC-1_2_1	GBC1_PB	C04	NK T cell	GACCAATAGACTGGGT-1_1	GBC2_LN	C09	B cell	TGAGCATCATTGAGCT-1_1	ICC1_PF	C13	NK T cell	CATCGGGAGATCCGAG-1_1	ICC2_PB	C11	NK T cell
AGGGATGGTCAAACTC-1_2	DCC_PB	C08	Myeloid cell	AAGGTTCCACACATGT-1_2_1	GBC1_PB	C07	NK T cell	GACCAATAGCTAGTGG-1_1	GBC2_LN	C06	T cell	TGAGCATGTCATGCCG-1_1	ICC1_PF	C07	Myeloid cell	CATCGGGAGGAGTTGC-1_1	ICC2_PB	C02	T cell
AGGGATGGTCAAAGAT-1_2	DCC_PB	C03	NK T cell	AAGGTTCCATGGAATA-1_2_1	GBC1_PB	C01	NK cell	GACCAATAGGAGTTTA-1_1	GBC2_LN	C02	T cell	TGAGCATTCTCCCTGA-1_1	ICC1_PF	C14	Myeloid cell	CATCGGGAGTGGTCCC-1_1	ICC2_PB	C11	NK T cell
AGGGATGGTCGGCACT-1_2	DCC_PB	C07	NK T cell	AAGGTTCGTATAGGGC-1_2_1	GBC1_PB	C01	NK cell	GACCAATCAAGTCATC-1_1	GBC2_LN	C04	B cell	TGAGCCGCATTGAGCT-1_1	ICC1_PF	C02	T cell	CATCGGGAGTGTACGG-1_1	ICC2_PB	C02	T cell
AGGGATGGTCTTTCAT-1_2	DCC_PB	C08	Myeloid cell	AAGGTTCGTCCATGAT-1_2_1	GBC1_PB	C10	T cell	GACCAATGTAAATGTG-1_1	GBC2_LN	C09	B cell	TGAGCCGGTGCATCTA-1_1	ICC1_PF	C06	T cell	CATCGGGCAACTTGAC-1_1	ICC2_PB	C02	T cell
AGGGATGTCCCGGATG-1_2	DCC_PB	C03	NK T cell	AAGGTTCGTCCTCTTG-1_2_1	GBC1_PB	C12	NK T cell	GACCAATGTAAGTGGC-1_1	GBC2_LN	C14	NK cell	TGAGCCGTCCATTCTA-1_1	ICC1_PF	C09	Myeloid cell	CATCGGGCACGTAAGG-1_1	ICC2_PB	C06	NK cell
AGGGATGTCGGAAACG-1_2	DCC_PB	C02	B cell	AAGGTTCGTCTCTCGT-1_2_1	GBC1_PB	C11	NK cell	GACCAATGTCGCATCG-1_1	GBC2_LN	C02	T cell	TGAGGGATCATCTGTT-1_1	ICC1_PF	C05	NK T cell	CATCGGGCATATACGC-1_1	ICC2_PB	C05	T cell
AGGGTGAAGATGAGAG-1_2	DCC_PB	C07	NK T cell	AAGGTTCGTGAAAGAG-1_2_1	GBC1_PB	C01	NK cell	GACCAATGTTCAGTAC-1_1	GBC2_LN	C04	B cell	TGAGGGATCCTCTAGC-1_1	ICC1_PF	C07	Myeloid cell	CATCGGGGTACAGCAG-1_1	ICC2_PB	C02	T cell
AGGGTGACAGACGCTC-1_2	DCC_PB	C03	NK T cell	AAGGTTCGTTGCGTTA-1_2_1	GBC1_PB	C01	NK cell	GACCAATTCAGGTAAA-1_1	GBC2_LN	C17	Myeloid cell	TGATTTCGTAATTGGA-1_1	ICC1_PF	C09	Myeloid cell	CATCGGGGTACGCTGC-1_1	ICC2_PB	C04	T cell
AGGGTGACAGCTTAAC-1_2	DCC_PB	C08	Myeloid cell	AAGGTTCGTTTGTGTG-1_2_1	GBC1_PB	C02	T cell	GACCAATTCAGTCAGT-1_1	GBC2_LN	C03	NK cell	TGATTTCGTCAGTGGA-1_1	ICC1_PF	C09	Myeloid cell	CATCGGGGTACTCAAC-1_1	ICC2_PB	C08	NK T cell
AGGGTGAGTACAAGTA-1_2	DCC_PB	C08	Myeloid cell	AAGGTTCTCAACCATG-1_2_1	GBC1_PB	C10	T cell	GACCAATTCCGAATGT-1_1	GBC2_LN	C04	B cell	TGATTTCGTCCAAGTT-1_1	ICC1_PF	C12	Myeloid cell	CATCGGGGTCACACGC-1_1	ICC2_PB	C07	T cell
AGGGTGAGTCGTGGCT-1_2	DCC_PB	C10	B cell	AAGGTTCTCCTACAGA-1_2_1	GBC1_PB	C03	T cell	GACCAATTCGTCTGCT-1_1	GBC2_LN	C02	T cell	TGATTTCTCGCTAGCG-1_1	ICC1_PF	C05	NK T cell	CATCGGGGTCCGAAGA-1_1	ICC2_PB	C03	Myeloid cell
AGGTCATAGGCAGTCA-1_2	DCC_PB	C03	NK T cell	AAGTCTGAGACGCAAC-1_2_1	GBC1_PB	C02	T cell	GACCTGGAGCTCAACT-1_1	GBC2_LN	C14	NK cell	TGATTTCTCGTTACAG-1_1	ICC1_PF	C08	B cell	CATCGGGGTTGTCGCG-1_1	ICC2_PB	C02	T cell
AGGTCATCACCAGGCT-1_2	DCC_PB	C02	B cell	AAGTCTGAGATTACCC-1_2_1	GBC1_PB	C05	NK cell	GACCTGGCATTATCTC-1_1	GBC2_LN	C04	B cell	TGCACCTGTTATCGGT-1_1	ICC1_PF	C05	NK T cell	CATCGGGTCGGTGTCG-1_1	ICC2_PB	C05	T cell
AGGTCATCATAAGACA-1_2	DCC_PB	C06	NK cell	AAGTCTGAGGCAGGTT-1_2_1	GBC1_PB	C05	NK cell	GACCTGGTCAAAGACA-1_1	GBC2_LN	C14	NK cell	TGCCAAAAGTGTACGG-1_1	ICC1_PF	C07	Myeloid cell	CATCGGGTCTTCAACT-1_1	ICC2_PB	C08	NK T cell
AGGTCATGTAAGCACG-1_2	DCC_PB	C06	NK cell	AAGTCTGCAAAGTCAA-1_2_1	GBC1_PB	C02	T cell	GACCTGGTCAAGCCTA-1_1	GBC2_LN	C14	NK cell	TGCCAAAGTCTGGTCG-1_1	ICC1_PF	C09	Myeloid cell	CATGACAAGGATGTAT-1_1	ICC2_PB	C05	T cell
AGGTCATGTAGCGCAA-1_2	DCC_PB	C03	NK T cell	AAGTCTGCAAAGTGCG-1_2_1	GBC1_PB	C04	NK T cell	GACCTGGTCAGAGACG-1_1	GBC2_LN	C13	T cell	TGCCAAATCAAACGGG-1_1	ICC1_PF	C09	Myeloid cell	CATGACAGTCGAGATG-1_1	ICC2_PB	C02	T cell
AGGTCATGTCTTGATG-1_2	DCC_PB	C06	NK cell	AAGTCTGGTGTGCCTG-1_2_1	GBC1_PB	C01	NK cell	GACCTGGTCTGCGACG-1_1	GBC2_LN	C12	NK T cell	TGCCCATAGCGCTCCA-1_1	ICC1_PF	C03	NK T cell	CATGACAGTTCCACTC-1_1	ICC2_PB	C05	T cell
AGGTCATGTTTAGGAA-1_2	DCC_PB	C03	NK T cell	AAGTCTGTCCAAAGTC-1_2_1	GBC1_PB	C01	NK cell	GACGCGTTCGTATCAG-1_1	GBC2_LN	C14	NK cell	TGCCCATAGCTCCTTC-1_1	ICC1_PF	C03	NK T cell	CATGACATCAATACCG-1_1	ICC2_PB	C05	T cell
AGGTCCGAGCGCTTAT-1_2	DCC_PB	C08	Myeloid cell	AAGTCTGTCGGAAACG-1_2_1	GBC1_PB	C08	Myeloid cell	GACGGCTTCTCGCTTG-1_1	GBC2_LN	C12	NK T cell	TGCCCATTCTTCAACT-1_1	ICC1_PF	C03	NK T cell	CATGACATCATCGGAT-1_1	ICC2_PB	C02	T cell
AGGTCCGCACGTGAGA-1_2	DCC_PB	C05	T cell	AAGTCTGTCGTATCAG-1_2_1	GBC1_PB	C15	B cell	GACGTGCAGCGCTTAT-1_1	GBC2_LN	C02	T cell	TGCCCTAAGCTACCTA-1_1	ICC1_PF	C09	Myeloid cell	CATGCCTAGACAAAGG-1_1	ICC2_PB	C05	T cell
AGGTCCGGTACATGTC-1_2	DCC_PB	C03	NK T cell	AAGTCTGTCGTTGACA-1_2_1	GBC1_PB	C01	NK cell	GACGTGCAGTAGATGT-1_1	GBC2_LN	C13	T cell	TGCCCTACACTGTGTA-1_1	ICC1_PF	C03	NK T cell	CATGCCTAGCCTCGTG-1_1	ICC2_PB	C03	Myeloid cell
AGGTCCGGTCAAACTC-1_2	DCC_PB	C06	NK cell	AATCCAGAGAGACTAT-1_2_1	GBC1_PB	C07	NK T cell	GACGTGCAGTGAACAT-1_1	GBC2_LN	C01	NK T cell	TGCCCTAGTAGAAGGA-1_1	ICC1_PF	C03	NK T cell	CATGCCTCATATACGC-1_1	ICC2_PB	C03	Myeloid cell
AGGTCCGGTCCGAATT-1_2	DCC_PB	C04	T cell	AATCCAGAGATCGGGT-1_2_1	GBC1_PB	C01	NK cell	GACGTGCCACTATCTT-1_1	GBC2_LN	C18	T cell	TGCCCTATCTTCGAGA-1_1	ICC1_PF	C09	Myeloid cell	CATGCCTGTGAAGGCT-1_1	ICC2_PB	C02	T cell
AGGTCCGTCCAGATCA-1_2	DCC_PB	C03	NK T cell	AATCCAGAGGACATTA-1_2_1	GBC1_PB	C02	T cell	GACGTGCGTCTCTTAT-1_1	GBC2_LN	C01	NK T cell	TGCGCAGCACGTTGGC-1_1	ICC1_PF	C01	Myeloid cell	CATGCCTGTGTTGGGA-1_1	ICC2_PB	C05	T cell
AGTAGTCAGCGTCAAG-1_2	DCC_PB	C06	NK cell	AATCCAGAGGAGTCTG-1_2_1	GBC1_PB	C05	NK cell	GACGTGCGTGGCGAAT-1_1	GBC2_LN	C04	B cell	TGCGCAGGTAAGGGCT-1_1	ICC1_PF	C09	Myeloid cell	CATGCCTGTTAGATGA-1_1	ICC2_PB	C01	T cell
AGTAGTCAGGATATAC-1_2	DCC_PB	C08	Myeloid cell	AATCCAGAGGCTCAGA-1_2_1	GBC1_PB	C01	NK cell	GACGTTACAAACGTGG-1_1	GBC2_LN	C06	T cell	TGCGCAGGTAGCGTGA-1_1	ICC1_PF	C09	Myeloid cell	CATGCCTTCGCGCCAA-1_1	ICC2_PB	C04	T cell
AGTAGTCCATGTAGTC-1_2	DCC_PB	C07	NK T cell	AATCCAGAGGTAAACT-1_2_1	GBC1_PB	C10	T cell	GACGTTACAAGCTGTT-1_1	GBC2_LN	C04	B cell	TGCGCAGTCACTTACT-1_1	ICC1_PF	C09	Myeloid cell	CATGCCTTCGGAGCAA-1_1	ICC2_PB	C04	T cell
AGTAGTCGTACCGAGA-1_2	DCC_PB	C02	B cell	AATCCAGAGTAATCCC-1_2_1	GBC1_PB	C07	NK T cell	GACTAACAGAAACCAT-1_1	GBC2_LN	C06	T cell	TGCGGGTCAGTAAGAT-1_1	ICC1_PF	C09	Myeloid cell	CATGGCGCAATAGCAA-1_1	ICC2_PB	C03	Myeloid cell
AGTAGTCGTAGGCTGA-1_2	DCC_PB	C01	B cell	AATCCAGAGTTCGCGC-1_2_1	GBC1_PB	C05	NK cell	GACTAACAGGCATGGT-1_1	GBC2_LN	C06	T cell	TGCGGGTTCCCGACTT-1_1	ICC1_PF	C09	Myeloid cell	CATGGCGCACATTAGC-1_1	ICC2_PB	C02	T cell
AGTAGTCTCTCAACTT-1_2	DCC_PB	C07	NK T cell	AATCCAGCACTTGGAT-1_2_1	GBC1_PB	C01	NK cell	GACTAACAGGCGATAC-1_1	GBC2_LN	C04	B cell	TGCGTGGGTTGTCGCG-1_1	ICC1_PF	C01	Myeloid cell	CATGGCGCACCTCGTT-1_1	ICC2_PB	C07	T cell
AGTCTTTAGACGACGT-1_2	DCC_PB	C01	B cell	AATCCAGCAGCTGTGC-1_2_1	GBC1_PB	C02	T cell	GACTAACCAAGGTGTG-1_1	GBC2_LN	C08	T cell	TGCGTGGTCACCTTAT-1_1	ICC1_PF	C09	Myeloid cell	CATGGCGCAGCTCGCA-1_1	ICC2_PB	C05	T cell
AGTCTTTAGCGTCAAG-1_2	DCC_PB	C07	NK T cell	AATCCAGGTTTGTTTC-1_2_1	GBC1_PB	C12	NK T cell	GACTAACCATCACGAT-1_1	GBC2_LN	C14	NK cell	TGCGTGGTCCGGGTGT-1_1	ICC1_PF	C07	Myeloid cell	CATGGCGCATCGATTG-1_1	ICC2_PB	C01	T cell
AGTCTTTAGGCAGGTT-1_2	DCC_PB	C05	T cell	AATCCAGTCCGCTGTT-1_2_1	GBC1_PB	C01	NK cell	GACTAACCATTGAGCT-1_1	GBC2_LN	C04	B cell	TGCGTGGTCCTTTCTC-1_1	ICC1_PF	C09	Myeloid cell	CATGGCGCATCTACGA-1_1	ICC2_PB	C07	T cell
AGTCTTTAGTGGTAAT-1_2	DCC_PB	C02	B cell	AATCCAGTCGCTGATA-1_2_1	GBC1_PB	C01	NK cell	GACTAACGTAAGTTCC-1_1	GBC2_LN	C09	B cell	TGCTACCAGCGTGAGT-1_1	ICC1_PF	C07	Myeloid cell	CATGGCGGTCGTCTTC-1_1	ICC2_PB	C05	T cell
AGTCTTTCAATGAAAC-1_2	DCC_PB	C05	T cell	AATCGGTAGAGGGCTT-1_2_1	GBC1_PB	C07	NK T cell	GACTAACGTGTCAATC-1_1	GBC2_LN	C06	T cell	TGCTACCTCACCCGAG-1_1	ICC1_PF	C03	NK T cell	CATGGCGTCAAACAAG-1_1	ICC2_PB	C07	T cell
AGTCTTTCACAGGTTT-1_2	DCC_PB	C07	NK T cell	AATCGGTAGATCGATA-1_2_1	GBC1_PB	C10	T cell	GACTAACGTTAGTGGG-1_1	GBC2_LN	C08	T cell	TGCTGCTAGAGAGCTC-1_1	ICC1_PF	C05	NK T cell	CATGGCGTCAAAGTAG-1_1	ICC2_PB	C11	NK T cell
AGTCTTTCAGTCAGCC-1_2	DCC_PB	C08	Myeloid cell	AATCGGTAGGCCATAG-1_2_1	GBC1_PB	C08	Myeloid cell	GACTAACGTTATGTGC-1_1	GBC2_LN	C04	B cell	TGCTGCTTCGCCTGTT-1_1	ICC1_PF	C09	Myeloid cell	CATTATCAGGCTCAGA-1_1	ICC2_PB	C05	T cell
AGTCTTTCAGTTCCCT-1_2	DCC_PB	C05	T cell	AATCGGTGTAGCTTGT-1_2_1	GBC1_PB	C11	NK cell	GACTACAAGTTACCCA-1_1	GBC2_LN	C19	Myeloid cell	TGGACGCCATCGGACC-1_1	ICC1_PF	C03	NK T cell	CATTATCCATGCGCAC-1_1	ICC2_PB	C08	NK T cell
AGTCTTTGTATTAGCC-1_2	DCC_PB	C01	B cell	AATCGGTGTCAGTGGA-1_2_1	GBC1_PB	C04	NK T cell	GACTACACAGACAAAT-1_1	GBC2_LN	C04	B cell	TGGACGCTCCTGCTTG-1_1	ICC1_PF	C09	Myeloid cell	CATTATCCATGGGACA-1_1	ICC2_PB	C01	T cell
AGTCTTTGTCATTAGC-1_2	DCC_PB	C07	NK T cell	AATCGGTTCAGTGCAT-1_2_1	GBC1_PB	C01	NK cell	GACTACACATACAGCT-1_1	GBC2_LN	C12	NK T cell	TGGCCAGCAAGGTTCT-1_1	ICC1_PF	C09	Myeloid cell	CATTATCCATTGGCGC-1_1	ICC2_PB	C08	NK T cell
AGTCTTTGTCGAACAG-1_2	DCC_PB	C08	Myeloid cell	AATCGGTTCGTTACGA-1_2_1	GBC1_PB	C08	Myeloid cell	GACTACAGTACGAAAT-1_1	GBC2_LN	C09	B cell	TGGCCAGCATCTGGTA-1_1	ICC1_PF	C03	NK T cell	CATTATCGTACTTAGC-1_1	ICC2_PB	C01	T cell
AGTCTTTGTGAGTATA-1_2	DCC_PB	C01	B cell	AATCGGTTCTCGTATT-1_2_1	GBC1_PB	C04	NK T cell	GACTGCGAGGACCACA-1_1	GBC2_LN	C13	T cell	TGGCCAGTCATTCACT-1_1	ICC1_PF	C09	Myeloid cell	CATTATCGTCCAGTAT-1_1	ICC2_PB	C06	NK cell
AGTCTTTTCAATCTCT-1_2	DCC_PB	C01	B cell	ACACCAAAGTGAACGC-1_2_1	GBC1_PB	C08	Myeloid cell	GACTGCGGTGGTGTAG-1_1	GBC2_LN	C09	B cell	TGGCGCAAGCGTAATA-1_1	ICC1_PF	C03	NK T cell	CATTATCGTCGACTGC-1_1	ICC2_PB	C08	NK T cell
AGTCTTTTCGTCTGAA-1_2	DCC_PB	C01	B cell	ACACCAACAATGAAAC-1_2_1	GBC1_PB	C02	T cell	GACTGCGGTTCAGCGC-1_1	GBC2_LN	C08	T cell	TGGCGCACACTAGTAC-1_1	ICC1_PF	C13	NK T cell	CATTATCTCAATACCG-1_1	ICC2_PB	C05	T cell
AGTGAGGAGACCACGA-1_2	DCC_PB	C05	T cell	ACACCAACACAACTGT-1_2_1	GBC1_PB	C01	NK cell	GAGCAGAGTGTGAATA-1_1	GBC2_LN	C04	B cell	TGGCGCAGTTACCAGT-1_1	ICC1_PF	C04	T cell	CATTCGCAGACTAGAT-1_1	ICC2_PB	C02	T cell
AGTGAGGAGCCCTAAT-1_2	DCC_PB	C09	Myeloid cell	ACACCAACACACATGT-1_2_1	GBC1_PB	C01	NK cell	GAGCAGATCAGTTGAC-1_1	GBC2_LN	C06	T cell	TGGCGCATCACAGGCC-1_1	ICC1_PF	C05	NK T cell	CATTCGCAGGCCCTCA-1_1	ICC2_PB	C01	T cell
AGTGAGGAGCGCTTAT-1_2	DCC_PB	C07	NK T cell	ACACCAACAGGTGCCT-1_2_1	GBC1_PB	C10	T cell	GAGGTGAAGACAAGCC-1_1	GBC2_LN	C05	T cell	TGGCTGGAGAACAACT-1_1	ICC1_PF	C12	Myeloid cell	CATTCGCAGTACGATA-1_1	ICC2_PB	C01	T cell
AGTGAGGAGGCATTGG-1_2	DCC_PB	C03	NK T cell	ACACCAATCAAGATCC-1_2_1	GBC1_PB	C10	T cell	GAGGTGAAGCGTAATA-1_1	GBC2_LN	C04	B cell	TGGGCGTAGCCACCTG-1_1	ICC1_PF	C09	Myeloid cell	CATTCGCCACGACTCG-1_1	ICC2_PB	C03	Myeloid cell
AGTGAGGCACACCGAC-1_2	DCC_PB	C01	B cell	ACACCAATCACATACG-1_2_1	GBC1_PB	C01	NK cell	GAGGTGACAAAGAATC-1_1	GBC2_LN	C09	B cell	TGGGCGTCAATTGCTG-1_1	ICC1_PF	C03	NK T cell	CATTCGCCAGGAATCG-1_1	ICC2_PB	C13	Myeloid cell
AGTGAGGCAGTATAAG-1_2	DCC_PB	C06	NK cell	ACACCAATCTCACATT-1_2_1	GBC1_PB	C01	NK cell	GAGGTGACATACCATG-1_1	GBC2_LN	C02	T cell	TGGGCGTGTCCGTCAG-1_1	ICC1_PF	C05	NK T cell	CATTCGCTCTAACCGA-1_1	ICC2_PB	C05	T cell
AGTGAGGGTAGCGTCC-1_2	DCC_PB	C03	NK T cell	ACACCCTAGAGCTGCA-1_2_1	GBC1_PB	C04	NK T cell	GAGGTGAGTAAGCACG-1_1	GBC2_LN	C08	T cell	TGGGCGTGTTGAACTC-1_1	ICC1_PF	C14	Myeloid cell	CCAATCCAGTACGATA-1_1	ICC2_PB	C02	T cell
AGTGAGGGTTCCAACA-1_2	DCC_PB	C01	B cell	ACACCCTAGCATGGCA-1_2_1	GBC1_PB	C10	T cell	GAGGTGAGTATTAGCC-1_1	GBC2_LN	C14	NK cell	TGGTTAGTCAAGGCTT-1_1	ICC1_PF	C07	Myeloid cell	CCAATCCAGTGAATTG-1_1	ICC2_PB	C14	Myeloid cell
AGTGAGGTCGTGGTCG-1_2	DCC_PB	C01	B cell	ACACCCTAGGAGCGTT-1_2_1	GBC1_PB	C07	NK T cell	GAGTCCGCAAAGAATC-1_1	GBC2_LN	C18	T cell	TGGTTCCGTCCGAATT-1_1	ICC1_PF	C13	NK T cell	CCAATCCCAAGAGTCG-1_1	ICC2_PB	C02	T cell
AGTGAGGTCTGGAGCC-1_2	DCC_PB	C06	NK cell	ACACCCTAGGGTTTCT-1_2_1	GBC1_PB	C08	Myeloid cell	GAGTCCGCAACTGCGC-1_1	GBC2_LN	C06	T cell	TGGTTCCGTGAAAGAG-1_1	ICC1_PF	C06	T cell	CCAATCCCACTGAAGG-1_1	ICC2_PB	C02	T cell
AGTGGGAAGAAGATTC-1_2	DCC_PB	C05	T cell	ACACCCTAGTCCGGTC-1_2_1	GBC1_PB	C01	NK cell	GAGTCCGCACTATCTT-1_1	GBC2_LN	C06	T cell	TGTATTCAGCCGCCTA-1_1	ICC1_PF	C09	Myeloid cell	CCAATCCGTACAGTGG-1_1	ICC2_PB	C02	T cell
AGTGGGAAGATGCCTT-1_2	DCC_PB	C06	NK cell	ACACCCTCAACTGCGC-1_2_1	GBC1_PB	C03	T cell	GAGTCCGGTAAACACA-1_1	GBC2_LN	C08	T cell	TGTATTCTCATTGCGA-1_1	ICC1_PF	C13	NK T cell	CCAATCCGTACCGTAT-1_1	ICC2_PB	C07	T cell
AGTGGGAAGGAATGGA-1_2	DCC_PB	C05	T cell	ACACCCTCATAAAGGT-1_2_1	GBC1_PB	C01	NK cell	GAGTCCGTCCCTGACT-1_1	GBC2_LN	C17	Myeloid cell	TGTCCCAGTGCCTGGT-1_1	ICC1_PF	C09	Myeloid cell	CCAATCCGTCCATGAT-1_1	ICC2_PB	C02	T cell
AGTGGGACAAGTCTGT-1_2	DCC_PB	C03	NK T cell	ACACCCTGTCAGCTAT-1_2_1	GBC1_PB	C04	NK T cell	GAGTCCGTCTTCGAGA-1_1	GBC2_LN	C14	NK cell	TGTCCCAGTTGATTCG-1_1	ICC1_PF	C09	Myeloid cell	CCAATCCGTCCCTTGT-1_1	ICC2_PB	C05	T cell
AGTGGGAGTATTCGTG-1_2	DCC_PB	C03	NK T cell	ACACCCTGTGACTACT-1_2_1	GBC1_PB	C04	NK T cell	GATCAGTAGGTGTGGT-1_1	GBC2_LN	C06	T cell	TGTCCCATCCTGCAGG-1_1	ICC1_PF	C12	Myeloid cell	CCAATCCGTGCGGTAA-1_1	ICC2_PB	C02	T cell
AGTGGGAGTGGTGTAG-1_2	DCC_PB	C05	T cell	ACACCCTTCCTTGGTC-1_2_1	GBC1_PB	C04	NK T cell	GATCGATCAGGTTTCA-1_1	GBC2_LN	C17	Myeloid cell	TGTGGTAAGCAACGGT-1_1	ICC1_PF	C14	Myeloid cell	CCAATCCGTGGTCTCG-1_1	ICC2_PB	C04	T cell
AGTGGGAGTTGATTCG-1_2	DCC_PB	C06	NK cell	ACACCGGAGAACAACT-1_2_1	GBC1_PB	C01	NK cell	GATCGCGAGCTAGGCA-1_1	GBC2_LN	C06	T cell	TGTGGTAGTGGTCCGT-1_1	ICC1_PF	C05	NK T cell	CCAATCCGTGTGGTTT-1_1	ICC2_PB	C02	T cell
AGTGGGATCTGCCAGG-1_2	DCC_PB	C08	Myeloid cell	ACACCGGAGATCGATA-1_2_1	GBC1_PB	C02	T cell	GATCGCGAGCTTATCG-1_1	GBC2_LN	C05	T cell	TGTGGTATCGCGTAGC-1_1	ICC1_PF	C05	NK T cell	CCAATCCTCATATCGG-1_1	ICC2_PB	C01	T cell
AGTGTCACATCCGCGA-1_2	DCC_PB	C08	Myeloid cell	ACACCGGAGCTATGCT-1_2_1	GBC1_PB	C01	NK cell	GATCGCGCACGGCCAT-1_1	GBC2_LN	C12	NK T cell	TGTGTTTCAGCGATCC-1_1	ICC1_PF	C13	NK T cell	CCAATCCTCTAACCGA-1_1	ICC2_PB	C05	T cell
AGTGTCACATTGAGCT-1_2	DCC_PB	C01	B cell	ACACCGGAGCTCCTCT-1_2_1	GBC1_PB	C02	T cell	GATCGCGTCTGCCAGG-1_1	GBC2_LN	C06	T cell	TGTGTTTTCAGCTCTC-1_1	ICC1_PF	C07	Myeloid cell	CCAATCCTCTGGGCCA-1_1	ICC2_PB	C02	T cell
AGTGTCAGTGCACGAA-1_2	DCC_PB	C05	T cell	ACACCGGAGTCAAGGC-1_2_1	GBC1_PB	C08	Myeloid cell	GATCGTAAGTAACCCT-1_1	GBC2_LN	C08	T cell	TGTGTTTTCTATCGCC-1_1	ICC1_PF	C13	NK T cell	CCACCTAAGGGCATGT-1_1	ICC2_PB	C05	T cell
AGTGTCAGTGGTACAG-1_2	DCC_PB	C04	T cell	ACACCGGCACTCGACG-1_2_1	GBC1_PB	C04	NK T cell	GATCGTACATTACCTT-1_1	GBC2_LN	C05	T cell	TGTTCCGCACGAAGCA-1_1	ICC1_PF	C06	T cell	CCACCTACACACTGCG-1_1	ICC2_PB	C04	T cell
AGTGTCAGTTAAGGGC-1_2	DCC_PB	C06	NK cell	ACACCGGCACTGCCAG-1_2_1	GBC1_PB	C10	T cell	GATCGTATCCTATTCA-1_1	GBC2_LN	C04	B cell	TTAACTCGTGACTACT-1_1	ICC1_PF	C01	Myeloid cell	CCACCTACAGGCTGAA-1_1	ICC2_PB	C11	NK T cell
AGTGTCAGTTACTGAC-1_2	DCC_PB	C05	T cell	ACACCGGGTAAGTGGC-1_2_1	GBC1_PB	C02	T cell	GATCGTATCGAGAGCA-1_1	GBC2_LN	C08	T cell	TTAACTCGTTTGTGTG-1_1	ICC1_PF	C09	Myeloid cell	CCACCTAGTCTCACCT-1_1	ICC2_PB	C05	T cell
AGTGTCATCTCCAGGG-1_2	DCC_PB	C03	NK T cell	ACACCGGGTCCCGACA-1_2_1	GBC1_PB	C02	T cell	GATCTAGAGATGTGGC-1_1	GBC2_LN	C08	T cell	TTAGGACAGTACACCT-1_1	ICC1_PF	C08	B cell	CCACCTAGTTAAGGGC-1_1	ICC2_PB	C08	NK T cell
AGTTGGTAGCGGATCA-1_2	DCC_PB	C06	NK cell	ACACCGGGTTCCGGCA-1_2_1	GBC1_PB	C10	T cell	GATCTAGAGTGTGAAT-1_1	GBC2_LN	C04	B cell	TTAGGACTCATTATCC-1_1	ICC1_PF	C07	Myeloid cell	CCACCTATCGATCCCT-1_1	ICC2_PB	C05	T cell
AGTTGGTAGCTAAACA-1_2	DCC_PB	C02	B cell	ACACCGGGTTCTGGTA-1_2_1	GBC1_PB	C07	NK T cell	GATCTAGCAAGACACG-1_1	GBC2_LN	C04	B cell	TTAGGCAAGGGTTTCT-1_1	ICC1_PF	C12	Myeloid cell	CCACCTATCTTGTATC-1_1	ICC2_PB	C04	T cell
AGTTGGTAGCTATGCT-1_2	DCC_PB	C03	NK T cell	ACACCGGTCCCTGACT-1_2_1	GBC1_PB	C04	NK T cell	GATCTAGCATTTCACT-1_1	GBC2_LN	C04	B cell	TTAGGCAAGGTGACCA-1_1	ICC1_PF	C07	Myeloid cell	CCACGGAAGAATCTCC-1_1	ICC2_PB	C06	NK cell
AGTTGGTCAATAGCGG-1_2	DCC_PB	C02	B cell	ACACTGAAGAAACCTA-1_2_1	GBC1_PB	C10	T cell	GATCTAGGTACTCAAC-1_1	GBC2_LN	C13	T cell	TTAGGCAAGTGACATA-1_1	ICC1_PF	C13	NK T cell	CCACGGAAGGAACTGC-1_1	ICC2_PB	C08	NK T cell
AGTTGGTGTGCCTTGG-1_2	DCC_PB	C04	T cell	ACACTGAAGAGCCCAA-1_2_1	GBC1_PB	C07	NK T cell	GATCTAGGTAGAGTGC-1_1	GBC2_LN	C09	B cell	TTAGGCACAGTAAGCG-1_1	ICC1_PF	C03	NK T cell	CCACGGAAGTGAACGC-1_1	ICC2_PB	C15	Myeloid cell
AGTTGGTTCCCACTTG-1_2	DCC_PB	C06	NK cell	ACACTGAAGATGGGTC-1_2_1	GBC1_PB	C01	NK cell	GATCTAGGTCCAAGTT-1_1	GBC2_LN	C05	T cell	TTAGGCAGTCGAGATG-1_1	ICC1_PF	C09	Myeloid cell	CCACGGAAGTTAAGTG-1_1	ICC2_PB	C07	T cell
ATAACGCAGCGTTTAC-1_2	DCC_PB	C02	B cell	ACACTGAAGCCGGTAA-1_2_1	GBC1_PB	C05	NK cell	GATCTAGGTTTGTGTG-1_1	GBC2_LN	C02	T cell	TTAGTTCAGAACAATC-1_1	ICC1_PF	C05	NK T cell	CCACGGACAAATCCGT-1_1	ICC2_PB	C05	T cell
ATAACGCCAAACCTAC-1_2	DCC_PB	C06	NK cell	ACACTGAAGGATTCGG-1_2_1	GBC1_PB	C01	NK cell	GATGAAAAGTGCGATG-1_1	GBC2_LN	C05	T cell	TTAGTTCAGGCAAAGA-1_1	ICC1_PF	C09	Myeloid cell	CCACGGAGTACCGTAT-1_1	ICC2_PB	C05	T cell
ATAACGCCAGCCACCA-1_2	DCC_PB	C06	NK cell	ACACTGAAGGTGTGGT-1_2_1	GBC1_PB	C15	B cell	GATGAAAGTCGCATAT-1_1	GBC2_LN	C06	T cell	TTAGTTCAGGTCATCT-1_1	ICC1_PF	C05	NK T cell	CCACGGATCCAGTAGT-1_1	ICC2_PB	C07	T cell
ATAACGCCAGTCGTGC-1_2	DCC_PB	C12	NK cell	ACACTGAAGTAGCCGA-1_2_1	GBC1_PB	C01	NK cell	GATGAAAGTTCCCGAG-1_1	GBC2_LN	C09	B cell	TTAGTTCAGTCCGGTC-1_1	ICC1_PF	C09	Myeloid cell	CCACTACAGGCGTACA-1_1	ICC2_PB	C14	Myeloid cell
ATAACGCGTATTCTCT-1_2	DCC_PB	C06	NK cell	ACACTGACAATGACCT-1_2_1	GBC1_PB	C04	NK T cell	GATGAAATCCGCATCT-1_1	GBC2_LN	C16	NK T cell	TTAGTTCGTGGCTCCA-1_1	ICC1_PF	C09	Myeloid cell	CCACTACAGGGATACC-1_1	ICC2_PB	C03	Myeloid cell
ATAACGCGTTGCGTTA-1_2	DCC_PB	C05	T cell	ACACTGACACATCTTT-1_2_1	GBC1_PB	C02	T cell	GATGAAATCGTACGGC-1_1	GBC2_LN	C07	NK T cell	TTAGTTCTCCTCGCAT-1_1	ICC1_PF	C09	Myeloid cell	CCACTACAGTGTACTC-1_1	ICC2_PB	C01	T cell
ATAACGCGTTGTGGCC-1_2	DCC_PB	C03	NK T cell	ACACTGACATAAAGGT-1_2_1	GBC1_PB	C05	NK cell	GATGAGGAGCGTTTAC-1_1	GBC2_LN	C09	B cell	TTATGCTGTGCGCTTG-1_1	ICC1_PF	C17	Myeloid cell	CCACTACCAGCTCGCA-1_1	ICC2_PB	C02	T cell
ATAACGCTCAATCACG-1_2	DCC_PB	C03	NK T cell	ACACTGACATCAGTCA-1_2_1	GBC1_PB	C05	NK cell	GATGAGGAGTAACCCT-1_1	GBC2_LN	C08	T cell	TTCCCAGCAATTGCTG-1_1	ICC1_PF	C08	B cell	CCACTACGTCAGAATA-1_1	ICC2_PB	C10	B cell
ATAAGAGAGAGACGAA-1_2	DCC_PB	C04	T cell	ACACTGACATTGGGCC-1_2_1	GBC1_PB	C01	NK cell	GATGAGGAGTGTTTGC-1_1	GBC2_LN	C17	Myeloid cell	TTCCCAGGTCACTTCC-1_1	ICC1_PF	C09	Myeloid cell	CCACTACGTGGTCTCG-1_1	ICC2_PB	C02	T cell
ATAAGAGAGTGGACGT-1_2	DCC_PB	C06	NK cell	ACACTGAGTAGCGATG-1_2_1	GBC1_PB	C02	T cell	GATGAGGCAAACCTAC-1_1	GBC2_LN	C04	B cell	TTCGGTCCAAAGGCGT-1_1	ICC1_PF	C07	Myeloid cell	CCACTACTCAGTTTGG-1_1	ICC2_PB	C06	NK cell
ATAAGAGCAGACAAAT-1_2	DCC_PB	C03	NK T cell	ACACTGAGTCAAGCGA-1_2_1	GBC1_PB	C01	NK cell	GATGAGGCAATGGATA-1_1	GBC2_LN	C09	B cell	TTCGGTCGTTACTGAC-1_1	ICC1_PF	C07	Myeloid cell	CCAGCGAAGATGGGTC-1_1	ICC2_PB	C02	T cell
ATAAGAGCATCCGGGT-1_2	DCC_PB	C03	NK T cell	ACACTGAGTCATGCAT-1_2_1	GBC1_PB	C05	NK cell	GATGAGGCAGCTGTTA-1_1	GBC2_LN	C11	Myeloid cell	TTCTACACAACTGCTA-1_1	ICC1_PF	C14	Myeloid cell	CCAGCGAAGGCCCTTG-1_1	ICC2_PB	C06	NK cell
ATAAGAGGTAGGACAC-1_2	DCC_PB	C05	T cell	ACACTGAGTGGGTATG-1_2_1	GBC1_PB	C01	NK cell	GATGAGGCATACGCTA-1_1	GBC2_LN	C02	T cell	TTCTACAGTGCACCAC-1_1	ICC1_PF	C09	Myeloid cell	CCAGCGACAAATACAG-1_1	ICC2_PB	C06	NK cell
ATAAGAGGTTTGCATG-1_2	DCC_PB	C01	B cell	ACACTGATCCACGACG-1_2_1	GBC1_PB	C11	NK cell	GATGAGGGTAGCCTAT-1_1	GBC2_LN	C02	T cell	TTCTACATCCGTTGCT-1_1	ICC1_PF	C05	NK T cell	CCAGCGACAGTAGAGC-1_1	ICC2_PB	C02	T cell
ATAAGAGTCGCTTGTC-1_2	DCC_PB	C06	NK cell	ACACTGATCCTATTCA-1_2_1	GBC1_PB	C02	T cell	GATGAGGGTGTCGCTG-1_1	GBC2_LN	C01	NK T cell	TTCTCAAAGGTGTTAA-1_1	ICC1_PF	C03	NK T cell	CCAGCGACATGCAATC-1_1	ICC2_PB	C05	T cell
ATAAGAGTCGGTCTAA-1_2	DCC_PB	C07	NK T cell	ACACTGATCGGTCCGA-1_2_1	GBC1_PB	C08	Myeloid cell	GATGAGGTCATCGGAT-1_1	GBC2_LN	C13	T cell	TTCTCAATCTATCGCC-1_1	ICC1_PF	C07	Myeloid cell	CCAGCGAGTTGATTGC-1_1	ICC2_PB	C06	NK cell
ATAAGAGTCTCAAACG-1_2	DCC_PB	C05	T cell	ACACTGATCTTGGGTA-1_2_1	GBC1_PB	C01	NK cell	GATGAGGTCGGTTAAC-1_1	GBC2_LN	C08	T cell	TTCTCCTGTAGCACGA-1_1	ICC1_PF	C13	NK T cell	CCAGCGATCCTAGAAC-1_1	ICC2_PB	C03	Myeloid cell
ATAGACCAGATCCGAG-1_2	DCC_PB	C06	NK cell	ACAGCCGAGAAGGTGA-1_2_1	GBC1_PB	C10	T cell	GATGCTAAGAGGTTGC-1_1	GBC2_LN	C12	NK T cell	TTCTCCTTCACGCGGT-1_1	ICC1_PF	C07	Myeloid cell	CCAGCGATCTGAGGGA-1_1	ICC2_PB	C05	T cell
ATAGACCAGCCACGTC-1_2	DCC_PB	C05	T cell	ACAGCCGAGAGTCGGT-1_2_1	GBC1_PB	C10	T cell	GATGCTACATCTGGTA-1_1	GBC2_LN	C05	T cell	TTCTTAGGTCTCCCTA-1_1	ICC1_PF	C17	Myeloid cell	CCAGCGATCTGTCTAT-1_1	ICC2_PB	C01	T cell
ATAGACCAGGAGTTTA-1_2	DCC_PB	C03	NK T cell	ACAGCCGAGGAGTACC-1_2_1	GBC1_PB	C05	NK cell	GATGCTAGTATCACCA-1_1	GBC2_LN	C08	T cell	TTCTTAGGTTCGGGCT-1_1	ICC1_PF	C09	Myeloid cell	CCATGTCAGTAGATGT-1_1	ICC2_PB	C05	T cell
ATAGACCCAGCCACCA-1_2	DCC_PB	C07	NK T cell	ACAGCCGCACAGATTC-1_2_1	GBC1_PB	C10	T cell	GATGCTATCACCTCGT-1_1	GBC2_LN	C06	T cell	TTCTTAGTCTGTCCGT-1_1	ICC1_PF	C14	Myeloid cell	CCATGTCAGTTCGCAT-1_1	ICC2_PB	C13	Myeloid cell
ATAGACCCAGGTGCCT-1_2	DCC_PB	C02	B cell	ACAGCCGCAGAGCCAA-1_2_1	GBC1_PB	C04	NK T cell	GATGCTATCAGAAATG-1_1	GBC2_LN	C04	B cell	TTGAACGGTGCACCAC-1_1	ICC1_PF	C14	Myeloid cell	CCATGTCCACTTAAGC-1_1	ICC2_PB	C03	Myeloid cell
ATAGACCGTAATAGCA-1_2	DCC_PB	C03	NK T cell	ACAGCCGCATCTCGCT-1_2_1	GBC1_PB	C02	T cell	GATGCTATCAGGTAAA-1_1	GBC2_LN	C04	B cell	TTGAACGTCCACGTGG-1_1	ICC1_PF	C09	Myeloid cell	CCATGTCCAGTCGATT-1_1	ICC2_PB	C05	T cell
ATAGACCGTATATGGA-1_2	DCC_PB	C05	T cell	ACAGCCGGTCAACATC-1_2_1	GBC1_PB	C01	NK cell	GATTCAGAGAGGTAGA-1_1	GBC2_LN	C05	T cell	TTGACTTAGACTGTAA-1_1	ICC1_PF	C09	Myeloid cell	CCATGTCGTCGAATCT-1_1	ICC2_PB	C15	Myeloid cell
ATAGACCTCACCACCT-1_2	DCC_PB	C08	Myeloid cell	ACAGCCGGTCAGGACA-1_2_1	GBC1_PB	C11	NK cell	GATTCAGAGATATGCA-1_1	GBC2_LN	C12	NK T cell	TTGACTTGTACGCACC-1_1	ICC1_PF	C03	NK T cell	CCATGTCTCATAGCAC-1_1	ICC2_PB	C11	NK T cell
ATAGACCTCATCTGTT-1_2	DCC_PB	C03	NK T cell	ACAGCCGGTCCTAGCG-1_2_1	GBC1_PB	C01	NK cell	GATTCAGAGCTAACTC-1_1	GBC2_LN	C14	NK cell	TTGCCGTAGCGCCTCA-1_1	ICC1_PF	C03	NK T cell	CCATTCGAGAAACCAT-1_1	ICC2_PB	C02	T cell
ATAGACCTCTATCGCC-1_2	DCC_PB	C01	B cell	ACAGCCGGTCTTGATG-1_2_1	GBC1_PB	C01	NK cell	GATTCAGAGGCTAGCA-1_1	GBC2_LN	C09	B cell	TTGCCGTTCCATTCTA-1_1	ICC1_PF	C09	Myeloid cell	CCATTCGAGCTTCGCG-1_1	ICC2_PB	C02	T cell
ATCACGAAGCGATATA-1_2	DCC_PB	C08	Myeloid cell	ACAGCCGGTTAAAGAC-1_2_1	GBC1_PB	C16	Myeloid cell	GATTCAGCATTGGGCC-1_1	GBC2_LN	C08	T cell	TTGCGTCAGGATGGAA-1_1	ICC1_PF	C12	Myeloid cell	CCATTCGAGGCTAGAC-1_1	ICC2_PB	C05	T cell
ATCACGAAGTACCGGA-1_2	DCC_PB	C01	B cell	ACAGCCGGTTCCGGCA-1_2_1	GBC1_PB	C07	NK T cell	GCAAACTTCAGGCGAA-1_1	GBC2_LN	C04	B cell	TTGCGTCCACAGCGTC-1_1	ICC1_PF	C13	NK T cell	CCATTCGCAAGCCGTC-1_1	ICC2_PB	C05	T cell
ATCACGACACTCGACG-1_2	DCC_PB	C05	T cell	ACAGCCGTCCTCGCAT-1_2_1	GBC1_PB	C05	NK cell	GCAAACTTCGCTTAGA-1_1	GBC2_LN	C05	T cell	TTGCGTCTCGCGTAGC-1_1	ICC1_PF	C07	Myeloid cell	CCATTCGCAATCACAC-1_1	ICC2_PB	C08	NK T cell
ATCACGAGTCTAGAGG-1_2	DCC_PB	C03	NK T cell	ACAGCCGTCTAGAGTC-1_2_1	GBC1_PB	C05	NK cell	GCAATCAAGTTGCAGG-1_1	GBC2_LN	C02	T cell	TTGGAACAGAATGTTG-1_1	ICC1_PF	C09	Myeloid cell	CCATTCGCATGCATGT-1_1	ICC2_PB	C02	T cell
ATCACGAGTTAAAGTG-1_2	DCC_PB	C04	T cell	ACAGCCGTCTGGTTCC-1_2_1	GBC1_PB	C02	T cell	GCAATCACAAGCCTAT-1_1	GBC2_LN	C12	NK T cell	TTGGAACCACATTAGC-1_1	ICC1_PF	C09	Myeloid cell	CCATTCGGTCACCTAA-1_1	ICC2_PB	C05	T cell
ATCACGATCCGTCATC-1_2	DCC_PB	C07	NK T cell	ACAGCTAAGCCCAATT-1_2_1	GBC1_PB	C08	Myeloid cell	GCAATCACACAGTCGC-1_1	GBC2_LN	C06	T cell	TTGGCAATCTCCGGTT-1_1	ICC1_PF	C07	Myeloid cell	CCATTCGGTTTGACTG-1_1	ICC2_PB	C11	NK T cell
ATCACGATCCGTTGTC-1_2	DCC_PB	C07	NK T cell	ACAGCTAAGCGATCCC-1_2_1	GBC1_PB	C07	NK T cell	GCAATCAGTAGAGTGC-1_1	GBC2_LN	C04	B cell	TTGTAGGAGATCTGCT-1_1	ICC1_PF	C09	Myeloid cell	CCATTCGTCCCTAACC-1_1	ICC2_PB	C10	B cell
ATCATCTAGGAGCGAG-1_2	DCC_PB	C07	NK T cell	ACAGCTAAGCGTGAGT-1_2_1	GBC1_PB	C10	T cell	GCAATCAGTGAGCGAT-1_1	GBC2_LN	C09	B cell	TTGTAGGAGGAATCGC-1_1	ICC1_PF	C03	NK T cell	CCATTCGTCCTAAGTG-1_1	ICC2_PB	C01	T cell
ATCATCTAGTGCGTGA-1_2	DCC_PB	C15	Myeloid cell	ACAGCTACAATCTACG-1_2_1	GBC1_PB	C05	NK cell	GCAATCAGTGGGTCAA-1_1	GBC2_LN	C02	T cell	TTGTAGGCAAGCCCAC-1_1	ICC1_PF	C09	Myeloid cell	CCATTCGTCGGACAAG-1_1	ICC2_PB	C02	T cell
ATCATCTCACATGACT-1_2	DCC_PB	C05	T cell	ACAGCTACACATCCAA-1_2_1	GBC1_PB	C02	T cell	GCACATACAATGGACG-1_1	GBC2_LN	C09	B cell	TTTACTGAGAGTTGGC-1_1	ICC1_PF	C07	Myeloid cell	CCCAATCCAGATGGCA-1_1	ICC2_PB	C07	T cell
ATCATCTTCACTCCTG-1_2	DCC_PB	C01	B cell	ACAGCTACACGCCAGT-1_2_1	GBC1_PB	C10	T cell	GCACATAGTCTGGAGA-1_1	GBC2_LN	C06	T cell	TTTACTGGTGCTCTTC-1_1	ICC1_PF	C09	Myeloid cell	CCCAATCGTCATCGGC-1_1	ICC2_PB	C03	Myeloid cell
ATCATCTTCAGTACGT-1_2	DCC_PB	C08	Myeloid cell	ACAGCTACAGCCAATT-1_2_1	GBC1_PB	C10	T cell	GCACATAGTTACGCGC-1_1	GBC2_LN	C04	B cell	TTTACTGTCTGTGCAA-1_1	ICC1_PF	C09	Myeloid cell	CCCAATCTCATGTGGT-1_1	ICC2_PB	C05	T cell
ATCATCTTCTACTATC-1_2	DCC_PB	C03	NK T cell	ACAGCTACATCCCATC-1_2_1	GBC1_PB	C08	Myeloid cell	GCACTCTAGTGTACGG-1_1	GBC2_LN	C05	T cell	TTTATGCAGAAGGTGA-1_1	ICC1_PF	C12	Myeloid cell	CCCAATCTCGGTGTCG-1_1	ICC2_PB	C03	Myeloid cell
ATCATCTTCTGGTTCC-1_2	DCC_PB	C07	NK T cell	ACAGCTACATGGTTGT-1_2_1	GBC1_PB	C04	NK T cell	GCACTCTGTGAACCTT-1_1	GBC2_LN	C08	T cell	TTTATGCGTCTAAACC-1_1	ICC1_PF	C09	Myeloid cell	CCCAATCTCGTATCAG-1_1	ICC2_PB	C01	T cell
ATCATGGAGTACGTTC-1_2	DCC_PB	C06	NK cell	ACAGCTAGTAGAAGGA-1_2_1	GBC1_PB	C01	NK cell	GCAGCCAGTCGCTTTC-1_1	GBC2_LN	C09	B cell	TTTATGCTCGCTTGTC-1_1	ICC1_PF	C09	Myeloid cell	CCCAGTTCAATGCCAT-1_1	ICC2_PB	C01	T cell
ATCATGGCAAGCCTAT-1_2	DCC_PB	C08	Myeloid cell	ACAGCTAGTCGAGATG-1_2_1	GBC1_PB	C01	NK cell	GCAGCCAGTCTGCCAG-1_1	GBC2_LN	C07	NK T cell	TTTCCTCAGTTACCCA-1_1	ICC1_PF	C03	NK T cell	CCCAGTTCATGGAATA-1_1	ICC2_PB	C02	T cell
ATCATGGCATGACATC-1_2	DCC_PB	C01	B cell	ACAGCTAGTGAAAGAG-1_2_1	GBC1_PB	C05	NK cell	GCAGCCAGTGTCTGAT-1_1	GBC2_LN	C06	T cell	TTTCCTCGTACCGTAT-1_1	ICC1_PF	C05	NK T cell	CCCAGTTGTCTAGTGT-1_1	ICC2_PB	C05	T cell
ATCATGGCATGCTAGT-1_2	DCC_PB	C06	NK cell	ACAGCTATCGGTGTTA-1_2_1	GBC1_PB	C05	NK cell	GCAGCCATCCCAGGTG-1_1	GBC2_LN	C02	T cell	TTTCCTCGTCAACATC-1_1	ICC1_PF	C13	NK T cell	CCCAGTTTCAGTTCGA-1_1	ICC2_PB	C05	T cell
ATCATGGGTGCACCAC-1_2	DCC_PB	C08	Myeloid cell	ACAGCTATCTGGGCCA-1_2_1	GBC1_PB	C11	NK cell	GCAGCCATCTTAACCT-1_1	GBC2_LN	C13	T cell	TTTGCGCAGGCTCAGA-1_1	ICC1_PF	C12	Myeloid cell	CCCATACTCATGTGGT-1_1	ICC2_PB	C13	Myeloid cell
ATCATGGGTTACAGAA-1_2	DCC_PB	C01	B cell	ACATACGAGACCTTTG-1_2_1	GBC1_PB	C07	NK T cell	GCAGTTACAGATCCAT-1_1	GBC2_LN	C06	T cell	TTTGGTTGTTCCGGCA-1_1	ICC1_PF	C12	Myeloid cell	CCCTCCTAGCAACGGT-1_1	ICC2_PB	C02	T cell
ATCATGGGTTCGTTGA-1_2	DCC_PB	C03	NK T cell	ACATACGAGCATCATC-1_2_1	GBC1_PB	C10	T cell	GCATACAAGCACACAG-1_1	GBC2_LN	C04	B cell	TTTGGTTGTTTGTTGG-1_1	ICC1_PF	C09	Myeloid cell	CCCTCCTAGTGGTAAT-1_1	ICC2_PB	C06	NK cell
ATCATGGTCCTCCTAG-1_2	DCC_PB	C06	NK cell	ACATACGAGCTACCTA-1_2_1	GBC1_PB	C01	NK cell	GCATACACAATGGAAT-1_1	GBC2_LN	C13	T cell	TTTGGTTTCCAGAAGG-1_1	ICC1_PF	C13	NK T cell	CCCTCCTAGTTAACGA-1_1	ICC2_PB	C03	Myeloid cell
ATCATGGTCGCGATCG-1_2	DCC_PB	C04	T cell	ACATACGAGGATCGCA-1_2_1	GBC1_PB	C01	NK cell	GCATACACACGGCGTT-1_1	GBC2_LN	C02	T cell	TTTGTCACATTCCTGC-1_1	ICC1_PF	C09	Myeloid cell	CCCTCCTTCAACGGGA-1_1	ICC2_PB	C05	T cell
ATCCACCAGAAGGGTA-1_2	DCC_PB	C04	T cell	ACATACGAGTATCGAA-1_2_1	GBC1_PB	C10	T cell	GCATACACAGTTCCCT-1_1	GBC2_LN	C03	NK cell	TTTGTCAGTGCAGACA-1_1	ICC1_PF	C12	Myeloid cell	CCCTCCTTCCCAAGAT-1_1	ICC2_PB	C05	T cell
ATCCACCAGGAGTAGA-1_2	DCC_PB	C03	NK T cell	ACATACGAGTGAAGTT-1_2_1	GBC1_PB	C04	NK T cell	GCATACACATCCGTGG-1_1	GBC2_LN	C08	T cell	AAACCTGAGCAGGTCA-1_2	ICC1_M	C03	NK T cell	CCCTCCTTCGCGTAGC-1_1	ICC2_PB	C02	T cell
ATCCACCAGTTGTCGT-1_2	DCC_PB	C04	T cell	ACATACGCAAGCCCAC-1_2_1	GBC1_PB	C07	NK T cell	GCATACATCAGGTAAA-1_1	GBC2_LN	C10	Myeloid cell	AAACCTGCAAGAGGCT-1_2	ICC1_M	C04	T cell	CCCTCCTTCGTCTGCT-1_1	ICC2_PB	C02	T cell
ATCCACCCAGTATAAG-1_2	DCC_PB	C04	T cell	ACATACGCAAGGGTCA-1_2_1	GBC1_PB	C07	NK T cell	GCATACATCGGAATCT-1_1	GBC2_LN	C09	B cell	AAACCTGCATGCGCAC-1_2	ICC1_M	C05	NK T cell	CCGGGATAGATGCCAG-1_1	ICC2_PB	C13	Myeloid cell
ATCCACCCATTCTTAC-1_2	DCC_PB	C03	NK T cell	ACATACGCACCGAATT-1_2_1	GBC1_PB	C12	NK T cell	GCATACATCTCTAAGG-1_1	GBC2_LN	C12	NK T cell	AAACCTGGTTTACTCT-1_2	ICC1_M	C05	NK T cell	CCGGGATCAAAGCGGT-1_1	ICC2_PB	C05	T cell
ATCCACCGTAAGTAGT-1_2	DCC_PB	C07	NK T cell	ACATACGCATACTACG-1_2_1	GBC1_PB	C15	B cell	GCATGATGTTACGGAG-1_1	GBC2_LN	C09	B cell	AAACCTGTCCGTTGCT-1_2	ICC1_M	C01	Myeloid cell	CCGGGATCACTCTGTC-1_1	ICC2_PB	C02	T cell
ATCCACCGTACCGTTA-1_2	DCC_PB	C05	T cell	ACATACGCATGTCTCC-1_2_1	GBC1_PB	C10	T cell	GCATGATTCCTATGTT-1_1	GBC2_LN	C04	B cell	AAACCTGTCTGCAAGT-1_2	ICC1_M	C01	Myeloid cell	CCGGGATCACTGCCAG-1_1	ICC2_PB	C01	T cell
ATCCACCGTCAACTGT-1_2	DCC_PB	C08	Myeloid cell	ACATACGGTAAGCACG-1_2_1	GBC1_PB	C15	B cell	GCATGCGAGGCGCTCT-1_1	GBC2_LN	C04	B cell	AAACGGGAGAGCTGCA-1_2	ICC1_M	C03	NK T cell	CCGGGATGTACTCAAC-1_1	ICC2_PB	C08	NK T cell
ATCCACCGTTCCACTC-1_2	DCC_PB	C08	Myeloid cell	ACATACGGTATCAGTC-1_2_1	GBC1_PB	C10	T cell	GCATGCGCAGGATTGG-1_1	GBC2_LN	C14	NK cell	AAACGGGAGTATGACA-1_2	ICC1_M	C05	NK T cell	CCGGGATGTCGCGAAA-1_1	ICC2_PB	C02	T cell
ATCCACCTCCGTCAAA-1_2	DCC_PB	C02	B cell	ACATACGGTCACTGGC-1_2_1	GBC1_PB	C08	Myeloid cell	GCATGCGGTAAACACA-1_1	GBC2_LN	C09	B cell	AAACGGGCACCAGCAC-1_2	ICC1_M	C10	NK cell	CCGGGATGTCTAGTGT-1_1	ICC2_PB	C03	Myeloid cell
ATCCACCTCGGAGCAA-1_2	DCC_PB	C05	T cell	ACATACGTCAAACCAC-1_2_1	GBC1_PB	C01	NK cell	GCATGCGGTACCATCA-1_1	GBC2_LN	C05	T cell	AAACGGGGTAACGACG-1_2	ICC1_M	C01	Myeloid cell	CCGGGATGTCTCCATC-1_1	ICC2_PB	C14	Myeloid cell
ATCCACCTCTTGTTTG-1_2	DCC_PB	C08	Myeloid cell	ACATACGTCAACACTG-1_2_1	GBC1_PB	C07	NK T cell	GCATGCGTCAACACAC-1_1	GBC2_LN	C09	B cell	AAAGATGAGGTGTTAA-1_2	ICC1_M	C04	T cell	CCGGGATGTTCAACCA-1_1	ICC2_PB	C01	T cell
ATCCGAAAGATGTAAC-1_2	DCC_PB	C06	NK cell	ACATACGTCTTGGGTA-1_2_1	GBC1_PB	C05	NK cell	GCATGTAAGATCCCAT-1_1	GBC2_LN	C09	B cell	AAAGATGCAAGTCATC-1_2	ICC1_M	C08	B cell	CCGGGATTCGGCGCTA-1_1	ICC2_PB	C01	T cell
ATCCGAAAGCTTTGGT-1_2	DCC_PB	C03	NK T cell	ACATCAGAGAAGAAGC-1_2_1	GBC1_PB	C11	NK cell	GCATGTAAGGTGTGGT-1_1	GBC2_LN	C13	T cell	AAAGATGCACCCTATC-1_2	ICC1_M	C03	NK T cell	CCGGGATTCTGGCGTG-1_1	ICC2_PB	C04	T cell
ATCCGAAAGTTAGCGG-1_2	DCC_PB	C08	Myeloid cell	ACATCAGCAATAGCGG-1_2_1	GBC1_PB	C01	NK cell	GCATGTACACGTTGGC-1_1	GBC2_LN	C16	NK T cell	AAAGATGCAGTAAGCG-1_2	ICC1_M	C10	NK cell	CCGGTAGCACATGTGT-1_1	ICC2_PB	C01	T cell
ATCCGAACAACCGCCA-1_2	DCC_PB	C06	NK cell	ACATCAGCACCGATAT-1_2_1	GBC1_PB	C01	NK cell	GCATGTATCGCATGGC-1_1	GBC2_LN	C04	B cell	AAAGATGGTGAAGGCT-1_2	ICC1_M	C03	NK T cell	CCGGTAGCAGCTGTTA-1_1	ICC2_PB	C02	T cell
ATCCGAACACATAACC-1_2	DCC_PB	C05	T cell	ACATCAGCACTGAAGG-1_2_1	GBC1_PB	C08	Myeloid cell	GCATGTATCTCGTTTA-1_1	GBC2_LN	C13	T cell	AAAGATGGTGACGCCT-1_2	ICC1_M	C01	Myeloid cell	CCGGTAGCATACGCCG-1_1	ICC2_PB	C07	T cell
ATCCGAACAGCCAGAA-1_2	DCC_PB	C06	NK cell	ACATCAGCAGGACCCT-1_2_1	GBC1_PB	C01	NK cell	GCCAAATAGGGTTTCT-1_1	GBC2_LN	C08	T cell	AAAGATGGTGCAACTT-1_2	ICC1_M	C03	NK T cell	CCGGTAGCATAGTAAG-1_1	ICC2_PB	C07	T cell
ATCCGAAGTCTGCCAG-1_2	DCC_PB	C03	NK T cell	ACATCAGGTAAATGAC-1_2_1	GBC1_PB	C15	B cell	GCCAAATCACCAGTTA-1_1	GBC2_LN	C14	NK cell	AAAGCAACACAGGTTT-1_2	ICC1_M	C01	Myeloid cell	CCGGTAGGTAGCCTAT-1_1	ICC2_PB	C08	NK T cell
ATCCGAATCAGTGCAT-1_2	DCC_PB	C02	B cell	ACATCAGGTCTGGAGA-1_2_1	GBC1_PB	C12	NK T cell	GCCAAATCATGCAACT-1_1	GBC2_LN	C02	T cell	AAAGCAAGTGTTCTTT-1_2	ICC1_M	C03	NK T cell	CCGGTAGGTCGGCATC-1_1	ICC2_PB	C06	NK cell
ATCCGAATCGAACGGA-1_2	DCC_PB	C07	NK T cell	ACATCAGGTTATTCTC-1_2_1	GBC1_PB	C07	NK T cell	GCCAAATGTAAATGAC-1_1	GBC2_LN	C05	T cell	AAAGTAGCACACGCTG-1_2	ICC1_M	C04	T cell	CCGGTAGGTGCAGTAG-1_1	ICC2_PB	C08	NK T cell
ATCGAGTAGCCAGTAG-1_2	DCC_PB	C12	NK cell	ACATCAGGTTGCTCCT-1_2_1	GBC1_PB	C04	NK T cell	GCCAAATGTAATCGTC-1_1	GBC2_LN	C12	NK T cell	AAAGTAGCACGACGAA-1_2	ICC1_M	C10	NK cell	CCGGTAGTCATCACCC-1_1	ICC2_PB	C07	T cell
ATCGAGTAGTGCGTGA-1_2	DCC_PB	C04	T cell	ACATCAGGTTGGTTTG-1_2_1	GBC1_PB	C10	T cell	GCCAAATGTGTGAAAT-1_1	GBC2_LN	C08	T cell	AAAGTAGCATAGAAAC-1_2	ICC1_M	C01	Myeloid cell	CCGGTAGTCGGGAGTA-1_1	ICC2_PB	C04	T cell
ATCGAGTAGTGGTAAT-1_2	DCC_PB	C06	NK cell	ACATCAGTCAAAGTAG-1_2_1	GBC1_PB	C15	B cell	GCCAAATTCACGCGGT-1_1	GBC2_LN	C09	B cell	AAAGTAGGTCTCCCTA-1_2	ICC1_M	C17	Myeloid cell	CCGTACTAGAAGGTTT-1_1	ICC2_PB	C15	Myeloid cell
ATCGAGTCACGACTCG-1_2	DCC_PB	C04	T cell	ACATCAGTCCGTAGTA-1_2_1	GBC1_PB	C04	NK T cell	GCCTCTAAGCCAGAAC-1_1	GBC2_LN	C08	T cell	AAAGTAGTCGGATGTT-1_2	ICC1_M	C04	T cell	CCGTACTCATGCTGGC-1_1	ICC2_PB	C02	T cell
ATCGAGTCATGAACCT-1_2	DCC_PB	C03	NK T cell	ACATGGTAGCACGCCT-1_2_1	GBC1_PB	C02	T cell	GCGACCACATCGGACC-1_1	GBC2_LN	C06	T cell	AAATGCCAGAGCCCAA-1_2	ICC1_M	C05	NK T cell	CCGTACTGTGACGGTA-1_1	ICC2_PB	C01	T cell
ATCGAGTCATTGGGCC-1_2	DCC_PB	C08	Myeloid cell	ACATGGTAGCTGGAAC-1_2_1	GBC1_PB	C15	B cell	GCGACCATCGAATGGG-1_1	GBC2_LN	C04	B cell	AAATGCCAGGGTTTCT-1_2	ICC1_M	C08	B cell	CCGTACTGTGCGCTTG-1_1	ICC2_PB	C03	Myeloid cell
ATCGAGTGTCCGTCAG-1_2	DCC_PB	C06	NK cell	ACATGGTAGGATGGAA-1_2_1	GBC1_PB	C10	T cell	GCGACCATCGTCCGTT-1_1	GBC2_LN	C02	T cell	AAATGCCCATCTACGA-1_2	ICC1_M	C05	NK T cell	CCGTACTGTTGGTGGA-1_1	ICC2_PB	C13	Myeloid cell
ATCGAGTGTCGGCACT-1_2	DCC_PB	C03	NK T cell	ACATGGTAGTTAACGA-1_2_1	GBC1_PB	C05	NK cell	GCGAGAAAGACCCACC-1_1	GBC2_LN	C08	T cell	AAATGCCGTTCAGGCC-1_2	ICC1_M	C05	NK T cell	CCGTACTTCATAGCAC-1_1	ICC2_PB	C07	T cell
ATCGAGTTCGTACCGG-1_2	DCC_PB	C06	NK cell	ACATGGTCAAACCCAT-1_2_1	GBC1_PB	C03	T cell	GCGAGAACAATGGATA-1_1	GBC2_LN	C12	NK T cell	AAATGCCTCCTGTAGA-1_2	ICC1_M	C03	NK T cell	CCGTACTTCGTTGCCT-1_1	ICC2_PB	C03	Myeloid cell
ATCTACTAGCCACCTG-1_2	DCC_PB	C03	NK T cell	ACATGGTCACGAAAGC-1_2_1	GBC1_PB	C11	NK cell	GCGAGAATCGTCTGCT-1_1	GBC2_LN	C04	B cell	AACACGTAGGAGTCTG-1_2	ICC1_M	C05	NK T cell	CCGTGGAAGACACTAA-1_1	ICC2_PB	C08	NK T cell
ATCTACTAGGTCGGAT-1_2	DCC_PB	C09	Myeloid cell	ACATGGTGTAAAGGAG-1_2_1	GBC1_PB	C08	Myeloid cell	GCGCAACTCCGAGCCA-1_1	GBC2_LN	C14	NK cell	AACACGTAGTGAATTG-1_2	ICC1_M	C12	Myeloid cell	CCGTGGACACGAAACG-1_1	ICC2_PB	C07	T cell
ATCTACTCACAGATTC-1_2	DCC_PB	C06	NK cell	ACATGGTGTAGAGGAA-1_2_1	GBC1_PB	C07	NK T cell	GCGCAGTCATGTTGAC-1_1	GBC2_LN	C05	T cell	AACACGTGTAGCGTCC-1_2	ICC1_M	C07	Myeloid cell	CCGTGGACATGCAACT-1_1	ICC2_PB	C02	T cell
ATCTACTCACCAGTTA-1_2	DCC_PB	C03	NK T cell	ACATGGTGTCAAAGCG-1_2_1	GBC1_PB	C05	NK cell	GCGCAGTGTCATGCAT-1_1	GBC2_LN	C08	T cell	AACACGTGTCTCTTAT-1_2	ICC1_M	C01	Myeloid cell	CCGTGGAGTCTCCACT-1_1	ICC2_PB	C10	B cell
ATCTACTCACGGACAA-1_2	DCC_PB	C03	NK T cell	ACATGGTGTCTAGCGC-1_2_1	GBC1_PB	C15	B cell	GCGCAGTGTCTTCGTC-1_1	GBC2_LN	C13	T cell	AACACGTTCATTGCGA-1_2	ICC1_M	C03	NK T cell	CCGTGGAGTTGCGCAC-1_1	ICC2_PB	C05	T cell
ATCTACTCACTGTTAG-1_2	DCC_PB	C01	B cell	ACATGGTGTGTGTGCC-1_2_1	GBC1_PB	C01	NK cell	GCGCAGTGTTCCACGG-1_1	GBC2_LN	C06	T cell	AACCATGAGGTAAACT-1_2	ICC1_M	C05	NK T cell	CCGTTCAAGAATTCCC-1_1	ICC2_PB	C02	T cell
ATCTACTGTCGACTGC-1_2	DCC_PB	C06	NK cell	ACATGGTTCACTTCAT-1_2_1	GBC1_PB	C01	NK cell	GCGCCAAAGAAACCAT-1_1	GBC2_LN	C15	B cell	AACCATGCACTCAGGC-1_2	ICC1_M	C01	Myeloid cell	CCGTTCAAGCCCAACC-1_1	ICC2_PB	C01	T cell
ATCTGCCAGCAATCTC-1_2	DCC_PB	C01	B cell	ACATGGTTCGCCTGTT-1_2_1	GBC1_PB	C01	NK cell	GCGCCAACACTGAAGG-1_1	GBC2_LN	C14	NK cell	AACCATGGTCAGTGGA-1_2	ICC1_M	C13	NK T cell	CCGTTCAAGGTGATAT-1_1	ICC2_PB	C11	NK T cell
ATCTGCCCACTTAAGC-1_2	DCC_PB	C11	B cell	ACCAGTAAGCTCAACT-1_2_1	GBC1_PB	C04	NK T cell	GCGCCAAGTAAGAGAG-1_1	GBC2_LN	C06	T cell	AACCATGGTTGCCTCT-1_2	ICC1_M	C01	Myeloid cell	CCGTTCACAAGCCATT-1_1	ICC2_PB	C01	T cell
ATCTGCCGTAAATGTG-1_2	DCC_PB	C01	B cell	ACCAGTAAGGCACATG-1_2_1	GBC1_PB	C01	NK cell	GCGCCAAGTAAGGATT-1_1	GBC2_LN	C09	B cell	AACCATGTCAAGCCTA-1_2	ICC1_M	C05	NK T cell	CCGTTCACAAGTAATG-1_1	ICC2_PB	C05	T cell
ATCTGCCGTAGCCTAT-1_2	DCC_PB	C03	NK T cell	ACCAGTACACCTTGTC-1_2_1	GBC1_PB	C07	NK T cell	GCGCCAAGTGTGTGCC-1_1	GBC2_LN	C06	T cell	AACCATGTCCTAGAAC-1_2	ICC1_M	C01	Myeloid cell	CCGTTCACAATGGTCT-1_1	ICC2_PB	C06	NK cell
ATCTGCCGTCCGCTGA-1_2	DCC_PB	C05	T cell	ACCAGTACATTACGAC-1_2_1	GBC1_PB	C05	NK cell	GCGCCAAGTTAAGGGC-1_1	GBC2_LN	C12	NK T cell	AACCATGTCTGTCCGT-1_2	ICC1_M	C10	NK cell	CCGTTCACACGCTTTC-1_1	ICC2_PB	C03	Myeloid cell
ATGAGGGAGTATCTCG-1_2	DCC_PB	C08	Myeloid cell	ACCAGTAGTAGCTTGT-1_2_1	GBC1_PB	C02	T cell	GCGCCAATCACCAGGC-1_1	GBC2_LN	C01	NK T cell	AACCGCGAGCGTTCCG-1_2	ICC1_M	C10	NK cell	CCGTTCAGTAGCTCCG-1_1	ICC2_PB	C02	T cell
ATGAGGGCACTTCGAA-1_2	DCC_PB	C08	Myeloid cell	ACCAGTAGTCATCCCT-1_2_1	GBC1_PB	C01	NK cell	GCGCCAATCTTGTACT-1_1	GBC2_LN	C04	B cell	AACCGCGTCCCTTGTG-1_2	ICC1_M	C13	NK T cell	CCGTTCAGTATCAGTC-1_1	ICC2_PB	C05	T cell
ATGAGGGGTGACGCCT-1_2	DCC_PB	C04	T cell	ACCAGTAGTGATGTGG-1_2_1	GBC1_PB	C01	NK cell	GCGCGATGTAAGTGTA-1_1	GBC2_LN	C15	B cell	AACGTTGCAATGAATG-1_2	ICC1_M	C04	T cell	CCGTTCAGTCGAGTTT-1_1	ICC2_PB	C05	T cell
ATGAGGGTCTGGAGCC-1_2	DCC_PB	C05	T cell	ACCAGTAGTGCCTTGG-1_2_1	GBC1_PB	C05	NK cell	GCGCGATTCCCAACGG-1_1	GBC2_LN	C05	T cell	AACGTTGCAGGTCGTC-1_2	ICC1_M	C06	T cell	CCGTTCAGTCTCCATC-1_1	ICC2_PB	C05	T cell
ATGCGATAGAGGTTGC-1_2	DCC_PB	C07	NK T cell	ACCAGTATCAAAGACA-1_2_1	GBC1_PB	C02	T cell	GCGGGTTAGAGGGATA-1_1	GBC2_LN	C04	B cell	AACGTTGGTGAGGGTT-1_2	ICC1_M	C03	NK T cell	CCGTTCATCGCGTAGC-1_1	ICC2_PB	C01	T cell
ATGCGATAGAGTGACC-1_2	DCC_PB	C06	NK cell	ACCAGTATCATACGGT-1_2_1	GBC1_PB	C07	NK T cell	GCGGGTTCACGCATCG-1_1	GBC2_LN	C08	T cell	AACGTTGTCAGGCCCA-1_2	ICC1_M	C02	T cell	CCGTTCATCTCTGCTG-1_1	ICC2_PB	C01	T cell
ATGCGATAGGGTTTCT-1_2	DCC_PB	C06	NK cell	ACCAGTATCGAGGTAG-1_2_1	GBC1_PB	C01	NK cell	GCGGGTTTCAGCTGGC-1_1	GBC2_LN	C02	T cell	AACTCAGAGAGTGACC-1_2	ICC1_M	C01	Myeloid cell	CCTAAAGCAGGCTCAC-1_1	ICC2_PB	C01	T cell
ATGCGATGTATATGGA-1_2	DCC_PB	C01	B cell	ACCCACTCACAAGACG-1_2_1	GBC1_PB	C01	NK cell	GCGGGTTTCTCTGTCG-1_1	GBC2_LN	C07	NK T cell	AACTCAGAGGCACATG-1_2	ICC1_M	C01	Myeloid cell	CCTAAAGGTAAGTAGT-1_1	ICC2_PB	C07	T cell
ATGCGATTCCACTGGG-1_2	DCC_PB	C03	NK T cell	ACCCACTCACACGCTG-1_2_1	GBC1_PB	C03	T cell	GCTCCTAAGACATAAC-1_1	GBC2_LN	C08	T cell	AACTCAGAGTGCGATG-1_2	ICC1_M	C05	NK T cell	CCTAAAGGTTCCCTTG-1_1	ICC2_PB	C05	T cell
ATGCGATTCGCGTTTC-1_2	DCC_PB	C02	B cell	ACCCACTCATCGGACC-1_2_1	GBC1_PB	C11	NK cell	GCTCCTAAGTAGATGT-1_1	GBC2_LN	C06	T cell	AACTCAGCATTCCTGC-1_2	ICC1_M	C16	B cell	CCTAAAGTCCCGACTT-1_1	ICC2_PB	C03	Myeloid cell
ATGGGAGAGGCAGGTT-1_2	DCC_PB	C06	NK cell	ACCCACTCATTGAGCT-1_2_1	GBC1_PB	C05	NK cell	GCTCCTAGTAGGGACT-1_1	GBC2_LN	C12	NK T cell	AACTCAGGTCAAGCGA-1_2	ICC1_M	C03	NK T cell	CCTACACGTAGCGTAG-1_1	ICC2_PB	C03	Myeloid cell
ATGGGAGAGTGCGATG-1_2	DCC_PB	C07	NK T cell	ACCCACTGTCGAGTTT-1_2_1	GBC1_PB	C07	NK T cell	GCTCCTAGTTCGCTAA-1_1	GBC2_LN	C06	T cell	AACTCCCAGAAACGAG-1_2	ICC1_M	C07	Myeloid cell	CCTACACTCCACGACG-1_1	ICC2_PB	C05	T cell
ATGGGAGCACATCCGG-1_2	DCC_PB	C07	NK T cell	ACCCACTGTCTTCAAG-1_2_1	GBC1_PB	C05	NK cell	GCTCCTATCTGATACG-1_1	GBC2_LN	C02	T cell	AACTCCCCAGACAAGC-1_2	ICC1_M	C17	Myeloid cell	CCTACACTCGCGTAGC-1_1	ICC2_PB	C02	T cell
ATGGGAGCAGGAACGT-1_2	DCC_PB	C04	T cell	ACCCACTGTTCAGACT-1_2_1	GBC1_PB	C11	NK cell	GCTCTGTAGTAGGTGC-1_1	GBC2_LN	C08	T cell	AACTCCCCAGCCACCA-1_2	ICC1_M	C05	NK T cell	CCTACACTCTCAACTT-1_1	ICC2_PB	C02	T cell
ATGGGAGGTTCAGACT-1_2	DCC_PB	C08	Myeloid cell	ACCCACTTCAGTGCAT-1_2_1	GBC1_PB	C04	NK T cell	GCTCTGTGTCTGGAGA-1_1	GBC2_LN	C06	T cell	AACTCCCCAGCTTCGG-1_2	ICC1_M	C05	NK T cell	CCTACCAAGCTAGTGG-1_1	ICC2_PB	C13	Myeloid cell
ATGGGAGGTTCTCATT-1_2	DCC_PB	C01	B cell	ACCCACTTCCAAACAC-1_2_1	GBC1_PB	C08	Myeloid cell	GCTCTGTTCATAAAGG-1_1	GBC2_LN	C06	T cell	AACTCCCCAGTCTTCC-1_2	ICC1_M	C07	Myeloid cell	CCTACCACAGCTGTGC-1_1	ICC2_PB	C11	NK T cell
ATGGGAGGTTGGTGGA-1_2	DCC_PB	C08	Myeloid cell	ACCCACTTCCGAAGAG-1_2_1	GBC1_PB	C12	NK T cell	GCTGCGAAGACTGTAA-1_1	GBC2_LN	C04	B cell	AACTCCCGTAGCTCCG-1_2	ICC1_M	C10	NK cell	CCTACCAGTTAAAGTG-1_1	ICC2_PB	C03	Myeloid cell
ATGGGAGTCAGTCCCT-1_2	DCC_PB	C13	NK T cell	ACCCACTTCCTTGCCA-1_2_1	GBC1_PB	C01	NK cell	GCTGCGAAGTACGCGA-1_1	GBC2_LN	C05	T cell	AACTCCCGTGACTCAT-1_2	ICC1_M	C04	T cell	CCTACCAGTTCCACAA-1_1	ICC2_PB	C02	T cell
ATGGGAGTCCAGATCA-1_2	DCC_PB	C03	NK T cell	ACCCACTTCGGAAACG-1_2_1	GBC1_PB	C01	NK cell	GCTGCGACAAGACGTG-1_1	GBC2_LN	C06	T cell	AACTCTTCACGCGAAA-1_2	ICC1_M	C03	NK T cell	CCTACCATCAGTGTTG-1_1	ICC2_PB	C03	Myeloid cell
ATGGGAGTCGCATGAT-1_2	DCC_PB	C04	T cell	ACCCACTTCGGTCCGA-1_2_1	GBC1_PB	C08	Myeloid cell	GCTGCGAGTACCGCTG-1_1	GBC2_LN	C04	B cell	AACTCTTGTTCGCGAC-1_2	ICC1_M	C03	NK T cell	CCTACCATCCCGACTT-1_1	ICC2_PB	C02	T cell
ATGTGTGAGACTAGGC-1_2	DCC_PB	C06	NK cell	ACCCACTTCGTTACGA-1_2_1	GBC1_PB	C01	NK cell	GCTGCGAGTTGGTGGA-1_1	GBC2_LN	C01	NK T cell	AACTCTTGTTGGGACA-1_2	ICC1_M	C03	NK T cell	CCTACCATCGCGATCG-1_1	ICC2_PB	C07	T cell
ATGTGTGAGGAATTAC-1_2	DCC_PB	C05	T cell	ACCGTAACAAGGACTG-1_2_1	GBC1_PB	C10	T cell	GCTGCGATCCAAATGC-1_1	GBC2_LN	C11	Myeloid cell	AACTCTTTCGCATGGC-1_2	ICC1_M	C12	Myeloid cell	CCTACCATCTAACCGA-1_1	ICC2_PB	C01	T cell
ATGTGTGAGTCCATAC-1_2	DCC_PB	C06	NK cell	ACCGTAACAAGGTTTC-1_2_1	GBC1_PB	C12	NK T cell	GCTGCTTAGATGCCAG-1_1	GBC2_LN	C04	B cell	AACTGGTCAATGAATG-1_2	ICC1_M	C04	T cell	CCTAGCTAGAAACCTA-1_1	ICC2_PB	C07	T cell
ATGTGTGAGTGGAGAA-1_2	DCC_PB	C08	Myeloid cell	ACCGTAACATGGGAAC-1_2_1	GBC1_PB	C02	T cell	GCTGGGTCAAATTGCC-1_1	GBC2_LN	C02	T cell	AACTGGTTCCAAATGC-1_2	ICC1_M	C01	Myeloid cell	CCTAGCTAGGCTAGAC-1_1	ICC2_PB	C02	T cell
ATGTGTGCAATCAGAA-1_2	DCC_PB	C03	NK T cell	ACCGTAAGTCCAGTGC-1_2_1	GBC1_PB	C10	T cell	GCTGGGTCAAGCCTAT-1_1	GBC2_LN	C02	T cell	AACTGGTTCTAAGCCA-1_2	ICC1_M	C12	Myeloid cell	CCTAGCTGTTGGACCC-1_1	ICC2_PB	C05	T cell
ATGTGTGCACAGCGTC-1_2	DCC_PB	C07	NK T cell	ACCGTAAGTCGCGGTT-1_2_1	GBC1_PB	C01	NK cell	GCTGGGTGTACCGTTA-1_1	GBC2_LN	C02	T cell	AACTTTCCACATTAGC-1_2	ICC1_M	C01	Myeloid cell	CCTATTAAGGAGTAGA-1_1	ICC2_PB	C02	T cell
ATGTGTGCAGAGCCAA-1_2	DCC_PB	C03	NK T cell	ACCGTAAGTCTCAACA-1_2_1	GBC1_PB	C07	NK T cell	GCTGGGTGTATATGAG-1_1	GBC2_LN	C08	T cell	AACTTTCGTAAGGATT-1_2	ICC1_M	C05	NK T cell	CCTATTAAGGAGTTTA-1_1	ICC2_PB	C05	T cell
ATGTGTGGTAAGTGGC-1_2	DCC_PB	C03	NK T cell	ACCGTAAGTCTTCAAG-1_2_1	GBC1_PB	C05	NK cell	GCTGGGTGTGGTCCGT-1_1	GBC2_LN	C05	T cell	AAGACCTAGACGACGT-1_2	ICC1_M	C08	B cell	CCTATTAAGTGTTGAA-1_1	ICC2_PB	C07	T cell
ATGTGTGGTCATGCAT-1_2	DCC_PB	C02	B cell	ACCGTAAGTGATGCCC-1_2_1	GBC1_PB	C03	T cell	GCTGGGTTCAAGGTAA-1_1	GBC2_LN	C08	T cell	AAGCCGCAGACTACAA-1_2	ICC1_M	C01	Myeloid cell	CCTATTACATCTATGG-1_1	ICC2_PB	C05	T cell
ATGTGTGGTCGAAAGC-1_2	DCC_PB	C08	Myeloid cell	ACCGTAAGTTTGTGTG-1_2_1	GBC1_PB	C01	NK cell	GCTTCCAAGCCGCCTA-1_1	GBC2_LN	C01	NK T cell	AAGCCGCAGCAATCTC-1_2	ICC1_M	C14	Myeloid cell	CCTATTAGTCCTCCAT-1_1	ICC2_PB	C01	T cell
ATGTGTGGTCTTGATG-1_2	DCC_PB	C01	B cell	ACCGTAATCGATGAGG-1_2_1	GBC1_PB	C11	NK cell	GCTTCCAAGGGAAACA-1_1	GBC2_LN	C04	B cell	AAGCCGCCATGCATGT-1_2	ICC1_M	C04	T cell	CCTATTAGTCTCTTTA-1_1	ICC2_PB	C08	NK T cell
ATGTGTGGTGACTCAT-1_2	DCC_PB	C07	NK T cell	ACCGTAATCTGTCAAG-1_2_1	GBC1_PB	C03	T cell	GCTTCCAAGTTACGGG-1_1	GBC2_LN	C02	T cell	AAGCCGCGTCCAGTGC-1_2	ICC1_M	C07	Myeloid cell	CCTATTAGTGACGCCT-1_1	ICC2_PB	C01	T cell
ATGTGTGTCACATACG-1_2	DCC_PB	C02	B cell	ACCGTAATCTTACCTA-1_2_1	GBC1_PB	C02	T cell	GCTTCCACACATCTTT-1_1	GBC2_LN	C04	B cell	AAGGAGCCACTGAAGG-1_2	ICC1_M	C05	NK T cell	CCTATTAGTTCCCTTG-1_1	ICC2_PB	C07	T cell
ATGTGTGTCAGCTCGG-1_2	DCC_PB	C05	T cell	ACCTTTAAGAGTAAGG-1_2_1	GBC1_PB	C03	T cell	GCTTCCATCAGCCTAA-1_1	GBC2_LN	C05	T cell	AAGGCAGAGGAGTTTA-1_2	ICC1_M	C07	Myeloid cell	CCTATTATCAAACAAG-1_1	ICC2_PB	C10	B cell
ATGTGTGTCTATCGCC-1_2	DCC_PB	C03	NK T cell	ACCTTTAAGATGGCGT-1_2_1	GBC1_PB	C03	T cell	GCTTGAAAGGGTTTCT-1_1	GBC2_LN	C13	T cell	AAGGCAGCAATAGCGG-1_2	ICC1_M	C08	B cell	CCTATTATCATCTGCC-1_1	ICC2_PB	C05	T cell
ATTACTCAGGTGCTTT-1_2	DCC_PB	C03	NK T cell	ACCTTTAAGGAACTGC-1_2_1	GBC1_PB	C07	NK T cell	GCTTGAAGTAAATGAC-1_1	GBC2_LN	C04	B cell	AAGGCAGGTAGCGATG-1_2	ICC1_M	C05	NK T cell	CCTATTATCCATGAGT-1_1	ICC2_PB	C07	T cell
ATTACTCCAAAGTCAA-1_2	DCC_PB	C03	NK T cell	ACCTTTAAGGGCACTA-1_2_1	GBC1_PB	C01	NK cell	GCTTGAAGTTACGCGC-1_1	GBC2_LN	C05	T cell	AAGGCAGTCAGCGATT-1_2	ICC1_M	C03	NK T cell	CCTCAGTAGAGCAATT-1_1	ICC2_PB	C01	T cell
ATTACTCGTCTAGCCG-1_2	DCC_PB	C12	NK cell	ACCTTTAAGTGAATTG-1_2_1	GBC1_PB	C01	NK cell	GCTTGAATCTGGCGTG-1_1	GBC2_LN	C09	B cell	AAGGTTCAGCAGGCTA-1_2	ICC1_M	C03	NK T cell	CCTCAGTAGTAGGCCA-1_1	ICC2_PB	C03	Myeloid cell
ATTACTCGTTATCGGT-1_2	DCC_PB	C05	T cell	ACCTTTACAGCCAGAA-1_2_1	GBC1_PB	C05	NK cell	GGAAAGCAGGCCGAAT-1_1	GBC2_LN	C09	B cell	AAGGTTCGTGTTTGTG-1_2	ICC1_M	C03	NK T cell	CCTCAGTCACGAAAGC-1_1	ICC2_PB	C02	T cell
ATTACTCTCACGATGT-1_2	DCC_PB	C02	B cell	ACCTTTAGTCAGTGGA-1_2_1	GBC1_PB	C05	NK cell	GGAAAGCCAAAGGAAG-1_1	GBC2_LN	C02	T cell	AAGGTTCGTTCCACGG-1_2	ICC1_M	C05	NK T cell	CCTCAGTCACGACGAA-1_1	ICC2_PB	C07	T cell
ATTACTCTCAGCAACT-1_2	DCC_PB	C05	T cell	ACCTTTAGTTGAACTC-1_2_1	GBC1_PB	C04	NK T cell	GGAAAGCCATCCGCGA-1_1	GBC2_LN	C12	NK T cell	AAGTCTGCAATGGTCT-1_2	ICC1_M	C01	Myeloid cell	CCTCAGTCAGCTTAAC-1_1	ICC2_PB	C01	T cell
ATTACTCTCCAAACAC-1_2	DCC_PB	C03	NK T cell	ACGAGCCAGATACACA-1_2_1	GBC1_PB	C03	T cell	GGAAAGCGTACTCAAC-1_1	GBC2_LN	C07	NK T cell	AAGTCTGCATTGGTAC-1_2	ICC1_M	C11	T cell	CCTCAGTCAGGACGTA-1_1	ICC2_PB	C01	T cell
ATTACTCTCCAGAGGA-1_2	DCC_PB	C04	T cell	ACGAGCCAGCCTTGAT-1_2_1	GBC1_PB	C07	NK T cell	GGAACTTAGCTGCCCA-1_1	GBC2_LN	C12	NK T cell	AAGTCTGGTAAGAGGA-1_2	ICC1_M	C01	Myeloid cell	CCTCAGTGTGCTAGCC-1_1	ICC2_PB	C02	T cell
ATTACTCTCCTCATTA-1_2	DCC_PB	C08	Myeloid cell	ACGAGCCAGTCCTCCT-1_2_1	GBC1_PB	C12	NK T cell	GGAACTTAGGACTGGT-1_1	GBC2_LN	C04	B cell	AAGTCTGTCCAGGGCT-1_2	ICC1_M	C15	Myeloid cell	CCTCTGAAGACACTAA-1_1	ICC2_PB	C01	T cell
ATTACTCTCTGGCGTG-1_2	DCC_PB	C05	T cell	ACGAGCCCAAATACAG-1_2_1	GBC1_PB	C05	NK cell	GGAACTTAGTGGAGTC-1_1	GBC2_LN	C04	B cell	AATCCAGAGTACGCGA-1_2	ICC1_M	C01	Myeloid cell	CCTCTGAAGATCCCGC-1_1	ICC2_PB	C13	Myeloid cell
ATTATCCAGAAGGACA-1_2	DCC_PB	C12	NK cell	ACGAGCCCACTGTGTA-1_2_1	GBC1_PB	C01	NK cell	GGAACTTCATGACGGA-1_1	GBC2_LN	C02	T cell	AATCCAGCAAGGACAC-1_2	ICC1_M	C01	Myeloid cell	CCTCTGAAGGGAGTAA-1_1	ICC2_PB	C06	NK cell
ATTATCCAGAATGTGT-1_2	DCC_PB	C08	Myeloid cell	ACGAGCCCAGAGCCAA-1_2_1	GBC1_PB	C07	NK T cell	GGAACTTGTAGAAGGA-1_1	GBC2_LN	C13	T cell	AATCCAGCAATGGAAT-1_2	ICC1_M	C03	NK T cell	CCTCTGACACCATGTA-1_1	ICC2_PB	C07	T cell
ATTATCCAGCAGATCG-1_2	DCC_PB	C06	NK cell	ACGAGCCCAGTTCCCT-1_2_1	GBC1_PB	C12	NK T cell	GGAACTTGTTAAGACA-1_1	GBC2_LN	C05	T cell	AATCCAGTCAACCATG-1_2	ICC1_M	C01	Myeloid cell	CCTCTGACATATGCTG-1_1	ICC2_PB	C02	T cell
ATTATCCCATACAGCT-1_2	DCC_PB	C06	NK cell	ACGAGCCGTACTTGAC-1_2_1	GBC1_PB	C08	Myeloid cell	GGAACTTGTTACCAGT-1_1	GBC2_LN	C07	NK T cell	AATCCAGTCTTCCTTC-1_2	ICC1_M	C05	NK T cell	CCTCTGACATCACGTA-1_1	ICC2_PB	C02	T cell
ATTATCCCATTCCTCG-1_2	DCC_PB	C05	T cell	ACGAGCCTCCAATGGT-1_2_1	GBC1_PB	C04	NK T cell	GGAACTTGTTGCCTCT-1_1	GBC2_LN	C02	T cell	AATCGGTAGGTGATAT-1_2	ICC1_M	C01	Myeloid cell	CCTCTGAGTATATCCG-1_1	ICC2_PB	C01	T cell
ATTATCCGTATGAATG-1_2	DCC_PB	C06	NK cell	ACGAGCCTCGAGAGCA-1_2_1	GBC1_PB	C13	NK T cell	GGAACTTTCCCTCTTT-1_1	GBC2_LN	C05	T cell	AATCGGTGTGTAAGTA-1_2	ICC1_M	C10	NK cell	CCTCTGATCTTACCGC-1_1	ICC2_PB	C03	Myeloid cell
ATTATCCGTCAGCTAT-1_2	DCC_PB	C01	B cell	ACGAGGAAGCGCCTTG-1_2_1	GBC1_PB	C07	NK T cell	GGAATAAGTCAGGACA-1_1	GBC2_LN	C09	B cell	AATCGGTTCAATCACG-1_2	ICC1_M	C03	NK T cell	CCTTACGAGGGCTTCC-1_1	ICC2_PB	C03	Myeloid cell
ATTATCCGTCGAATCT-1_2	DCC_PB	C02	B cell	ACGAGGAAGGGTGTGT-1_2_1	GBC1_PB	C07	NK T cell	GGAATAAGTCTAAACC-1_1	GBC2_LN	C04	B cell	AATCGGTTCCTTGCCA-1_2	ICC1_M	C06	T cell	CCTTACGCAAGCCGCT-1_1	ICC2_PB	C02	T cell
ATTATCCGTCTGATCA-1_2	DCC_PB	C01	B cell	ACGAGGAAGGTGTTAA-1_2_1	GBC1_PB	C11	NK cell	GGAATAATCAGGCCCA-1_1	GBC2_LN	C09	B cell	AATCGGTTCTCCAACC-1_2	ICC1_M	C11	T cell	CCTTACGCACTAGTAC-1_1	ICC2_PB	C05	T cell
ATTATCCGTTGGTTTG-1_2	DCC_PB	C05	T cell	ACGAGGACAAGACGTG-1_2_1	GBC1_PB	C10	T cell	GGAATAATCTTAGCCC-1_1	GBC2_LN	C10	Myeloid cell	ACACCAAAGAATGTGT-1_2	ICC1_M	C01	Myeloid cell	CCTTACGCAGTGACAG-1_1	ICC2_PB	C02	T cell
ATTATCCTCAGCCTAA-1_2	DCC_PB	C05	T cell	ACGAGGACACCAGATT-1_2_1	GBC1_PB	C02	T cell	GGACAAGAGCTAGTGG-1_1	GBC2_LN	C07	NK T cell	ACACCAACAAGCCTAT-1_2	ICC1_M	C01	Myeloid cell	CCTTACGGTCTCTCTG-1_1	ICC2_PB	C07	T cell
ATTATCCTCCGGCACA-1_2	DCC_PB	C07	NK T cell	ACGAGGACATAGGATA-1_2_1	GBC1_PB	C15	B cell	GGACAAGCAGATCGGA-1_1	GBC2_LN	C16	NK T cell	ACACCAATCGTCGTTC-1_2	ICC1_M	C01	Myeloid cell	CCTTACGGTTGGAGGT-1_1	ICC2_PB	C02	T cell
ATTATCCTCGGTCCGA-1_2	DCC_PB	C06	NK cell	ACGAGGAGTGAGCGAT-1_2_1	GBC1_PB	C05	NK cell	GGACAAGTCCACTCCA-1_1	GBC2_LN	C09	B cell	ACACCCTAGGGTGTGT-1_2	ICC1_M	C12	Myeloid cell	CCTTACGTCAAACCGT-1_1	ICC2_PB	C05	T cell
ATTCTACAGGAGTTTA-1_2	DCC_PB	C06	NK cell	ACGAGGATCAACGCTA-1_2_1	GBC1_PB	C07	NK T cell	GGACAGACAAGCCCAC-1_1	GBC2_LN	C06	T cell	ACACCCTCACCATGTA-1_2	ICC1_M	C08	B cell	CCTTACGTCCCTAACC-1_1	ICC2_PB	C05	T cell
ATTCTACAGTGTCCCG-1_2	DCC_PB	C06	NK cell	ACGAGGATCAGTCCCT-1_2_1	GBC1_PB	C07	NK T cell	GGACAGACACTGTGTA-1_1	GBC2_LN	C12	NK T cell	ACACCCTGTGACTACT-1_2	ICC1_M	C11	T cell	CCTTACGTCTGTACGA-1_1	ICC2_PB	C08	NK T cell
ATTCTACCAGGGTACA-1_2	DCC_PB	C07	NK T cell	ACGAGGATCCAAATGC-1_2_1	GBC1_PB	C07	NK T cell	GGACAGAGTCTAGTGT-1_1	GBC2_LN	C02	T cell	ACACCCTTCGAATGGG-1_2	ICC1_M	C04	T cell	CCTTCCCAGACGACGT-1_1	ICC2_PB	C03	Myeloid cell
ATTCTACGTCGCGTGT-1_2	DCC_PB	C02	B cell	ACGAGGATCCCAACGG-1_2_1	GBC1_PB	C01	NK cell	GGACAGATCAGGTAAA-1_1	GBC2_LN	C11	Myeloid cell	ACACCGGAGAGACTAT-1_2	ICC1_M	C03	NK T cell	CCTTCCCCAATAGAGT-1_1	ICC2_PB	C16	B cell
ATTCTACTCACAAACC-1_2	DCC_PB	C03	NK T cell	ACGAGGATCCTCATTA-1_2_1	GBC1_PB	C07	NK T cell	GGACAGATCAGTACGT-1_1	GBC2_LN	C04	B cell	ACACCGGTCGGCGCTA-1_2	ICC1_M	C03	NK T cell	CCTTCCCGTCAGTGGA-1_1	ICC2_PB	C04	T cell
ATTGGACAGAGTCTGG-1_2	DCC_PB	C02	B cell	ACGAGGATCTGTCAAG-1_2_1	GBC1_PB	C04	NK T cell	GGACAGATCCCAGGTG-1_1	GBC2_LN	C09	B cell	ACACTGACAGCTGTAT-1_2	ICC1_M	C02	T cell	CCTTCCCGTCTCTTAT-1_1	ICC2_PB	C03	Myeloid cell
ATTGGACAGCCGGTAA-1_2	DCC_PB	C06	NK cell	ACGATACAGCGTTGCC-1_2_1	GBC1_PB	C04	NK T cell	GGACAGATCCCTCTTT-1_1	GBC2_LN	C08	T cell	ACACTGAGTATAAACG-1_2	ICC1_M	C01	Myeloid cell	CCTTCCCGTGCTCTTC-1_1	ICC2_PB	C04	T cell
ATTGGACCAAGAGTCG-1_2	DCC_PB	C07	NK T cell	ACGATACCAGAGTGTG-1_2_1	GBC1_PB	C07	NK T cell	GGACAGATCCTATGTT-1_1	GBC2_LN	C06	T cell	ACACTGAGTATAGTAG-1_2	ICC1_M	C04	T cell	CCTTCCCGTGCTTCTC-1_1	ICC2_PB	C03	Myeloid cell
ATTGGACCACGAAACG-1_2	DCC_PB	C03	NK T cell	ACGATACCAGGTCTCG-1_2_1	GBC1_PB	C05	NK cell	GGACATTGTATTCGTG-1_1	GBC2_LN	C06	T cell	ACACTGATCTATCCCG-1_2	ICC1_M	C10	NK cell	CCTTCCCGTTTAGCTG-1_1	ICC2_PB	C05	T cell
ATTGGACCAGCGAACA-1_2	DCC_PB	C03	NK T cell	ACGATACCATGGTCTA-1_2_1	GBC1_PB	C10	T cell	GGACATTGTCAGTGGA-1_1	GBC2_LN	C08	T cell	ACAGCCGCAGCTGGCT-1_2	ICC1_M	C04	T cell	CCTTCCCTCACCACCT-1_1	ICC2_PB	C03	Myeloid cell
ATTGGACCAGCTCGCA-1_2	DCC_PB	C02	B cell	ACGATACGTAGCGTGA-1_2_1	GBC1_PB	C01	NK cell	GGACATTGTTAAGGGC-1_1	GBC2_LN	C02	T cell	ACAGCCGGTCTAGTGT-1_2	ICC1_M	C02	T cell	CCTTCCCTCCAAGTAC-1_1	ICC2_PB	C03	Myeloid cell
ATTGGACGTATAAACG-1_2	DCC_PB	C06	NK cell	ACGATACGTAGGACAC-1_2_1	GBC1_PB	C02	T cell	GGACATTTCGAATGGG-1_1	GBC2_LN	C02	T cell	ACAGCTACATGACGGA-1_2	ICC1_M	C13	NK T cell	CCTTCCCTCCACGTGG-1_1	ICC2_PB	C02	T cell
ATTGGACGTCAGTGGA-1_2	DCC_PB	C08	Myeloid cell	ACGATACGTCCAGTGC-1_2_1	GBC1_PB	C08	Myeloid cell	GGACATTTCTAACTGG-1_1	GBC2_LN	C12	NK T cell	ACAGCTAGTAAGCACG-1_2	ICC1_M	C01	Myeloid cell	CCTTCCCTCGCTGATA-1_1	ICC2_PB	C11	NK T cell
ATTGGACGTCGACTAT-1_2	DCC_PB	C05	T cell	ACGATACGTTACGTCA-1_2_1	GBC1_PB	C04	NK T cell	GGACGTCGTCCCGACA-1_1	GBC2_LN	C06	T cell	ACAGCTAGTAAGGATT-1_2	ICC1_M	C01	Myeloid cell	CCTTCCCTCTTTACGT-1_1	ICC2_PB	C14	Myeloid cell
ATTGGACGTCTAGCCG-1_2	DCC_PB	C03	NK T cell	ACGATACTCATGTAGC-1_2_1	GBC1_PB	C01	NK cell	GGACGTCGTCTCACCT-1_1	GBC2_LN	C13	T cell	ACAGCTAGTTACTGAC-1_2	ICC1_M	C07	Myeloid cell	CCTTCGAAGAACTCGG-1_1	ICC2_PB	C02	T cell
ATTGGACGTGTGACCC-1_2	DCC_PB	C01	B cell	ACGATACTCGGCCGAT-1_2_1	GBC1_PB	C01	NK cell	GGACGTCTCCACTCCA-1_1	GBC2_LN	C06	T cell	ACATACGAGAATAGGG-1_2	ICC1_M	C01	Myeloid cell	CCTTCGAAGCTGCCCA-1_1	ICC2_PB	C13	Myeloid cell
ATTGGACGTTAGTGGG-1_2	DCC_PB	C11	B cell	ACGATGTAGGGCTTCC-1_2_1	GBC1_PB	C12	NK T cell	GGAGCAAAGATTACCC-1_1	GBC2_LN	C06	T cell	ACATACGCAATGTTGC-1_2	ICC1_M	C01	Myeloid cell	CCTTCGACAACTGCTA-1_1	ICC2_PB	C02	T cell
ATTGGACTCACGCATA-1_2	DCC_PB	C04	T cell	ACGATGTAGGTGCTTT-1_2_1	GBC1_PB	C07	NK T cell	GGAGCAATCCGCTGTT-1_1	GBC2_LN	C13	T cell	ACATACGCACGGACAA-1_2	ICC1_M	C03	NK T cell	CCTTCGACAATCCGAT-1_1	ICC2_PB	C11	NK T cell
ATTGGACTCTATCCTA-1_2	DCC_PB	C06	NK cell	ACGATGTGTACTCAAC-1_2_1	GBC1_PB	C01	NK cell	GGAGCAATCTGCTTGC-1_1	GBC2_LN	C13	T cell	ACATACGCATCATCCC-1_2	ICC1_M	C01	Myeloid cell	CCTTCGACACTTAAGC-1_1	ICC2_PB	C01	T cell
ATTGGACTCTGCTGTC-1_2	DCC_PB	C02	B cell	ACGATGTGTCAACATC-1_2_1	GBC1_PB	C01	NK cell	GGATGTTAGAAGATTC-1_1	GBC2_LN	C08	T cell	ACATACGGTCTTCTCG-1_2	ICC1_M	C04	T cell	CCTTCGACATTCACTT-1_1	ICC2_PB	C03	Myeloid cell
ATTGGTGAGCGTGTCC-1_2	DCC_PB	C03	NK T cell	ACGATGTGTGGTCCGT-1_2_1	GBC1_PB	C05	NK cell	GGATGTTAGCTAGTTC-1_1	GBC2_LN	C02	T cell	ACATACGGTGTGGTTT-1_2	ICC1_M	C10	NK cell	CCTTCGAGTCGCGAAA-1_1	ICC2_PB	C11	NK T cell
ATTGGTGAGTCTCGGC-1_2	DCC_PB	C03	NK T cell	ACGATGTGTGTATGGG-1_2_1	GBC1_PB	C03	T cell	GGATGTTCATATACCG-1_1	GBC2_LN	C09	B cell	ACATCAGAGCACCGTC-1_2	ICC1_M	C12	Myeloid cell	CCTTCGAGTCTAAACC-1_1	ICC2_PB	C04	T cell
ATTGGTGCACCTATCC-1_2	DCC_PB	C07	NK T cell	ACGATGTTCAAAGACA-1_2_1	GBC1_PB	C02	T cell	GGATGTTGTATATCCG-1_1	GBC2_LN	C04	B cell	ACATCAGAGGGATGGG-1_2	ICC1_M	C01	Myeloid cell	CCTTCGAGTGAAATCA-1_1	ICC2_PB	C07	T cell
ATTGGTGCATCACGAT-1_2	DCC_PB	C07	NK T cell	ACGATGTTCAACACCA-1_2_1	GBC1_PB	C11	NK cell	GGATGTTGTGTGTGCC-1_1	GBC2_LN	C02	T cell	ACATCAGAGTGACTCT-1_2	ICC1_M	C03	NK T cell	CCTTCGAGTGAAGGCT-1_1	ICC2_PB	C11	NK T cell
ATTGGTGCATGCCTAA-1_2	DCC_PB	C06	NK cell	ACGATGTTCATAGCAC-1_2_1	GBC1_PB	C01	NK cell	GGATTACAGAATAGGG-1_1	GBC2_LN	C18	T cell	ACATCAGAGTGGGTTG-1_2	ICC1_M	C08	B cell	CCTTCGATCACTATTC-1_1	ICC2_PB	C07	T cell
ATTGGTGGTACCGTAT-1_2	DCC_PB	C04	T cell	ACGATGTTCTAACCGA-1_2_1	GBC1_PB	C01	NK cell	GGATTACAGGCTAGCA-1_1	GBC2_LN	C01	NK T cell	ACATCAGCACTTCTGC-1_2	ICC1_M	C12	Myeloid cell	CCTTCGATCTACCTGC-1_1	ICC2_PB	C07	T cell
ATTGGTGGTGACAAAT-1_2	DCC_PB	C03	NK T cell	ACGCAGCCAAAGAATC-1_2_1	GBC1_PB	C04	NK T cell	GGATTACCAGACAAGC-1_1	GBC2_LN	C09	B cell	ACATCAGGTAAGAGAG-1_2	ICC1_M	C06	T cell	CCTTCGATCTAGCACA-1_1	ICC2_PB	C11	NK T cell
ATTGGTGGTGGTTTCA-1_2	DCC_PB	C06	NK cell	ACGCAGCCAAGACACG-1_2_1	GBC1_PB	C07	NK T cell	GGATTACGTGTATGGG-1_1	GBC2_LN	C09	B cell	ACATCAGGTCCCTTGT-1_2	ICC1_M	C08	B cell	CCTTTCTCACCTGGTG-1_1	ICC2_PB	C02	T cell
ATTGGTGGTTTGTTTC-1_2	DCC_PB	C04	T cell	ACGCAGCCACCGATAT-1_2_1	GBC1_PB	C01	NK cell	GGATTACTCATGCTCC-1_1	GBC2_LN	C09	B cell	ACATCAGGTCTCATCC-1_2	ICC1_M	C18	Myeloid cell	CCTTTCTCACTTACGA-1_1	ICC2_PB	C01	T cell
ATTGGTGTCAAACCAC-1_2	DCC_PB	C06	NK cell	ACGCAGCCATCCAACA-1_2_1	GBC1_PB	C01	NK cell	GGATTACTCATGTGGT-1_1	GBC2_LN	C05	T cell	ACATCAGGTTTGCATG-1_2	ICC1_M	C01	Myeloid cell	CCTTTCTGTCATCGGC-1_1	ICC2_PB	C05	T cell
ATTGGTGTCAAACGGG-1_2	DCC_PB	C08	Myeloid cell	ACGCAGCCATGCTAGT-1_2_1	GBC1_PB	C12	NK T cell	GGATTACTCCGCAAGC-1_1	GBC2_LN	C13	T cell	ACATCAGTCCTGTAGA-1_2	ICC1_M	C03	NK T cell	CCTTTCTTCAACCATG-1_1	ICC2_PB	C02	T cell
ATTGGTGTCCCAAGAT-1_2	DCC_PB	C05	T cell	ACGCAGCGTGCATCTA-1_2_1	GBC1_PB	C01	NK cell	GGATTACTCTAACCGA-1_1	GBC2_LN	C04	B cell	ACATCAGTCGACAGCC-1_2	ICC1_M	C05	NK T cell	CGAACATAGCTGTCTA-1_1	ICC2_PB	C05	T cell
ATTGGTGTCCTAGGGC-1_2	DCC_PB	C03	NK T cell	ACGCAGCGTTAAAGAC-1_2_1	GBC1_PB	C08	Myeloid cell	GGATTACTCTAACTCT-1_1	GBC2_LN	C02	T cell	ACATGGTCAGTGACAG-1_2	ICC1_M	C03	NK T cell	CGAACATAGTCTTGCA-1_1	ICC2_PB	C01	T cell
ATTGGTGTCGAATGGG-1_2	DCC_PB	C03	NK T cell	ACGCAGCTCACCTTAT-1_2_1	GBC1_PB	C01	NK cell	GGCAATTAGACTAGGC-1_1	GBC2_LN	C06	T cell	ACATGGTGTCATTAGC-1_2	ICC1_M	C01	Myeloid cell	CGAACATCAATCAGAA-1_1	ICC2_PB	C16	B cell
ATTGGTGTCTTGTACT-1_2	DCC_PB	C06	NK cell	ACGCAGCTCCTTTCGG-1_2_1	GBC1_PB	C03	T cell	GGCAATTAGGCCGAAT-1_1	GBC2_LN	C05	T cell	ACATGGTGTGAGGGTT-1_2	ICC1_M	C09	Myeloid cell	CGAACATTCAACGGCC-1_1	ICC2_PB	C03	Myeloid cell
ATTTCTGAGAGGACGG-1_2	DCC_PB	C08	Myeloid cell	ACGCCAGAGAGTCGGT-1_2_1	GBC1_PB	C01	NK cell	GGCAATTCACACCGAC-1_1	GBC2_LN	C04	B cell	ACATGGTGTTGGGACA-1_2	ICC1_M	C03	NK T cell	CGAACATTCTCTGTCG-1_1	ICC2_PB	C14	Myeloid cell
ATTTCTGAGCGGCTTC-1_2	DCC_PB	C03	NK T cell	ACGCCAGAGATGGCGT-1_2_1	GBC1_PB	C01	NK cell	GGCAATTGTATAGGTA-1_1	GBC2_LN	C17	Myeloid cell	ACCAGTAAGGATTCGG-1_2	ICC1_M	C01	Myeloid cell	CGAATGTAGCTAGTTC-1_1	ICC2_PB	C01	T cell
ATTTCTGAGTTCGATC-1_2	DCC_PB	C06	NK cell	ACGCCAGAGCCGATTT-1_2_1	GBC1_PB	C07	NK T cell	GGCAATTGTCTTCGTC-1_1	GBC2_LN	C10	Myeloid cell	ACCAGTACAAAGGCGT-1_2	ICC1_M	C08	B cell	CGAATGTCAAGCCGTC-1_1	ICC2_PB	C03	Myeloid cell
ATTTCTGCAAGAAAGG-1_2	DCC_PB	C08	Myeloid cell	ACGCCAGAGCTAGCCC-1_2_1	GBC1_PB	C05	NK cell	GGCCGATAGGCATGGT-1_1	GBC2_LN	C02	T cell	ACCAGTAGTCGCTTTC-1_2	ICC1_M	C04	T cell	CGAATGTCAAGTCATC-1_1	ICC2_PB	C08	NK T cell
ATTTCTGCACATTAGC-1_2	DCC_PB	C02	B cell	ACGCCAGAGTGCAAGC-1_2_1	GBC1_PB	C01	NK cell	GGCCGATCACAGTCGC-1_1	GBC2_LN	C04	B cell	ACCAGTAGTTCCATGA-1_2	ICC1_M	C03	NK T cell	CGAATGTCAATTCCTT-1_1	ICC2_PB	C05	T cell
ATTTCTGCACGTCAGC-1_2	DCC_PB	C08	Myeloid cell	ACGCCAGCAAATTGCC-1_2_1	GBC1_PB	C07	NK T cell	GGCCGATGTAGCGCAA-1_1	GBC2_LN	C04	B cell	ACCAGTATCAGCACAT-1_2	ICC1_M	C01	Myeloid cell	CGAATGTCATAAGACA-1_1	ICC2_PB	C03	Myeloid cell
ATTTCTGCAGTTCATG-1_2	DCC_PB	C04	T cell	ACGCCAGCAATCCGAT-1_2_1	GBC1_PB	C05	NK cell	GGCCGATGTGGACGAT-1_1	GBC2_LN	C06	T cell	ACCAGTATCCCTCTTT-1_2	ICC1_M	C12	Myeloid cell	CGAATGTGTAATTGGA-1_1	ICC2_PB	C04	T cell
ATTTCTGGTCGCGAAA-1_2	DCC_PB	C03	NK T cell	ACGCCAGCAGTAACGG-1_2_1	GBC1_PB	C10	T cell	GGCCGATTCCAAACAC-1_1	GBC2_LN	C09	B cell	ACCCACTCACAGCGTC-1_2	ICC1_M	C03	NK T cell	CGAATGTGTATTAGCC-1_1	ICC2_PB	C07	T cell
ATTTCTGTCACCAGGC-1_2	DCC_PB	C04	T cell	ACGCCAGGTATTAGCC-1_2_1	GBC1_PB	C11	NK cell	GGCCGATTCTACTTAC-1_1	GBC2_LN	C06	T cell	ACCCACTCATGTTCCC-1_2	ICC1_M	C08	B cell	CGAATGTGTCACCTAA-1_1	ICC2_PB	C03	Myeloid cell
ATTTCTGTCGGCTACG-1_2	DCC_PB	C07	NK T cell	ACGCCAGGTGGTCCGT-1_2_1	GBC1_PB	C01	NK cell	GGCGACTAGTGCTGCC-1_1	GBC2_LN	C02	T cell	ACCCACTGTAAACGCG-1_2	ICC1_M	C10	NK cell	CGAATGTGTCGCGAAA-1_1	ICC2_PB	C04	T cell
ATTTCTGTCGGTGTTA-1_2	DCC_PB	C07	NK T cell	ACGCCAGGTTCCTCCA-1_2_1	GBC1_PB	C15	B cell	GGCGACTCAGACAGGT-1_1	GBC2_LN	C10	Myeloid cell	ACCGTAAAGCCATCGC-1_2	ICC1_M	C06	T cell	CGAATGTGTGCGAAAC-1_1	ICC2_PB	C02	T cell
CAACCAAAGCACACAG-1_2	DCC_PB	C02	B cell	ACGCCAGTCGTTACAG-1_2_1	GBC1_PB	C02	T cell	GGCGACTCAGTGGAGT-1_1	GBC2_LN	C02	T cell	ACCGTAAGTCTAGGTT-1_2	ICC1_M	C06	T cell	CGAATGTGTTAGGGTG-1_1	ICC2_PB	C03	Myeloid cell
CAACCAAAGTGTTTGC-1_2	DCC_PB	C03	NK T cell	ACGCCGAAGCAGGTCA-1_2_1	GBC1_PB	C01	NK cell	GGCGACTCATTAGCCA-1_1	GBC2_LN	C05	T cell	ACCGTAATCAATCACG-1_2	ICC1_M	C07	Myeloid cell	CGAATGTTCTTACCTA-1_1	ICC2_PB	C03	Myeloid cell
CAACCAACACGGCTAC-1_2	DCC_PB	C03	NK T cell	ACGCCGAAGTTCGCAT-1_2_1	GBC1_PB	C02	T cell	GGCGACTGTACAGTGG-1_1	GBC2_LN	C06	T cell	ACCGTAATCAGTTCGA-1_2	ICC1_M	C01	Myeloid cell	CGACCTTAGACGACGT-1_1	ICC2_PB	C03	Myeloid cell
CAACCAACATCTCCCA-1_2	DCC_PB	C03	NK T cell	ACGCCGACAAATTGCC-1_2_1	GBC1_PB	C11	NK cell	GGCGACTGTGATGATA-1_1	GBC2_LN	C08	T cell	ACCGTAATCCGTACAA-1_2	ICC1_M	C04	T cell	CGACCTTAGACTCGGA-1_1	ICC2_PB	C13	Myeloid cell
CAACCAACATGAAGTA-1_2	DCC_PB	C05	T cell	ACGCCGACAAGTAGTA-1_2_1	GBC1_PB	C02	T cell	GGCGACTTCGACCAGC-1_1	GBC2_LN	C04	B cell	ACCGTAATCTGGCGAC-1_2	ICC1_M	C01	Myeloid cell	CGACCTTAGTCATGCT-1_1	ICC2_PB	C05	T cell
CAACCAATCGAACTGT-1_2	DCC_PB	C07	NK T cell	ACGCCGACACTATCTT-1_2_1	GBC1_PB	C04	NK T cell	GGCGTGTCAAGTAGTA-1_1	GBC2_LN	C05	T cell	ACCTTTAGTGATAAAC-1_2	ICC1_M	C03	NK T cell	CGACCTTCAAGTCTGT-1_1	ICC2_PB	C03	Myeloid cell
CAACCAATCGCCCTTA-1_2	DCC_PB	C01	B cell	ACGCCGACATGGTCAT-1_2_1	GBC1_PB	C01	NK cell	GGCGTGTCAATTGCTG-1_1	GBC2_LN	C14	NK cell	ACCTTTATCGATGAGG-1_2	ICC1_M	C04	T cell	CGACCTTCACCAGTTA-1_1	ICC2_PB	C10	B cell
CAACCAATCTACCTGC-1_2	DCC_PB	C04	T cell	ACGCCGACATTCTTAC-1_2_1	GBC1_PB	C16	Myeloid cell	GGCTCGAAGCACGCCT-1_1	GBC2_LN	C18	T cell	ACGAGCCAGATGGCGT-1_2	ICC1_M	C07	Myeloid cell	CGACCTTCAGACACTT-1_1	ICC2_PB	C02	T cell
CAACCTCCAATCACAC-1_2	DCC_PB	C08	Myeloid cell	ACGCCGAGTCATCGGC-1_2_1	GBC1_PB	C05	NK cell	GGCTCGAGTACATGTC-1_1	GBC2_LN	C12	NK T cell	ACGAGCCAGGATGGTC-1_2	ICC1_M	C07	Myeloid cell	CGACCTTGTAAGCACG-1_1	ICC2_PB	C05	T cell
CAACCTCCACGAGGTA-1_2	DCC_PB	C05	T cell	ACGCCGAGTGACTCAT-1_2_1	GBC1_PB	C08	Myeloid cell	GGCTCGAGTAGGGTAC-1_1	GBC2_LN	C06	T cell	ACGAGCCAGGGTGTGT-1_2	ICC1_M	C06	T cell	CGACCTTGTTCCACAA-1_1	ICC2_PB	C02	T cell
CAACCTCTCCCACTTG-1_2	DCC_PB	C08	Myeloid cell	ACGCCGAGTGTATGGG-1_2_1	GBC1_PB	C02	T cell	GGCTCGATCAAACCAC-1_1	GBC2_LN	C06	T cell	ACGAGCCCAAGCGATG-1_2	ICC1_M	C01	Myeloid cell	CGACCTTGTTTAGCTG-1_1	ICC2_PB	C11	NK T cell
CAACCTCTCCGCAGTG-1_2	DCC_PB	C08	Myeloid cell	ACGCCGAGTTTAAGCC-1_2_1	GBC1_PB	C01	NK cell	GGCTCGATCCCAACGG-1_1	GBC2_LN	C08	T cell	ACGAGCCCACGTCTCT-1_2	ICC1_M	C03	NK T cell	CGACCTTTCAGCACAT-1_1	ICC2_PB	C03	Myeloid cell
CAACCTCTCCGCTGTT-1_2	DCC_PB	C06	NK cell	ACGCCGATCAATCTCT-1_2_1	GBC1_PB	C02	T cell	GGCTGGTCAGGGCATA-1_1	GBC2_LN	C12	NK T cell	ACGAGGAAGCTCAACT-1_2	ICC1_M	C06	T cell	CGACCTTTCCTTAATC-1_1	ICC2_PB	C08	NK T cell
CAACCTCTCTTCCTTC-1_2	DCC_PB	C08	Myeloid cell	ACGCCGATCAGGATCT-1_2_1	GBC1_PB	C05	NK cell	GGCTGGTTCTTAGCCC-1_1	GBC2_LN	C14	NK cell	ACGAGGAAGGACGAAA-1_2	ICC1_M	C12	Myeloid cell	CGACCTTTCTTTACAC-1_1	ICC2_PB	C01	T cell
CAACTAGAGCAAATCA-1_2	DCC_PB	C04	T cell	ACGCCGATCCCAAGAT-1_2_1	GBC1_PB	C11	NK cell	GGGAATGAGTCATGCT-1_1	GBC2_LN	C09	B cell	ACGAGGACACATTCGA-1_2	ICC1_M	C05	NK T cell	CGACTTCAGACACTAA-1_1	ICC2_PB	C03	Myeloid cell
CAACTAGAGCTTCGCG-1_2	DCC_PB	C06	NK cell	ACGGAGAAGAGACGAA-1_2_1	GBC1_PB	C02	T cell	GGGAATGGTCTGCCAG-1_1	GBC2_LN	C01	NK T cell	ACGAGGAGTCGTTGTA-1_2	ICC1_M	C10	NK cell	CGACTTCAGAGCTGGT-1_1	ICC2_PB	C03	Myeloid cell
CAACTAGAGTCTCGGC-1_2	DCC_PB	C04	T cell	ACGGAGAAGCTATGCT-1_2_1	GBC1_PB	C09	B cell	GGGAATGGTGACGCCT-1_1	GBC2_LN	C02	T cell	ACGAGGAGTTCCGTCT-1_2	ICC1_M	C18	Myeloid cell	CGACTTCAGCGTAATA-1_1	ICC2_PB	C03	Myeloid cell
CAACTAGAGTGTACGG-1_2	DCC_PB	C08	Myeloid cell	ACGGAGACAGGAACGT-1_2_1	GBC1_PB	C01	NK cell	GGGAATGGTGGAAAGA-1_1	GBC2_LN	C12	NK T cell	ACGATACGTGCAACGA-1_2	ICC1_M	C04	T cell	CGACTTCAGGACCACA-1_1	ICC2_PB	C02	T cell
CAACTAGCACGGACAA-1_2	DCC_PB	C05	T cell	ACGGAGAGTCTTTCAT-1_2_1	GBC1_PB	C02	T cell	GGGACCTCAATCCAAC-1_1	GBC2_LN	C12	NK T cell	ACGATGTCACAGCCCA-1_2	ICC1_M	C03	NK T cell	CGACTTCAGTTTAGGA-1_1	ICC2_PB	C02	T cell
CAACTAGCATGGATGG-1_2	DCC_PB	C03	NK T cell	ACGGAGAGTGTAACGG-1_2_1	GBC1_PB	C11	NK cell	GGGACCTCACGACGAA-1_1	GBC2_LN	C05	T cell	ACGCAGCAGACACGAC-1_2	ICC1_M	C03	NK T cell	CGACTTCCAAACTGCT-1_1	ICC2_PB	C13	Myeloid cell
CAACTAGCATGGTAGG-1_2	DCC_PB	C06	NK cell	ACGGAGAGTGTAATGA-1_2_1	GBC1_PB	C03	T cell	GGGACCTCACGGATAG-1_1	GBC2_LN	C02	T cell	ACGCAGCGTAAGAGAG-1_2	ICC1_M	C03	NK T cell	CGACTTCCAAGCTGAG-1_1	ICC2_PB	C03	Myeloid cell
CAACTAGTCATCGCTC-1_2	DCC_PB	C06	NK cell	ACGGAGAGTTACAGAA-1_2_1	GBC1_PB	C01	NK cell	GGGACCTGTAAACGCG-1_1	GBC2_LN	C09	B cell	ACGCCAGCAGGACCCT-1_2	ICC1_M	C01	Myeloid cell	CGACTTCCAGATGAGC-1_1	ICC2_PB	C01	T cell
CAACTAGTCTATCCCG-1_2	DCC_PB	C03	NK T cell	ACGGAGAGTTACTGAC-1_2_1	GBC1_PB	C01	NK cell	GGGACCTGTAGCTGCC-1_1	GBC2_LN	C04	B cell	ACGCCAGCAGTTCCCT-1_2	ICC1_M	C03	NK T cell	CGACTTCCATCCCACT-1_1	ICC2_PB	C01	T cell
CAACTAGTCTCACATT-1_2	DCC_PB	C08	Myeloid cell	ACGGAGATCTCAAGTG-1_2_1	GBC1_PB	C08	Myeloid cell	GGGACCTGTTTGTGTG-1_1	GBC2_LN	C01	NK T cell	ACGCCAGTCACAATGC-1_2	ICC1_M	C05	NK T cell	CGACTTCGTAAGGGCT-1_1	ICC2_PB	C02	T cell
CAAGAAAAGACGCAAC-1_2	DCC_PB	C08	Myeloid cell	ACGGAGATCTTGTCAT-1_2_1	GBC1_PB	C15	B cell	GGGACCTTCACGCGGT-1_1	GBC2_LN	C05	T cell	ACGCCGACACCGCTAG-1_2	ICC1_M	C03	NK T cell	CGACTTCTCATAACCG-1_1	ICC2_PB	C02	T cell
CAAGAAACAAGCCTAT-1_2	DCC_PB	C01	B cell	ACGGCCAAGGTGTGGT-1_2_1	GBC1_PB	C05	NK cell	GGGAGATAGGCCCTTG-1_1	GBC2_LN	C02	T cell	ACGCCGACATTAGCCA-1_2	ICC1_M	C03	NK T cell	CGACTTCTCCCATTTA-1_1	ICC2_PB	C02	T cell
CAAGAAACACGTGAGA-1_2	DCC_PB	C03	NK T cell	ACGGCCAAGTCCGTAT-1_2_1	GBC1_PB	C01	NK cell	GGGAGATTCACAGGCC-1_1	GBC2_LN	C05	T cell	ACGCCGATCAGCTCTC-1_2	ICC1_M	C03	NK T cell	CGACTTCTCCTTCAAT-1_1	ICC2_PB	C01	T cell
CAAGAAACACTCAGGC-1_2	DCC_PB	C01	B cell	ACGGCCACACCATCCT-1_2_1	GBC1_PB	C07	NK T cell	GGGAGATTCAGCAACT-1_1	GBC2_LN	C02	T cell	ACGCCGATCGCTAGCG-1_2	ICC1_M	C03	NK T cell	CGACTTCTCGTGGACC-1_1	ICC2_PB	C01	T cell
CAAGAAACAGCGTTCG-1_2	DCC_PB	C02	B cell	ACGGCCACAGCGTAAG-1_2_1	GBC1_PB	C04	NK T cell	GGGATGAAGATGCCAG-1_1	GBC2_LN	C08	T cell	ACGGAGAAGATAGCAT-1_2	ICC1_M	C05	NK T cell	CGACTTCTCTGCCAGG-1_1	ICC2_PB	C02	T cell
CAAGATCCACCATGTA-1_2	DCC_PB	C01	B cell	ACGGCCACAGGTCCAC-1_2_1	GBC1_PB	C05	NK cell	GGGATGAAGCAGATCG-1_1	GBC2_LN	C08	T cell	ACGGAGACAAAGTCAA-1_2	ICC1_M	C01	Myeloid cell	CGACTTCTCTTCATGT-1_1	ICC2_PB	C05	T cell
CAAGATCCAGTGGAGT-1_2	DCC_PB	C09	Myeloid cell	ACGGCCACATGCCTAA-1_2_1	GBC1_PB	C02	T cell	GGGATGAGTCCGAAGA-1_1	GBC2_LN	C12	NK T cell	ACGGAGACAATGGTCT-1_2	ICC1_M	C01	Myeloid cell	CGAGAAGCAGCGTCCA-1_1	ICC2_PB	C11	NK T cell
CAAGATCCATAGGATA-1_2	DCC_PB	C01	B cell	ACGGCCACATGCCTTC-1_2_1	GBC1_PB	C01	NK cell	GGGATGAGTTCGGCAC-1_1	GBC2_LN	C13	T cell	ACGGAGACAGCAGTTT-1_2	ICC1_M	C08	B cell	CGAGAAGGTAAACCTC-1_1	ICC2_PB	C07	T cell
CAAGATCGTCGGATCC-1_2	DCC_PB	C07	NK T cell	ACGGCCAGTACGAAAT-1_2_1	GBC1_PB	C01	NK cell	GGGATGATCAGTCCCT-1_1	GBC2_LN	C04	B cell	ACGGAGACATAAAGGT-1_2	ICC1_M	C01	Myeloid cell	CGAGAAGGTGCGAAAC-1_1	ICC2_PB	C08	NK T cell
CAAGATCGTCTTCAAG-1_2	DCC_PB	C04	T cell	ACGGCCAGTAGCGCTC-1_2_1	GBC1_PB	C12	NK T cell	GGGATGATCCGCAAGC-1_1	GBC2_LN	C02	T cell	ACGGAGAGTCCTAGCG-1_2	ICC1_M	C04	T cell	CGAGAAGTCTTGTATC-1_1	ICC2_PB	C02	T cell
CAAGATCGTGTGAATA-1_2	DCC_PB	C08	Myeloid cell	ACGGCCAGTATAGGTA-1_2_1	GBC1_PB	C11	NK cell	GGGATGATCCTAGGGC-1_1	GBC2_LN	C06	T cell	ACGGAGATCAACGAAA-1_2	ICC1_M	C05	NK T cell	CGAGCACAGCTAGTTC-1_1	ICC2_PB	C04	T cell
CAAGATCGTTCCCTTG-1_2	DCC_PB	C02	B cell	ACGGCCAGTCCGAACC-1_2_1	GBC1_PB	C02	T cell	GGGATGATCTGGCGAC-1_1	GBC2_LN	C09	B cell	ACGGAGATCGTCCAGG-1_2	ICC1_M	C02	T cell	CGAGCACAGCTCTCGG-1_1	ICC2_PB	C08	NK T cell
CAAGGCCAGACACTAA-1_2	DCC_PB	C08	Myeloid cell	ACGGCCAGTCCTAGCG-1_2_1	GBC1_PB	C08	Myeloid cell	GGGCACTGTCGCGGTT-1_1	GBC2_LN	C16	NK T cell	ACGGCCAAGACCACGA-1_2	ICC1_M	C10	NK cell	CGAGCACAGGTGGGTT-1_1	ICC2_PB	C08	NK T cell
CAAGGCCAGCGATCCC-1_2	DCC_PB	C05	T cell	ACGGCCAGTTCGTCTC-1_2_1	GBC1_PB	C05	NK cell	GGGCACTGTGCAACTT-1_1	GBC2_LN	C13	T cell	ACGGCCAAGCAGGTCA-1_2	ICC1_M	C06	T cell	CGAGCACAGTCATGCT-1_1	ICC2_PB	C05	T cell
CAAGGCCAGGGCACTA-1_2	DCC_PB	C13	NK T cell	ACGGCCATCAACACGT-1_2_1	GBC1_PB	C10	T cell	GGGCATCAGCCGATTT-1_1	GBC2_LN	C12	NK T cell	ACGGCCATCTGTCTAT-1_2	ICC1_M	C03	NK T cell	CGAGCACCACAGCGTC-1_1	ICC2_PB	C12	NK T cell
CAAGGCCAGTCCGTAT-1_2	DCC_PB	C03	NK T cell	ACGGCCATCACCGGGT-1_2_1	GBC1_PB	C01	NK cell	GGGCATCAGTTACGGG-1_1	GBC2_LN	C13	T cell	ACGGGTCCAACGCACC-1_2	ICC1_M	C04	T cell	CGAGCACCACCCAGTG-1_1	ICC2_PB	C05	T cell
CAAGGCCCAACAACCT-1_2	DCC_PB	C06	NK cell	ACGGCCATCACGGTTA-1_2_1	GBC1_PB	C12	NK T cell	GGGCATCCACAACGCC-1_1	GBC2_LN	C08	T cell	ACGGGTCCACCACCAG-1_2	ICC1_M	C04	T cell	CGAGCACGTCGCTTTC-1_1	ICC2_PB	C08	NK T cell
CAAGGCCCATTCTTAC-1_2	DCC_PB	C04	T cell	ACGGCCATCAGGTTCA-1_2_1	GBC1_PB	C05	NK cell	GGGCATCGTACTCAAC-1_1	GBC2_LN	C02	T cell	ACGGGTCCACGGCGTT-1_2	ICC1_M	C04	T cell	CGAGCACTCTGCCCTA-1_1	ICC2_PB	C02	T cell
CAAGGCCCATTGGTAC-1_2	DCC_PB	C06	NK cell	ACGGCCATCCGAGCCA-1_2_1	GBC1_PB	C01	NK cell	GGGCATCGTCAAAGAT-1_1	GBC2_LN	C04	B cell	ACGGGTCCACTGTCGG-1_2	ICC1_M	C01	Myeloid cell	CGAGCCAAGAAACCAT-1_1	ICC2_PB	C05	T cell
CAAGGCCGTACTCGCG-1_2	DCC_PB	C01	B cell	ACGGGCTAGAAGCCCA-1_2_1	GBC1_PB	C07	NK T cell	GGGTCTGGTTGACGTT-1_1	GBC2_LN	C04	B cell	ACGGGTCGTAGAAAGG-1_2	ICC1_M	C12	Myeloid cell	CGAGCCAAGATCGGGT-1_1	ICC2_PB	C13	Myeloid cell
CAAGGCCTCACATACG-1_2	DCC_PB	C07	NK T cell	ACGGGCTAGATCGGGT-1_2_1	GBC1_PB	C01	NK cell	GGGTCTGTCAAGAAGT-1_1	GBC2_LN	C09	B cell	ACGGGTCGTGAGGGAG-1_2	ICC1_M	C04	T cell	CGAGCCAAGGTGATAT-1_1	ICC2_PB	C03	Myeloid cell
CAAGGCCTCAGCATGT-1_2	DCC_PB	C08	Myeloid cell	ACGGGCTAGGAGTTTA-1_2_1	GBC1_PB	C12	NK T cell	GGGTCTGTCAAGGTAA-1_1	GBC2_LN	C01	NK T cell	ACGGGTCGTGTCAATC-1_2	ICC1_M	C05	NK T cell	CGAGCCACACGCGAAA-1_1	ICC2_PB	C01	T cell
CAAGGCCTCTGATACG-1_2	DCC_PB	C08	Myeloid cell	ACGGGCTAGTGCCATT-1_2_1	GBC1_PB	C08	Myeloid cell	GGGTCTGTCTCAAGTG-1_1	GBC2_LN	C02	T cell	ACGGGTCGTTACGTCA-1_2	ICC1_M	C03	NK T cell	CGAGCCACAGAGCCAA-1_1	ICC2_PB	C06	NK cell
CAAGTTGCAAATACAG-1_2	DCC_PB	C02	B cell	ACGGGCTCACAGGCCT-1_2_1	GBC1_PB	C03	T cell	GGGTTGCCATTGTGCA-1_1	GBC2_LN	C04	B cell	ACGTCAACATCAGTAC-1_2	ICC1_M	C03	NK T cell	CGAGCCACAGCCAGAA-1_1	ICC2_PB	C11	NK T cell
CAAGTTGCACGTTGGC-1_2	DCC_PB	C07	NK T cell	ACGGGCTCACATGACT-1_2_1	GBC1_PB	C11	NK cell	GGGTTGCTCCGCGTTT-1_1	GBC2_LN	C02	T cell	ACGTCAATCAGCATGT-1_2	ICC1_M	C03	NK T cell	CGAGCCAGTAAATACG-1_1	ICC2_PB	C01	T cell
CAAGTTGCAGTATCTG-1_2	DCC_PB	C05	T cell	ACGGGCTCAGCTCCGA-1_2_1	GBC1_PB	C10	T cell	GGGTTGCTCTGAAAGA-1_1	GBC2_LN	C06	T cell	ACGTCAATCTTAGAGC-1_2	ICC1_M	C01	Myeloid cell	CGAGCCAGTACAAGTA-1_1	ICC2_PB	C06	NK cell
CAAGTTGCATTCGACA-1_2	DCC_PB	C01	B cell	ACGGGCTCATCACGAT-1_2_1	GBC1_PB	C10	T cell	GGTATTGAGAAACGCC-1_1	GBC2_LN	C09	B cell	ACTATCTAGACCCACC-1_2	ICC1_M	C01	Myeloid cell	CGAGCCAGTAGAAGGA-1_1	ICC2_PB	C03	Myeloid cell
CAAGTTGTCCATGAAC-1_2	DCC_PB	C08	Myeloid cell	ACGGGCTCATCGATTG-1_2_1	GBC1_PB	C01	NK cell	GGTATTGAGATCCTGT-1_1	GBC2_LN	C04	B cell	ACTATCTAGACGCACA-1_2	ICC1_M	C04	T cell	CGAGCCAGTCTGCCAG-1_1	ICC2_PB	C03	Myeloid cell
CAAGTTGTCGCAGGCT-1_2	DCC_PB	C06	NK cell	ACGGGCTGTAGCGCTC-1_2_1	GBC1_PB	C01	NK cell	GGTATTGAGCTACCGC-1_1	GBC2_LN	C12	NK T cell	ACTATCTGTAACGACG-1_2	ICC1_M	C05	NK T cell	CGAGCCATCTACCTGC-1_1	ICC2_PB	C01	T cell
CAAGTTGTCGGCTTGG-1_2	DCC_PB	C08	Myeloid cell	ACGGGCTGTTAAGAAC-1_2_1	GBC1_PB	C05	NK cell	GGTATTGCAAGCCGTC-1_1	GBC2_LN	C08	T cell	ACTATCTGTATATCCG-1_2	ICC1_M	C04	T cell	CGATCGGCAACAACCT-1_1	ICC2_PB	C01	T cell
CAAGTTGTCTTTAGGG-1_2	DCC_PB	C08	Myeloid cell	ACGGGCTTCACAGTAC-1_2_1	GBC1_PB	C07	NK T cell	GGTATTGCAGGCTCAC-1_1	GBC2_LN	C02	T cell	ACTATCTGTCAAAGAT-1_2	ICC1_M	C05	NK T cell	CGATCGGCACGAAAGC-1_1	ICC2_PB	C07	T cell
CACAAACAGACTTTCG-1_2	DCC_PB	C03	NK T cell	ACGGGCTTCACGGTTA-1_2_1	GBC1_PB	C01	NK cell	GGTATTGGTGCACCAC-1_1	GBC2_LN	C17	Myeloid cell	ACTATCTGTCACTGGC-1_2	ICC1_M	C01	Myeloid cell	CGATCGGCAGATCTGT-1_1	ICC2_PB	C06	NK cell
CACAAACAGTATGACA-1_2	DCC_PB	C06	NK cell	ACGGGCTTCCCACTTG-1_2_1	GBC1_PB	C03	T cell	GGTATTGTCAGGTAAA-1_1	GBC2_LN	C12	NK T cell	ACTATCTGTTCAGGCC-1_2	ICC1_M	C04	T cell	CGATCGGGTGCTTCTC-1_1	ICC2_PB	C03	Myeloid cell
CACAAACAGTGTTGAA-1_2	DCC_PB	C03	NK T cell	ACGGGTCAGTGATCGG-1_2_1	GBC1_PB	C07	NK T cell	GGTGAAGAGCTAGTGG-1_1	GBC2_LN	C13	T cell	ACTATCTTCACCTCGT-1_2	ICC1_M	C04	T cell	CGATCGGGTTTGTGTG-1_1	ICC2_PB	C02	T cell
CACAAACCACGACTCG-1_2	DCC_PB	C06	NK cell	ACGGGTCAGTGTACTC-1_2_1	GBC1_PB	C04	NK T cell	GGTGAAGCACAACGTT-1_1	GBC2_LN	C06	T cell	ACTGAACGTAGGCATG-1_2	ICC1_M	C01	Myeloid cell	CGATCGGTCACGATGT-1_1	ICC2_PB	C03	Myeloid cell
CACAAACGTCGTTGTA-1_2	DCC_PB	C04	T cell	ACGGGTCCAAGCGTAG-1_2_1	GBC1_PB	C11	NK cell	GGTGCGTAGGTGCACA-1_1	GBC2_LN	C04	B cell	ACTGAGTAGATGTAAC-1_2	ICC1_M	C07	Myeloid cell	CGATCGGTCCACGTTC-1_1	ICC2_PB	C16	B cell
CACAAACGTCTAGAGG-1_2	DCC_PB	C05	T cell	ACGGGTCCAGCGTTCG-1_2_1	GBC1_PB	C07	NK T cell	GGTGCGTAGTTCCACA-1_1	GBC2_LN	C17	Myeloid cell	ACTGAGTTCGTAGGAG-1_2	ICC1_M	C01	Myeloid cell	CGATCGGTCCACTCCA-1_1	ICC2_PB	C11	NK T cell
CACAAACTCAAAGACA-1_2	DCC_PB	C03	NK T cell	ACGGGTCTCACGCGGT-1_2_1	GBC1_PB	C10	T cell	GGTGCGTCAACTGCGC-1_1	GBC2_LN	C13	T cell	ACTGATGGTCCAGTAT-1_2	ICC1_M	C03	NK T cell	CGATGGCAGATAGGAG-1_1	ICC2_PB	C05	T cell
CACAAACTCCCTGACT-1_2	DCC_PB	C03	NK T cell	ACGGGTCTCCGGCACA-1_2_1	GBC1_PB	C01	NK cell	GGTGCGTCAATCCAAC-1_1	GBC2_LN	C02	T cell	ACTGATGGTTCAGGCC-1_2	ICC1_M	C01	Myeloid cell	CGATGGCAGATATGGT-1_1	ICC2_PB	C05	T cell
CACAAACTCTGCGACG-1_2	DCC_PB	C03	NK T cell	ACGGGTCTCGCCCTTA-1_2_1	GBC1_PB	C10	T cell	GGTGCGTCAGGCAGTA-1_1	GBC2_LN	C17	Myeloid cell	ACTGATGTCATGCTCC-1_2	ICC1_M	C15	Myeloid cell	CGATGGCAGATCCCGC-1_1	ICC2_PB	C04	T cell
CACACAAAGAGACGAA-1_2	DCC_PB	C07	NK T cell	ACGTCAAAGAGGTACC-1_2_1	GBC1_PB	C05	NK cell	GGTGCGTGTCGGATCC-1_1	GBC2_LN	C13	T cell	ACTGCTCAGCCAGTTT-1_2	ICC1_M	C03	NK T cell	CGATGGCAGTCGATAA-1_1	ICC2_PB	C15	Myeloid cell
CACACAAAGGAATTAC-1_2	DCC_PB	C01	B cell	ACGTCAAAGCAGACTG-1_2_1	GBC1_PB	C01	NK cell	GGTGCGTTCTAACGGT-1_1	GBC2_LN	C08	T cell	ACTGCTCAGCTACCTA-1_2	ICC1_M	C03	NK T cell	CGATGGCCAAGCCATT-1_1	ICC2_PB	C14	Myeloid cell
CACACAAAGTACTTGC-1_2	DCC_PB	C08	Myeloid cell	ACGTCAAAGGTTCCTA-1_2_1	GBC1_PB	C15	B cell	GGTGTTAAGCGTCAAG-1_1	GBC2_LN	C02	T cell	ACTGCTCAGTGTGAAT-1_2	ICC1_M	C04	T cell	CGATGGCCACACCGAC-1_1	ICC2_PB	C09	NK T cell
CACACAACATACTCTT-1_2	DCC_PB	C03	NK T cell	ACGTCAAAGTGACTCT-1_2_1	GBC1_PB	C04	NK T cell	GGTGTTACACGGATAG-1_1	GBC2_LN	C04	B cell	ACTGCTCCACAAGACG-1_2	ICC1_M	C04	T cell	CGATGGCCACCGAAAG-1_1	ICC2_PB	C05	T cell
CACACAAGTCCGTGAC-1_2	DCC_PB	C03	NK T cell	ACGTCAACACAGTCGC-1_2_1	GBC1_PB	C03	T cell	GGTGTTATCGTAGATC-1_1	GBC2_LN	C13	T cell	ACTGCTCCAGGTCCAC-1_2	ICC1_M	C01	Myeloid cell	CGATGTAAGACCTAGG-1_1	ICC2_PB	C05	T cell
CACACCTAGGACAGCT-1_2	DCC_PB	C05	T cell	ACGTCAAGTACGCACC-1_2_1	GBC1_PB	C05	NK cell	GGTGTTATCTAGCACA-1_1	GBC2_LN	C02	T cell	ACTGCTCGTTATCACG-1_2	ICC1_M	C01	Myeloid cell	CGATGTAAGAGTGACC-1_1	ICC2_PB	C04	T cell
CACACCTCAAGGACTG-1_2	DCC_PB	C10	B cell	ACGTCAAGTATTAGCC-1_2_1	GBC1_PB	C03	T cell	GTAACGTCAGATTGCT-1_1	GBC2_LN	C04	B cell	ACTGCTCTCCATGAAC-1_2	ICC1_M	C01	Myeloid cell	CGATGTACAGCTGTGC-1_1	ICC2_PB	C02	T cell
CACACCTCACGTTGGC-1_2	DCC_PB	C06	NK cell	ACGTCAAGTCTAAAGA-1_2_1	GBC1_PB	C01	NK cell	GTAACGTCAGCTGCAC-1_1	GBC2_LN	C14	NK cell	ACTGTCCAGGGTCGAT-1_2	ICC1_M	C12	Myeloid cell	CGATGTAGTGGGTATG-1_1	ICC2_PB	C10	B cell
CACACCTCAGCGTAAG-1_2	DCC_PB	C02	B cell	ACGTCAAGTGTTTGGT-1_2_1	GBC1_PB	C10	T cell	GTAACGTCATATACGC-1_1	GBC2_LN	C05	T cell	ACTGTCCCACGCGAAA-1_2	ICC1_M	C05	NK T cell	CGATGTATCTCTTGAT-1_1	ICC2_PB	C13	Myeloid cell
CACACCTGTAGCCTAT-1_2	DCC_PB	C02	B cell	ACGTCAAGTTAAGAAC-1_2_1	GBC1_PB	C02	T cell	GTAACGTGTGTGGCTC-1_1	GBC2_LN	C04	B cell	ACTGTCCCAGGATCGA-1_2	ICC1_M	C03	NK T cell	CGATTGAAGAATGTGT-1_1	ICC2_PB	C05	T cell
CACACCTGTCACTTCC-1_2	DCC_PB	C04	T cell	ACGTCAATCAGCGACC-1_2_1	GBC1_PB	C02	T cell	GTAACGTGTTCAGACT-1_1	GBC2_LN	C02	T cell	ACTGTCCGTATATCCG-1_2	ICC1_M	C03	NK T cell	CGATTGAAGCAACGGT-1_1	ICC2_PB	C13	Myeloid cell
CACACCTTCCGAATGT-1_2	DCC_PB	C12	NK cell	ACGTCAATCAGTGCAT-1_2_1	GBC1_PB	C15	B cell	GTAACGTTCGGCTACG-1_1	GBC2_LN	C17	Myeloid cell	ACTGTCCTCACCATAG-1_2	ICC1_M	C05	NK T cell	CGATTGAAGCCACGCT-1_1	ICC2_PB	C02	T cell
CACACCTTCGGGAGTA-1_2	DCC_PB	C07	NK T cell	ACGTCAATCGAACTGT-1_2_1	GBC1_PB	C03	T cell	GTAACTGCATGTTGAC-1_1	GBC2_LN	C02	T cell	ACTTACTAGCAGCCTC-1_2	ICC1_M	C12	Myeloid cell	CGATTGACACATTTCT-1_1	ICC2_PB	C05	T cell
CACACTCAGACCTAGG-1_2	DCC_PB	C06	NK cell	ACGTCAATCTTCGAGA-1_2_1	GBC1_PB	C07	NK T cell	GTACGTACATCTCGCT-1_1	GBC2_LN	C05	T cell	ACTTACTAGGATGGAA-1_2	ICC1_M	C06	T cell	CGATTGACACTCGACG-1_1	ICC2_PB	C08	NK T cell
CACACTCAGACTAGAT-1_2	DCC_PB	C08	Myeloid cell	ACGTCAATCTTGTTTG-1_2_1	GBC1_PB	C11	NK cell	GTACGTAGTAGCTCCG-1_1	GBC2_LN	C02	T cell	ACTTACTGTAGAGGAA-1_2	ICC1_M	C14	Myeloid cell	CGATTGACAGTTAACC-1_1	ICC2_PB	C05	T cell
CACACTCAGATGTCGG-1_2	DCC_PB	C08	Myeloid cell	ACTATCTAGATCGGGT-1_2_1	GBC1_PB	C07	NK T cell	GTACGTATCACTTATC-1_1	GBC2_LN	C05	T cell	ACTTACTGTCGAATCT-1_2	ICC1_M	C10	NK cell	CGATTGACATTGAGCT-1_1	ICC2_PB	C08	NK T cell
CACACTCAGCTACCTA-1_2	DCC_PB	C07	NK T cell	ACTATCTAGCCAGTTT-1_2_1	GBC1_PB	C02	T cell	GTACGTATCGAGGTAG-1_1	GBC2_LN	C02	T cell	ACTTACTTCCATGAGT-1_2	ICC1_M	C14	Myeloid cell	CGATTGAGTCTTCGTC-1_1	ICC2_PB	C11	NK T cell
CACACTCAGTGGTCCC-1_2	DCC_PB	C06	NK cell	ACTATCTAGCTGTTCA-1_2_1	GBC1_PB	C12	NK T cell	GTACGTATCGTTTATC-1_1	GBC2_LN	C05	T cell	ACTTACTTCTGTGCAA-1_2	ICC1_M	C03	NK T cell	CGATTGAGTTCCACGG-1_1	ICC2_PB	C04	T cell
CACACTCCAATCGGTT-1_2	DCC_PB	C01	B cell	ACTATCTAGTGCTGCC-1_2_1	GBC1_PB	C01	NK cell	GTACGTATCTGGTGTA-1_1	GBC2_LN	C02	T cell	ACTTGTTCACGAGGTA-1_2	ICC1_M	C03	NK T cell	CGATTGATCACAAACC-1_1	ICC2_PB	C03	Myeloid cell
CACACTCCACACGCTG-1_2	DCC_PB	C02	B cell	ACTATCTCAACTGCGC-1_2_1	GBC1_PB	C01	NK cell	GTACTCCAGCATGGCA-1_1	GBC2_LN	C14	NK cell	ACTTGTTGTGATAAAC-1_2	ICC1_M	C01	Myeloid cell	CGATTGATCATGTCTT-1_1	ICC2_PB	C06	NK cell
CACACTCCACCATCCT-1_2	DCC_PB	C08	Myeloid cell	ACTATCTCAGTATGCT-1_2_1	GBC1_PB	C08	Myeloid cell	GTACTCCGTAAGGGAA-1_1	GBC2_LN	C13	T cell	ACTTGTTTCAACCATG-1_2	ICC1_M	C15	Myeloid cell	CGATTGATCCGATATG-1_1	ICC2_PB	C14	Myeloid cell
CACACTCCATCCGCGA-1_2	DCC_PB	C06	NK cell	ACTATCTCATCCCACT-1_2_1	GBC1_PB	C01	NK cell	GTACTCCTCGGCGGTT-1_1	GBC2_LN	C04	B cell	ACTTGTTTCGTTTGCC-1_2	ICC1_M	C01	Myeloid cell	CGATTGATCGCCCTTA-1_1	ICC2_PB	C03	Myeloid cell
CACACTCCATGGTAGG-1_2	DCC_PB	C03	NK T cell	ACTATCTGTTATTCTC-1_2_1	GBC1_PB	C05	NK cell	GTACTTTCAAGAAAGG-1_1	GBC2_LN	C08	T cell	ACTTTCAAGACAGACC-1_2	ICC1_M	C14	Myeloid cell	CGATTGATCGCCGTGA-1_1	ICC2_PB	C01	T cell
CACACTCGTCCTAGCG-1_2	DCC_PB	C02	B cell	ACTATCTGTTGAACTC-1_2_1	GBC1_PB	C01	NK cell	GTACTTTCACCTGGTG-1_1	GBC2_LN	C08	T cell	ACTTTCAAGATCCTGT-1_2	ICC1_M	C01	Myeloid cell	CGATTGATCTGCCAGG-1_1	ICC2_PB	C01	T cell
CACACTCGTCTCGTTC-1_2	DCC_PB	C06	NK cell	ACTATCTGTTGGGACA-1_2_1	GBC1_PB	C08	Myeloid cell	GTACTTTCACGGCCAT-1_1	GBC2_LN	C02	T cell	ACTTTCAAGTTCCACA-1_2	ICC1_M	C05	NK T cell	CGCCAAGAGATATGGT-1_1	ICC2_PB	C14	Myeloid cell
CACACTCGTGAAATCA-1_2	DCC_PB	C05	T cell	ACTATCTTCCTTTCGG-1_2_1	GBC1_PB	C01	NK cell	GTACTTTTCGTACCGG-1_1	GBC2_LN	C05	T cell	ACTTTCACATATGAGA-1_2	ICC1_M	C04	T cell	CGCCAAGAGCGATCCC-1_1	ICC2_PB	C04	T cell
CACACTCGTGTGAATA-1_2	DCC_PB	C08	Myeloid cell	ACTGAACAGAGGTAGA-1_2_1	GBC1_PB	C05	NK cell	GTACTTTTCTCTTGAT-1_1	GBC2_LN	C09	B cell	ACTTTCAGTGCAGGTA-1_2	ICC1_M	C03	NK T cell	CGCCAAGCAAGGTGTG-1_1	ICC2_PB	C06	NK cell
CACACTCGTTTCGCTC-1_2	DCC_PB	C06	NK cell	ACTGAACAGCACCGTC-1_2_1	GBC1_PB	C01	NK cell	GTAGGCCAGCTCCTTC-1_1	GBC2_LN	C08	T cell	ACTTTCAGTTCCAACA-1_2	ICC1_M	C01	Myeloid cell	CGCCAAGCAATAGCGG-1_1	ICC2_PB	C03	Myeloid cell
CACACTCTCCGCATAA-1_2	DCC_PB	C04	T cell	ACTGAACAGCCCAGCT-1_2_1	GBC1_PB	C01	NK cell	GTAGGCCAGTGTTAGA-1_1	GBC2_LN	C05	T cell	ACTTTCATCCGTTGTC-1_2	ICC1_M	C11	T cell	CGCCAAGCAGAGTGTG-1_1	ICC2_PB	C05	T cell
CACACTCTCGCATGAT-1_2	DCC_PB	C04	T cell	ACTGAACAGTTGAGTA-1_2_1	GBC1_PB	C07	NK T cell	GTAGGCCCAAGGACAC-1_1	GBC2_LN	C05	T cell	ACTTTCATCCTTTCTC-1_2	ICC1_M	C01	Myeloid cell	CGCCAAGCATCTACGA-1_1	ICC2_PB	C14	Myeloid cell
CACACTCTCGTCGTTC-1_2	DCC_PB	C08	Myeloid cell	ACTGAACCAAGGACAC-1_2_1	GBC1_PB	C03	T cell	GTAGGCCCAGCTGTGC-1_1	GBC2_LN	C05	T cell	AGAATAGAGATATACG-1_2	ICC1_M	C04	T cell	CGCCAAGGTAATCGTC-1_1	ICC2_PB	C01	T cell
CACAGGCAGCCAACAG-1_2	DCC_PB	C09	Myeloid cell	ACTGAACCACGAAAGC-1_2_1	GBC1_PB	C05	NK cell	GTAGGCCGTGTAACGG-1_1	GBC2_LN	C11	Myeloid cell	AGAATAGCAAGGACTG-1_2	ICC1_M	C03	NK T cell	CGCCAAGGTCTACCTC-1_1	ICC2_PB	C05	T cell
CACAGGCAGTGGGCTA-1_2	DCC_PB	C07	NK T cell	ACTGAACCAGTCGTGC-1_2_1	GBC1_PB	C03	T cell	GTAGTCAAGACAATAC-1_1	GBC2_LN	C12	NK T cell	AGAATAGGTTCGTTGA-1_2	ICC1_M	C10	NK cell	CGCCAAGGTGTGTGCC-1_1	ICC2_PB	C01	T cell
CACAGGCCAATGGAAT-1_2	DCC_PB	C03	NK T cell	ACTGAACGTACTCTCC-1_2_1	GBC1_PB	C08	Myeloid cell	GTAGTCAAGACTCGGA-1_1	GBC2_LN	C04	B cell	AGAATAGTCTCCAGGG-1_2	ICC1_M	C05	NK T cell	CGCCAAGTCAGAAATG-1_1	ICC2_PB	C02	T cell
CACAGGCCAGCCTTTC-1_2	DCC_PB	C05	T cell	ACTGAACGTATAATGG-1_2_1	GBC1_PB	C04	NK T cell	GTAGTCAAGCTGCGAA-1_1	GBC2_LN	C04	B cell	AGACGTTAGTGTACGG-1_2	ICC1_M	C08	B cell	CGCCAAGTCCAGAGGA-1_1	ICC2_PB	C04	T cell
CACAGGCGTAGAAAGG-1_2	DCC_PB	C05	T cell	ACTGAACGTCATGCCG-1_2_1	GBC1_PB	C02	T cell	GTAGTCAAGGATCGCA-1_1	GBC2_LN	C09	B cell	AGACGTTCAGCTGGCT-1_2	ICC1_M	C03	NK T cell	CGCCAAGTCGTGACAT-1_1	ICC2_PB	C03	Myeloid cell
CACAGGCTCGAATCCA-1_2	DCC_PB	C04	T cell	ACTGAACGTCGAGATG-1_2_1	GBC1_PB	C05	NK cell	GTAGTCAAGTCGTACT-1_1	GBC2_LN	C06	T cell	AGACGTTGTAGAGCTG-1_2	ICC1_M	C04	T cell	CGCCAAGTCTACCAGA-1_1	ICC2_PB	C01	T cell
CACAGTAAGAAGAAGC-1_2	DCC_PB	C06	NK cell	ACTGAACGTGAGGGAG-1_2_1	GBC1_PB	C04	NK T cell	GTAGTCACAATCTACG-1_1	GBC2_LN	C06	T cell	AGACGTTGTATAGGGC-1_2	ICC1_M	C02	T cell	CGCGGTAAGATGCGAC-1_1	ICC2_PB	C05	T cell
CACAGTACAATCACAC-1_2	DCC_PB	C03	NK T cell	ACTGAACTCAACACGT-1_2_1	GBC1_PB	C10	T cell	GTAGTCACAGGTCTCG-1_1	GBC2_LN	C02	T cell	AGACGTTTCACTTATC-1_2	ICC1_M	C05	NK T cell	CGCGGTACAAACAACA-1_1	ICC2_PB	C05	T cell
CACAGTACATCACCCT-1_2	DCC_PB	C04	T cell	ACTGAACTCAAGATCC-1_2_1	GBC1_PB	C01	NK cell	GTAGTCACATTTGCTT-1_1	GBC2_LN	C12	NK T cell	AGACGTTTCCGGGTGT-1_2	ICC1_M	C04	T cell	CGCGGTACACACAGAG-1_1	ICC2_PB	C03	Myeloid cell
CACAGTAGTCAACATC-1_2	DCC_PB	C06	NK cell	ACTGAACTCATGTCCC-1_2_1	GBC1_PB	C02	T cell	GTAGTCAGTCTTGATG-1_1	GBC2_LN	C01	NK T cell	AGAGCGAAGCCAACAG-1_2	ICC1_M	C01	Myeloid cell	CGCGGTACACTCTGTC-1_1	ICC2_PB	C03	Myeloid cell
CACAGTAGTCCGACGT-1_2	DCC_PB	C06	NK cell	ACTGAACTCCGAAGAG-1_2_1	GBC1_PB	C10	T cell	GTAGTCAGTGACGGTA-1_1	GBC2_LN	C13	T cell	AGAGCGAAGTGAACAT-1_2	ICC1_M	C12	Myeloid cell	CGCGGTAGTAGAGCTG-1_1	ICC2_PB	C02	T cell
CACAGTATCAGGCAAG-1_2	DCC_PB	C06	NK cell	ACTGAACTCGGTTAAC-1_2_1	GBC1_PB	C02	T cell	GTAGTCAGTGAGCGAT-1_1	GBC2_LN	C04	B cell	AGAGCGACAGATGAGC-1_2	ICC1_M	C10	NK cell	CGCGGTATCAGTTAGC-1_1	ICC2_PB	C13	Myeloid cell
CACAGTATCTCTGAGA-1_2	DCC_PB	C03	NK T cell	ACTGAGTAGCTCCTTC-1_2_1	GBC1_PB	C10	T cell	GTAGTCATCACCACCT-1_1	GBC2_LN	C05	T cell	AGAGCGACAGCTCGAC-1_2	ICC1_M	C02	T cell	CGCGGTATCTGATTCT-1_1	ICC2_PB	C04	T cell
CACATAGAGAAACGAG-1_2	DCC_PB	C06	NK cell	ACTGAGTAGTACATGA-1_2_1	GBC1_PB	C04	NK T cell	GTAGTCATCCAAGCCG-1_1	GBC2_LN	C14	NK cell	AGAGCGACATATACCG-1_2	ICC1_M	C04	T cell	CGCGTTTAGGCCCGTT-1_1	ICC2_PB	C07	T cell
CACATAGAGTGGAGTC-1_2	DCC_PB	C07	NK T cell	ACTGAGTCAATCCAAC-1_2_1	GBC1_PB	C01	NK cell	GTATCTTAGCGCCTTG-1_1	GBC2_LN	C12	NK T cell	AGAGCGACATCTGGTA-1_2	ICC1_M	C14	Myeloid cell	CGCGTTTAGGGCTTGA-1_1	ICC2_PB	C11	NK T cell
CACATAGGTAAATGTG-1_2	DCC_PB	C08	Myeloid cell	ACTGAGTCAGGGTACA-1_2_1	GBC1_PB	C05	NK cell	GTATCTTCAGACAAGC-1_1	GBC2_LN	C13	T cell	AGAGCGAGTCCGAATT-1_2	ICC1_M	C01	Myeloid cell	CGCGTTTCATACTACG-1_1	ICC2_PB	C02	T cell
CACATAGGTATAGGTA-1_2	DCC_PB	C05	T cell	ACTGAGTCAGTCGTGC-1_2_1	GBC1_PB	C01	NK cell	GTATCTTTCACAAACC-1_1	GBC2_LN	C09	B cell	AGAGCGATCGCAAACT-1_2	ICC1_M	C07	Myeloid cell	CGCGTTTCATGGATGG-1_1	ICC2_PB	C05	T cell
CACATAGGTCGAAAGC-1_2	DCC_PB	C04	T cell	ACTGAGTCATTACGAC-1_2_1	GBC1_PB	C03	T cell	GTATCTTTCCAAAGTC-1_1	GBC2_LN	C10	Myeloid cell	AGAGCTTAGCGCTTAT-1_2	ICC1_M	C05	NK T cell	CGCGTTTGTACTCTCC-1_1	ICC2_PB	C01	T cell
CACATAGGTGGAAAGA-1_2	DCC_PB	C06	NK cell	ACTGAGTGTTGACGTT-1_2_1	GBC1_PB	C01	NK cell	GTATTCTAGGCGTACA-1_1	GBC2_LN	C05	T cell	AGAGCTTCATTCCTGC-1_2	ICC1_M	C06	T cell	CGCGTTTGTTTGTGTG-1_1	ICC2_PB	C12	NK T cell
CACATAGTCACCTCGT-1_2	DCC_PB	C03	NK T cell	ACTGAGTTCACAAACC-1_2_1	GBC1_PB	C01	NK cell	GTATTCTCAATAGAGT-1_1	GBC2_LN	C06	T cell	AGAGCTTGTACATCCA-1_2	ICC1_M	C01	Myeloid cell	CGCGTTTTCGTATCAG-1_1	ICC2_PB	C02	T cell
CACATAGTCGTTTGCC-1_2	DCC_PB	C04	T cell	ACTGATGAGAAACGAG-1_2_1	GBC1_PB	C03	T cell	GTATTCTCACTTCGAA-1_1	GBC2_LN	C08	T cell	AGAGCTTGTCTCTTAT-1_2	ICC1_M	C07	Myeloid cell	CGCTATCCAATGGAGC-1_1	ICC2_PB	C07	T cell
CACATAGTCTCTAAGG-1_2	DCC_PB	C03	NK T cell	ACTGATGAGGGAGTAA-1_2_1	GBC1_PB	C11	NK cell	GTATTCTGTCCTGCTT-1_1	GBC2_LN	C05	T cell	AGAGCTTGTGAGTATA-1_2	ICC1_M	C03	NK T cell	CGCTATCCAGACGCTC-1_1	ICC2_PB	C06	NK cell
CACATTTAGAGGTTGC-1_2	DCC_PB	C01	B cell	ACTGATGCATCACGAT-1_2_1	GBC1_PB	C04	NK T cell	GTATTCTGTGTTGAGG-1_1	GBC2_LN	C06	T cell	AGAGCTTTCGTTTATC-1_2	ICC1_M	C03	NK T cell	CGCTATCGTAGGCTGA-1_1	ICC2_PB	C06	NK cell
CACATTTAGCACCGCT-1_2	DCC_PB	C07	NK T cell	ACTGATGCATCGATGT-1_2_1	GBC1_PB	C01	NK cell	GTATTCTTCACCTTAT-1_1	GBC2_LN	C09	B cell	AGAGTGGAGCGAAGGG-1_2	ICC1_M	C05	NK T cell	CGCTATCGTTGCGTTA-1_1	ICC2_PB	C04	T cell
CACATTTCAAGTAATG-1_2	DCC_PB	C07	NK T cell	ACTGATGCATGCATGT-1_2_1	GBC1_PB	C02	T cell	GTATTCTTCTTTACAC-1_1	GBC2_LN	C04	B cell	AGAGTGGAGTTTGCGT-1_2	ICC1_M	C07	Myeloid cell	CGCTATCTCCAAGTAC-1_1	ICC2_PB	C03	Myeloid cell
CACATTTCAGGTTTCA-1_2	DCC_PB	C02	B cell	ACTGATGGTTATCCGA-1_2_1	GBC1_PB	C07	NK T cell	GTCAAGTAGAACTCGG-1_1	GBC2_LN	C16	NK T cell	AGAGTGGCAAGTTCTG-1_2	ICC1_M	C13	NK T cell	CGCTGGAAGACTTTCG-1_1	ICC2_PB	C11	NK T cell
CACATTTGTAAGTGGC-1_2	DCC_PB	C04	T cell	ACTGATGTCATGTAGC-1_2_1	GBC1_PB	C05	NK cell	GTCAAGTAGCGGCTTC-1_1	GBC2_LN	C12	NK T cell	AGAGTGGCACAGACAG-1_2	ICC1_M	C01	Myeloid cell	CGCTGGAAGAGGTTGC-1_1	ICC2_PB	C05	T cell
CACATTTGTACTTCTT-1_2	DCC_PB	C05	T cell	ACTGCTCAGCAAATCA-1_2_1	GBC1_PB	C01	NK cell	GTCAAGTCACGAGGTA-1_1	GBC2_LN	C02	T cell	AGAGTGGCACAGAGGT-1_2	ICC1_M	C02	T cell	CGCTGGAAGCCACGCT-1_1	ICC2_PB	C06	NK cell
CACATTTGTTAAGAAC-1_2	DCC_PB	C02	B cell	ACTGCTCAGCTACCTA-1_2_1	GBC1_PB	C08	Myeloid cell	GTCAAGTGTTACAGAA-1_1	GBC2_LN	C08	T cell	AGAGTGGTCTAACTCT-1_2	ICC1_M	C06	T cell	CGCTGGAAGGACAGAA-1_1	ICC2_PB	C03	Myeloid cell
CACATTTGTTCAACCA-1_2	DCC_PB	C01	B cell	ACTGCTCCAAGCGTAG-1_2_1	GBC1_PB	C04	NK T cell	GTCAAGTGTTGCCTCT-1_1	GBC2_LN	C08	T cell	AGATCTGCATGCCCGA-1_2	ICC1_M	C03	NK T cell	CGCTGGACAACGATCT-1_1	ICC2_PB	C05	T cell
CACATTTTCAACACCA-1_2	DCC_PB	C01	B cell	ACTGCTCCAGCATGAG-1_2_1	GBC1_PB	C05	NK cell	GTCAAGTGTTGGACCC-1_1	GBC2_LN	C06	T cell	AGATCTGGTGAGGGAG-1_2	ICC1_M	C07	Myeloid cell	CGCTGGACACCAACCG-1_1	ICC2_PB	C02	T cell
CACATTTTCAGCTGGC-1_2	DCC_PB	C03	NK T cell	ACTGCTCCATCAGTCA-1_2_1	GBC1_PB	C11	NK cell	GTCAAGTTCAGCCTAA-1_1	GBC2_LN	C12	NK T cell	AGATTGCCAGTCAGCC-1_2	ICC1_M	C06	T cell	CGCTGGATCAACGGGA-1_1	ICC2_PB	C02	T cell
CACATTTTCCATGAAC-1_2	DCC_PB	C04	T cell	ACTGCTCCATCCCACT-1_2_1	GBC1_PB	C04	NK T cell	GTCAAGTTCTGGAGCC-1_1	GBC2_LN	C06	T cell	AGATTGCGTCCGAAGA-1_2	ICC1_M	C10	NK cell	CGCTGGATCGAGCCCA-1_1	ICC2_PB	C05	T cell
CACATTTTCCTGCTTG-1_2	DCC_PB	C03	NK T cell	ACTGCTCCATGCCACG-1_2_1	GBC1_PB	C11	NK cell	GTCACAAAGATCCCAT-1_1	GBC2_LN	C10	Myeloid cell	AGATTGCTCCCAGGTG-1_2	ICC1_M	C07	Myeloid cell	CGCTTCAAGAACAATC-1_1	ICC2_PB	C06	NK cell
CACCACTAGCGATCCC-1_2	DCC_PB	C08	Myeloid cell	ACTGCTCGTAGCCTCG-1_2_1	GBC1_PB	C02	T cell	GTCACAACACGAAACG-1_1	GBC2_LN	C08	T cell	AGATTGCTCGATGAGG-1_2	ICC1_M	C02	T cell	CGCTTCAAGCTGGAAC-1_1	ICC2_PB	C02	T cell
CACCACTAGGCCATAG-1_2	DCC_PB	C05	T cell	ACTGCTCGTAGGCTGA-1_2_1	GBC1_PB	C12	NK T cell	GTCACAAGTAGCTTGT-1_1	GBC2_LN	C04	B cell	AGATTGCTCTAACTCT-1_2	ICC1_M	C01	Myeloid cell	CGCTTCAAGGCTAGGT-1_1	ICC2_PB	C05	T cell
CACCACTAGTCTCGGC-1_2	DCC_PB	C06	NK cell	ACTGCTCGTCGCATCG-1_2_1	GBC1_PB	C05	NK cell	GTCACAAGTATGAATG-1_1	GBC2_LN	C09	B cell	AGCAGCCAGCTGTTCA-1_2	ICC1_M	C01	Myeloid cell	CGCTTCAAGTAGTGCG-1_1	ICC2_PB	C01	T cell
CACCACTAGTGTTTGC-1_2	DCC_PB	C05	T cell	ACTGCTCGTCTAGCGC-1_2_1	GBC1_PB	C01	NK cell	GTCACAAGTTTGTTTC-1_1	GBC2_LN	C01	NK T cell	AGCAGCCAGGCCCTCA-1_2	ICC1_M	C04	T cell	CGCTTCACATAGTAAG-1_1	ICC2_PB	C05	T cell
CACCACTGTCTACCTC-1_2	DCC_PB	C02	B cell	ACTGCTCGTCTAGGTT-1_2_1	GBC1_PB	C01	NK cell	GTCACAATCCGGGTGT-1_1	GBC2_LN	C07	NK T cell	AGCAGCCCACAGAGGT-1_2	ICC1_M	C03	NK T cell	CGCTTCAGTAAGGGCT-1_1	ICC2_PB	C04	T cell
CACCACTTCTCGCTTG-1_2	DCC_PB	C06	NK cell	ACTGCTCTCCTTTCTC-1_2_1	GBC1_PB	C01	NK cell	GTCACAATCCTACAGA-1_1	GBC2_LN	C04	B cell	AGCAGCCCACCCAGTG-1_2	ICC1_M	C01	Myeloid cell	CGCTTCAGTCTCGTTC-1_1	ICC2_PB	C12	NK T cell
CACCAGGAGGGATACC-1_2	DCC_PB	C06	NK cell	ACTGCTCTCGAGAACG-1_2_1	GBC1_PB	C07	NK T cell	GTCACAATCCTAGTGA-1_1	GBC2_LN	C06	T cell	AGCAGCCCAGCGTAAG-1_2	ICC1_M	C10	NK cell	CGCTTCAGTGTCCTCT-1_1	ICC2_PB	C13	Myeloid cell
CACCAGGCAAAGAATC-1_2	DCC_PB	C06	NK cell	ACTGCTCTCTAGCACA-1_2_1	GBC1_PB	C07	NK T cell	GTCACGGGTATATGGA-1_1	GBC2_LN	C09	B cell	AGCAGCCCAGCTGCTG-1_2	ICC1_M	C10	NK cell	CGCTTCATCAAACCGT-1_1	ICC2_PB	C06	NK cell
CACCAGGCACCAACCG-1_2	DCC_PB	C08	Myeloid cell	ACTGCTCTCTCCAACC-1_2_1	GBC1_PB	C01	NK cell	GTCATTTAGCGTGAGT-1_1	GBC2_LN	C09	B cell	AGCAGCCTCGTGGTCG-1_2	ICC1_M	C03	NK T cell	CGCTTCATCATATCGG-1_1	ICC2_PB	C16	B cell
CACCAGGCAGCTCGCA-1_2	DCC_PB	C01	B cell	ACTGTCCAGAATGTTG-1_2_1	GBC1_PB	C01	NK cell	GTCATTTAGGTCATCT-1_1	GBC2_LN	C04	B cell	AGCATACAGAGAGCTC-1_2	ICC1_M	C10	NK cell	CGGACACAGCTGATAA-1_1	ICC2_PB	C03	Myeloid cell
CACCAGGGTCAGAAGC-1_2	DCC_PB	C04	T cell	ACTGTCCAGCTAGTTC-1_2_1	GBC1_PB	C11	NK cell	GTCATTTCAAGCTGTT-1_1	GBC2_LN	C02	T cell	AGCATACAGGCAGGTT-1_2	ICC1_M	C01	Myeloid cell	CGGACACAGGCGTACA-1_1	ICC2_PB	C07	T cell
CACCAGGGTTTAGCTG-1_2	DCC_PB	C06	NK cell	ACTGTCCCACATTCGA-1_2_1	GBC1_PB	C05	NK cell	GTCATTTCATCACGAT-1_1	GBC2_LN	C13	T cell	AGCATACAGGCTCTTA-1_2	ICC1_M	C13	NK T cell	CGGACACAGTGTACTC-1_1	ICC2_PB	C06	NK cell
CACCAGGTCACTTATC-1_2	DCC_PB	C05	T cell	ACTGTCCCACTGTTAG-1_2_1	GBC1_PB	C02	T cell	GTCATTTTCACTTATC-1_1	GBC2_LN	C04	B cell	AGCATACAGTCAATAG-1_2	ICC1_M	C12	Myeloid cell	CGGACACCAAGAAAGG-1_1	ICC2_PB	C01	T cell
CACCAGGTCCAGATCA-1_2	DCC_PB	C04	T cell	ACTGTCCCAGGAATGC-1_2_1	GBC1_PB	C12	NK T cell	GTCCTCAAGAGGTACC-1_1	GBC2_LN	C04	B cell	AGCATACCAAACTGTC-1_2	ICC1_M	C03	NK T cell	CGGACACCAGCCTGTG-1_1	ICC2_PB	C11	NK T cell
CACCAGGTCGTGGACC-1_2	DCC_PB	C04	T cell	ACTGTCCGTAAGAGAG-1_2_1	GBC1_PB	C07	NK T cell	GTCCTCAGTCTTGCGG-1_1	GBC2_LN	C08	T cell	AGCATACCAATCACAC-1_2	ICC1_M	C02	T cell	CGGACACCATGCCCGA-1_1	ICC2_PB	C05	T cell
CACCTTGAGACTGTAA-1_2	DCC_PB	C05	T cell	ACTGTCCGTCAGGACA-1_2_1	GBC1_PB	C10	T cell	GTCGGGTCACGCATCG-1_1	GBC2_LN	C09	B cell	AGCATACCATGTAGTC-1_2	ICC1_M	C07	Myeloid cell	CGGACACGTCAGAGGT-1_1	ICC2_PB	C11	NK T cell
CACCTTGAGAGGTAGA-1_2	DCC_PB	C01	B cell	ACTGTCCGTCGAAAGC-1_2_1	GBC1_PB	C05	NK cell	GTCGGGTTCTCGTATT-1_1	GBC2_LN	C02	T cell	AGCATACGTTGTGGAG-1_2	ICC1_M	C03	NK T cell	CGGACACGTTCCCTTG-1_1	ICC2_PB	C01	T cell
CACCTTGAGCAGCGTA-1_2	DCC_PB	C08	Myeloid cell	ACTGTCCGTCGACTGC-1_2_1	GBC1_PB	C01	NK cell	GTCGTAACACCGATAT-1_1	GBC2_LN	C18	T cell	AGCATACTCAGATAAG-1_2	ICC1_M	C14	Myeloid cell	CGGACACGTTGTTTGG-1_1	ICC2_PB	C01	T cell
CACCTTGAGCGTTTAC-1_2	DCC_PB	C05	T cell	ACTGTCCGTCTCCATC-1_2_1	GBC1_PB	C03	T cell	GTCGTAACATATGAGA-1_1	GBC2_LN	C17	Myeloid cell	AGCATACTCGCCTGTT-1_2	ICC1_M	C08	B cell	CGGACACGTTTGACAC-1_1	ICC2_PB	C09	NK T cell
CACCTTGAGTAACCCT-1_2	DCC_PB	C01	B cell	ACTGTCCTCAGCTCTC-1_2_1	GBC1_PB	C01	NK cell	GTCGTAAGTACACCGC-1_1	GBC2_LN	C13	T cell	AGCCTAAAGATGCCTT-1_2	ICC1_M	C07	Myeloid cell	CGGACACTCTCTGTCG-1_1	ICC2_PB	C03	Myeloid cell
CACCTTGAGTGGGTTG-1_2	DCC_PB	C04	T cell	ACTGTCCTCCTCAATT-1_2_1	GBC1_PB	C01	NK cell	GTCGTAAGTCACCTAA-1_1	GBC2_LN	C12	NK T cell	AGCCTAATCGCGGATC-1_2	ICC1_M	C01	Myeloid cell	CGGACGTAGCGTTGCC-1_1	ICC2_PB	C01	T cell
CACCTTGTCCAGATCA-1_2	DCC_PB	C05	T cell	ACTGTCCTCTTAGAGC-1_2_1	GBC1_PB	C11	NK cell	GTCGTAAGTCCAGTGC-1_1	GBC2_LN	C14	NK cell	AGCCTAATCTTGACGA-1_2	ICC1_M	C01	Myeloid cell	CGGACGTAGCTTCGCG-1_1	ICC2_PB	C11	NK T cell
CACCTTGTCGGATGGA-1_2	DCC_PB	C05	T cell	ACTTACTAGAAGAAGC-1_2_1	GBC1_PB	C07	NK T cell	GTCGTAATCCAGTATG-1_1	GBC2_LN	C15	B cell	AGCGGTCAGAGGGATA-1_2	ICC1_M	C03	NK T cell	CGGACGTAGGATGCGT-1_1	ICC2_PB	C07	T cell
CACTCCAAGGGCATGT-1_2	DCC_PB	C02	B cell	ACTTACTAGACAGAGA-1_2_1	GBC1_PB	C01	NK cell	GTCTCGTCATGAAGTA-1_1	GBC2_LN	C04	B cell	AGCGGTCCATGCCTAA-1_2	ICC1_M	C05	NK T cell	CGGACGTCACTTCGAA-1_1	ICC2_PB	C05	T cell
CACTCCAAGTGTACCT-1_2	DCC_PB	C02	B cell	ACTTACTAGAGGACGG-1_2_1	GBC1_PB	C11	NK cell	GTCTCGTTCGTGGACC-1_1	GBC2_LN	C02	T cell	AGCGGTCGTTATCCGA-1_2	ICC1_M	C08	B cell	CGGACGTGTAAATACG-1_1	ICC2_PB	C06	NK cell
CACTCCAAGTTATCGC-1_2	DCC_PB	C03	NK T cell	ACTTACTAGAGTCGGT-1_2_1	GBC1_PB	C05	NK cell	GTCTCGTTCTGTCAAG-1_1	GBC2_LN	C02	T cell	AGCGGTCTCACTTATC-1_2	ICC1_M	C10	NK cell	CGGACGTGTTAAGATG-1_1	ICC2_PB	C01	T cell
CACTCCACAGGCAGTA-1_2	DCC_PB	C06	NK cell	ACTTACTAGATCGATA-1_2_1	GBC1_PB	C11	NK cell	GTCTTCGAGCGTAATA-1_1	GBC2_LN	C01	NK T cell	AGCGGTCTCATAAAGG-1_2	ICC1_M	C05	NK T cell	CGGACGTTCACCACCT-1_1	ICC2_PB	C01	T cell
CACTCCATCAGTGTTG-1_2	DCC_PB	C03	NK T cell	ACTTACTAGGGAGTAA-1_2_1	GBC1_PB	C05	NK cell	GTCTTCGAGGATCGCA-1_1	GBC2_LN	C08	T cell	AGCGGTCTCGGATGGA-1_2	ICC1_M	C07	Myeloid cell	CGGACGTTCCAAGCCG-1_1	ICC2_PB	C01	T cell
CACTCCATCCTCAATT-1_2	DCC_PB	C08	Myeloid cell	ACTTACTCAAGTCATC-1_2_1	GBC1_PB	C02	T cell	GTCTTCGCAAGCGATG-1_1	GBC2_LN	C05	T cell	AGCGGTCTCTACTATC-1_2	ICC1_M	C03	NK T cell	CGGACGTTCTGTCTCG-1_1	ICC2_PB	C01	T cell
CACTCCATCTGAAAGA-1_2	DCC_PB	C02	B cell	ACTTACTCATGCTAGT-1_2_1	GBC1_PB	C01	NK cell	GTCTTCGCATTACCTT-1_1	GBC2_LN	C04	B cell	AGCGTATAGGAGCGAG-1_2	ICC1_M	C12	Myeloid cell	CGGACTGAGCAATATG-1_1	ICC2_PB	C03	Myeloid cell
CAGAATCAGATATGCA-1_2	DCC_PB	C03	NK T cell	ACTTACTGTCATACTG-1_2_1	GBC1_PB	C09	B cell	GTCTTCGGTCCCGACA-1_1	GBC2_LN	C01	NK T cell	AGCGTCGAGGGTATCG-1_2	ICC1_M	C07	Myeloid cell	CGGACTGCAAAGCGGT-1_1	ICC2_PB	C07	T cell
CAGAATCAGCACACAG-1_2	DCC_PB	C03	NK T cell	ACTTACTGTCCTCCAT-1_2_1	GBC1_PB	C02	T cell	GTCTTCGGTTCCACGG-1_1	GBC2_LN	C08	T cell	AGCGTCGCAGTCTTCC-1_2	ICC1_M	C05	NK T cell	CGGACTGCAAGCCTAT-1_1	ICC2_PB	C01	T cell
CAGAATCCAGTGGGAT-1_2	DCC_PB	C08	Myeloid cell	ACTTACTGTGGGTATG-1_2_1	GBC1_PB	C07	NK T cell	GTCTTCGTCCTCAATT-1_1	GBC2_LN	C04	B cell	AGCTCCTCAGCGTAAG-1_2	ICC1_M	C01	Myeloid cell	CGGACTGGTGGGTATG-1_1	ICC2_PB	C01	T cell
CAGAATCCATAGGATA-1_2	DCC_PB	C08	Myeloid cell	ACTTACTGTTGTTTGG-1_2_1	GBC1_PB	C11	NK cell	GTGAAGGAGATGTAAC-1_1	GBC2_LN	C04	B cell	AGCTCCTGTAGCGCAA-1_2	ICC1_M	C01	Myeloid cell	CGGACTGGTTCCATGA-1_1	ICC2_PB	C04	T cell
CAGAATCGTACAGACG-1_2	DCC_PB	C03	NK T cell	ACTTACTGTTTCGCTC-1_2_1	GBC1_PB	C05	NK cell	GTGAAGGGTAAGTGGC-1_1	GBC2_LN	C04	B cell	AGCTCCTTCACTGGGC-1_2	ICC1_M	C10	NK cell	CGGACTGTCCCTCAGT-1_1	ICC2_PB	C11	NK T cell
CAGAATCTCGGAATCT-1_2	DCC_PB	C02	B cell	ACTTACTTCATCGATG-1_2_1	GBC1_PB	C01	NK cell	GTGAAGGTCAACCATG-1_1	GBC2_LN	C17	Myeloid cell	AGCTCCTTCGCTTAGA-1_2	ICC1_M	C03	NK T cell	CGGACTGTCTAACCGA-1_1	ICC2_PB	C04	T cell
CAGAGAGAGAGGGCTT-1_2	DCC_PB	C05	T cell	ACTTACTTCTAACTCT-1_2_1	GBC1_PB	C01	NK cell	GTGAAGGTCACAAACC-1_1	GBC2_LN	C12	NK T cell	AGCTCCTTCTGTGCAA-1_2	ICC1_M	C05	NK T cell	CGGACTGTCTCCAGGG-1_1	ICC2_PB	C03	Myeloid cell
CAGAGAGAGCTACCTA-1_2	DCC_PB	C03	NK T cell	ACTTACTTCTCGCTTG-1_2_1	GBC1_PB	C03	T cell	GTGCAGCAGTCTCAAC-1_1	GBC2_LN	C09	B cell	AGCTCTCAGAGAACAG-1_2	ICC1_M	C10	NK cell	CGGACTGTCTTGACGA-1_1	ICC2_PB	C15	Myeloid cell
CAGAGAGAGTTAGCGG-1_2	DCC_PB	C09	Myeloid cell	ACTTGTTAGCTAACTC-1_2_1	GBC1_PB	C09	B cell	GTGCAGCGTAGCTTGT-1_1	GBC2_LN	C08	T cell	AGCTCTCAGGAGTACC-1_2	ICC1_M	C04	T cell	CGGAGCTAGCGCCTTG-1_1	ICC2_PB	C04	T cell
CAGAGAGCACGAAAGC-1_2	DCC_PB	C03	NK T cell	ACTTGTTCAAGCCCAC-1_2_1	GBC1_PB	C01	NK cell	GTGCAGCGTCTGCCAG-1_1	GBC2_LN	C02	T cell	AGCTCTCCAAATACAG-1_2	ICC1_M	C03	NK T cell	CGGAGCTCAGTCGATT-1_1	ICC2_PB	C01	T cell
CAGAGAGCATTAGCCA-1_2	DCC_PB	C02	B cell	ACTTGTTCACAAGACG-1_2_1	GBC1_PB	C01	NK cell	GTGCAGCGTTCCGGCA-1_1	GBC2_LN	C08	T cell	AGCTCTCGTCTACCTC-1_2	ICC1_M	C03	NK T cell	CGGAGCTGTTATGTGC-1_1	ICC2_PB	C04	T cell
CAGAGAGTCCTCCTAG-1_2	DCC_PB	C01	B cell	ACTTGTTCACAAGCCC-1_2_1	GBC1_PB	C01	NK cell	GTGCATAAGTCGTTTG-1_1	GBC2_LN	C04	B cell	AGCTCTCGTGTTCGAT-1_2	ICC1_M	C07	Myeloid cell	CGGAGTCAGACCGGAT-1_1	ICC2_PB	C02	T cell
CAGAGAGTCGGCCGAT-1_2	DCC_PB	C01	B cell	ACTTGTTCAGAGCCAA-1_2_1	GBC1_PB	C11	NK cell	GTGCATACATGACGGA-1_1	GBC2_LN	C06	T cell	AGCTTGACACGTGAGA-1_2	ICC1_M	C05	NK T cell	CGGAGTCAGACCTAGG-1_1	ICC2_PB	C03	Myeloid cell
CAGATCAAGAGGTACC-1_2	DCC_PB	C03	NK T cell	ACTTGTTGTCGTGGCT-1_2_1	GBC1_PB	C01	NK cell	GTGCATATCTCCCTGA-1_1	GBC2_LN	C01	NK T cell	AGCTTGATCTTTACAC-1_2	ICC1_M	C02	T cell	CGGAGTCAGATGAGAG-1_1	ICC2_PB	C03	Myeloid cell
CAGATCAAGGGTCGAT-1_2	DCC_PB	C03	NK T cell	ACTTGTTGTGGGTATG-1_2_1	GBC1_PB	C11	NK cell	GTGCGGTAGTGTTAGA-1_1	GBC2_LN	C10	Myeloid cell	AGGCCGTGTCGATTGT-1_2	ICC1_M	C03	NK T cell	CGGAGTCAGGATGGTC-1_1	ICC2_PB	C03	Myeloid cell
CAGATCACACAGATTC-1_2	DCC_PB	C04	T cell	ACTTGTTTCCCTCAGT-1_2_1	GBC1_PB	C01	NK cell	GTGCGGTCACAACGTT-1_1	GBC2_LN	C02	T cell	AGGCCGTTCGTGACAT-1_2	ICC1_M	C11	T cell	CGGAGTCAGTGTGAAT-1_1	ICC2_PB	C13	Myeloid cell
CAGATCACACCAGGCT-1_2	DCC_PB	C07	NK T cell	ACTTTCAAGACACGAC-1_2_1	GBC1_PB	C04	NK T cell	GTGCGGTGTCCAAGTT-1_1	GBC2_LN	C06	T cell	AGGGAGTCACAGCGTC-1_2	ICC1_M	C07	Myeloid cell	CGGAGTCAGTTAGGTA-1_1	ICC2_PB	C03	Myeloid cell
CAGATCACAGACTCGC-1_2	DCC_PB	C12	NK cell	ACTTTCAAGTGTCCAT-1_2_1	GBC1_PB	C04	NK T cell	GTGCGGTTCACCATAG-1_1	GBC2_LN	C04	B cell	AGGGAGTGTACCCAAT-1_2	ICC1_M	C04	T cell	CGGAGTCCAAACGCGA-1_1	ICC2_PB	C05	T cell
CAGATCACAGGATCGA-1_2	DCC_PB	C07	NK T cell	ACTTTCACAAGCCCAC-1_2_1	GBC1_PB	C05	NK cell	GTGCGGTTCAGTACGT-1_1	GBC2_LN	C05	T cell	AGGGAGTGTACGAAAT-1_2	ICC1_M	C05	NK T cell	CGGAGTCCAGAGCCAA-1_1	ICC2_PB	C05	T cell
CAGATCACAGTAACGG-1_2	DCC_PB	C08	Myeloid cell	ACTTTCACAGCCTATA-1_2_1	GBC1_PB	C02	T cell	GTGCGGTTCTAACCGA-1_1	GBC2_LN	C15	B cell	AGGGAGTGTCTTCAAG-1_2	ICC1_M	C05	NK T cell	CGGAGTCCAGCGATCC-1_1	ICC2_PB	C14	Myeloid cell
CAGATCACATATACGC-1_2	DCC_PB	C06	NK cell	ACTTTCAGTCTGATCA-1_2_1	GBC1_PB	C05	NK cell	GTGCTTCAGAAACGAG-1_1	GBC2_LN	C13	T cell	AGGGAGTTCTCACATT-1_2	ICC1_M	C08	B cell	CGGAGTCCATATACGC-1_1	ICC2_PB	C05	T cell
CAGATCACATCCGTGG-1_2	DCC_PB	C07	NK T cell	ACTTTCATCCGCGGTA-1_2_1	GBC1_PB	C10	T cell	GTGCTTCAGAGCTTCT-1_1	GBC2_LN	C02	T cell	AGGGATGAGAGATGAG-1_2	ICC1_M	C06	T cell	CGGAGTCGTAAGGGAA-1_1	ICC2_PB	C01	T cell
CAGATCACATCGATTG-1_2	DCC_PB	C07	NK T cell	ACTTTCATCCTAGAAC-1_2_1	GBC1_PB	C04	NK T cell	GTGCTTCAGCTCCTCT-1_1	GBC2_LN	C09	B cell	AGGGATGAGGGCTTGA-1_2	ICC1_M	C04	T cell	CGGAGTCGTGGCGAAT-1_1	ICC2_PB	C06	NK cell
CAGATCAGTATCTGCA-1_2	DCC_PB	C10	B cell	ACTTTCATCGCTTGTC-1_2_1	GBC1_PB	C11	NK cell	GTGCTTCAGGTGTGGT-1_1	GBC2_LN	C12	NK T cell	AGGGATGCACTATCTT-1_2	ICC1_M	C03	NK T cell	CGGAGTCTCCGCAAGC-1_1	ICC2_PB	C11	NK T cell
CAGATCAGTCAGAATA-1_2	DCC_PB	C05	T cell	ACTTTCATCGGAGGTA-1_2_1	GBC1_PB	C01	NK cell	GTGCTTCGTATGGTTC-1_1	GBC2_LN	C08	T cell	AGGGATGTCAGCTCTC-1_2	ICC1_M	C03	NK T cell	CGGCTAGAGGCGTACA-1_1	ICC2_PB	C04	T cell
CAGATCAGTGTAACGG-1_2	DCC_PB	C01	B cell	ACTTTCATCTCGCATC-1_2_1	GBC1_PB	C01	NK cell	GTGGGTCAGATCTGCT-1_1	GBC2_LN	C08	T cell	AGGGATGTCATAACCG-1_2	ICC1_M	C01	Myeloid cell	CGGCTAGGTACATCCA-1_1	ICC2_PB	C11	NK T cell
CAGATCATCGCCAAAT-1_2	DCC_PB	C06	NK cell	AGAATAGAGCCGATTT-1_2_1	GBC1_PB	C02	T cell	GTGGGTCGTACAGTTC-1_1	GBC2_LN	C10	Myeloid cell	AGGGATGTCGAACGGA-1_2	ICC1_M	C03	NK T cell	CGGCTAGGTCAGTGGA-1_1	ICC2_PB	C06	NK cell
CAGCAGCAGCGTTTAC-1_2	DCC_PB	C01	B cell	AGAATAGAGCGATCCC-1_2_1	GBC1_PB	C02	T cell	GTGGGTCTCTGTCAAG-1_1	GBC2_LN	C05	T cell	AGGGATGTCGTCACGG-1_2	ICC1_M	C07	Myeloid cell	CGGCTAGGTGATAAGT-1_1	ICC2_PB	C05	T cell
CAGCAGCAGTATCTCG-1_2	DCC_PB	C06	NK cell	AGAATAGAGCGTTCCG-1_2_1	GBC1_PB	C05	NK cell	GTGTGCGAGCGCTTAT-1_1	GBC2_LN	C12	NK T cell	AGGGTGAAGCTTTGGT-1_2	ICC1_M	C01	Myeloid cell	CGGCTAGTCCTTTCGG-1_1	ICC2_PB	C11	NK T cell
CAGCAGCAGTGGACGT-1_2	DCC_PB	C01	B cell	AGAATAGAGGCAAAGA-1_2_1	GBC1_PB	C02	T cell	GTGTGCGAGCTAGGCA-1_1	GBC2_LN	C06	T cell	AGGGTGACAAGTCTAC-1_2	ICC1_M	C01	Myeloid cell	CGGGTCAAGACTAGGC-1_1	ICC2_PB	C01	T cell
CAGCAGCCAATAGAGT-1_2	DCC_PB	C03	NK T cell	AGAATAGCAAAGCAAT-1_2_1	GBC1_PB	C07	NK T cell	GTGTGCGAGTCCCACG-1_1	GBC2_LN	C06	T cell	AGGGTGACACATCCAA-1_2	ICC1_M	C01	Myeloid cell	CGGGTCAAGATTACCC-1_1	ICC2_PB	C02	T cell
CAGCAGCCAATGGAGC-1_2	DCC_PB	C08	Myeloid cell	AGAATAGCAAGCCGTC-1_2_1	GBC1_PB	C08	Myeloid cell	GTGTGCGCATGGGAAC-1_1	GBC2_LN	C06	T cell	AGGGTGACATGGGAAC-1_2	ICC1_M	C01	Myeloid cell	CGGGTCAGTAGGCTGA-1_1	ICC2_PB	C05	T cell
CAGCAGCCACAGTCGC-1_2	DCC_PB	C06	NK cell	AGAATAGCAAGCCTAT-1_2_1	GBC1_PB	C02	T cell	GTGTGCGGTATAGGGC-1_1	GBC2_LN	C02	T cell	AGGGTGAGTGCAGTAG-1_2	ICC1_M	C03	NK T cell	CGGGTCAGTCACTGGC-1_1	ICC2_PB	C05	T cell
CAGCAGCGTAGCTCCG-1_2	DCC_PB	C07	NK T cell	AGAATAGCAGGAATCG-1_2_1	GBC1_PB	C05	NK cell	GTGTGCGGTCTGCGGT-1_1	GBC2_LN	C08	T cell	AGGGTGAGTTGTGGAG-1_2	ICC1_M	C14	Myeloid cell	CGGGTCAGTTGCTCCT-1_1	ICC2_PB	C02	T cell
CAGCAGCTCATGTAGC-1_2	DCC_PB	C08	Myeloid cell	AGAATAGCATGTTGAC-1_2_1	GBC1_PB	C03	T cell	GTGTGCGGTTACCGAT-1_1	GBC2_LN	C04	B cell	AGGGTGATCCGCGTTT-1_2	ICC1_M	C01	Myeloid cell	CGGGTCATCAGCTCTC-1_1	ICC2_PB	C08	NK T cell
CAGCAGCTCTCGTATT-1_2	DCC_PB	C02	B cell	AGAATAGGTGTGAATA-1_2_1	GBC1_PB	C05	NK cell	GTGTGCGGTTGGTTTG-1_1	GBC2_LN	C03	NK cell	AGGGTGATCTTCATGT-1_2	ICC1_M	C03	NK T cell	CGGGTCATCGCGTAGC-1_1	ICC2_PB	C05	T cell
CAGCAGCTCTTACCTA-1_2	DCC_PB	C04	T cell	AGAATAGGTTACGACT-1_2_1	GBC1_PB	C01	NK cell	GTGTGCGGTTTGACTG-1_1	GBC2_LN	C13	T cell	AGGTCATAGGTGCTAG-1_2	ICC1_M	C12	Myeloid cell	CGGGTCATCTTGCATT-1_1	ICC2_PB	C08	NK T cell
CAGCATAAGTACGCGA-1_2	DCC_PB	C06	NK cell	AGAATAGTCATGTCCC-1_2_1	GBC1_PB	C07	NK T cell	GTGTTAGAGCGGATCA-1_1	GBC2_LN	C02	T cell	AGGTCATAGTTCCACA-1_2	ICC1_M	C04	T cell	CGGTTAAAGCAACGGT-1_1	ICC2_PB	C02	T cell
CAGCATACAAAGGCGT-1_2	DCC_PB	C04	T cell	AGAATAGTCCCACTTG-1_2_1	GBC1_PB	C12	NK T cell	GTGTTAGGTAAGAGGA-1_1	GBC2_LN	C13	T cell	AGGTCATCAAAGCGGT-1_2	ICC1_M	C06	T cell	CGGTTAACAAACGCGA-1_1	ICC2_PB	C02	T cell
CAGCATAGTACAGCAG-1_2	DCC_PB	C05	T cell	AGACGTTAGGGCTCTC-1_2_1	GBC1_PB	C08	Myeloid cell	GTGTTAGGTACACCGC-1_1	GBC2_LN	C13	T cell	AGGTCATCATGTCTCC-1_2	ICC1_M	C01	Myeloid cell	CGGTTAACAGTATGCT-1_1	ICC2_PB	C01	T cell
CAGCATAGTACCGGCT-1_2	DCC_PB	C06	NK cell	AGACGTTAGTACGATA-1_2_1	GBC1_PB	C03	T cell	GTGTTAGTCAACGCTA-1_1	GBC2_LN	C04	B cell	AGGTCATTCCTCAATT-1_2	ICC1_M	C04	T cell	CGGTTAAGTAAGGATT-1_1	ICC2_PB	C03	Myeloid cell
CAGCATAGTGAGGGAG-1_2	DCC_PB	C03	NK T cell	AGACGTTAGTATGACA-1_2_1	GBC1_PB	C02	T cell	GTGTTAGTCATCTGTT-1_1	GBC2_LN	C05	T cell	AGGTCATTCGCATGAT-1_2	ICC1_M	C01	Myeloid cell	CGGTTAAGTCCGTCAG-1_1	ICC2_PB	C07	T cell
CAGCATATCGAATGCT-1_2	DCC_PB	C05	T cell	AGACGTTCAAACGTGG-1_2_1	GBC1_PB	C01	NK cell	GTGTTAGTCTTGAGGT-1_1	GBC2_LN	C12	NK T cell	AGGTCCGCATACTACG-1_2	ICC1_M	C04	T cell	CGGTTAAGTCGAATCT-1_1	ICC2_PB	C07	T cell
CAGCCGAAGAGCTGCA-1_2	DCC_PB	C08	Myeloid cell	AGACGTTCACAGATTC-1_2_1	GBC1_PB	C01	NK cell	GTTAAGCAGAGGACGG-1_1	GBC2_LN	C10	Myeloid cell	AGGTCCGGTGCTGTAT-1_2	ICC1_M	C10	NK cell	CGGTTAAGTCTTCAAG-1_1	ICC2_PB	C01	T cell
CAGCCGAAGGGAGTAA-1_2	DCC_PB	C04	T cell	AGACGTTCAGCGTTCG-1_2_1	GBC1_PB	C07	NK T cell	GTTAAGCGTGAGGCTA-1_1	GBC2_LN	C09	B cell	AGGTCCGGTGTGAATA-1_2	ICC1_M	C02	T cell	CGTAGCGAGGGATCTG-1_1	ICC2_PB	C03	Myeloid cell
CAGCCGAAGGTGATTA-1_2	DCC_PB	C09	Myeloid cell	AGACGTTCATTCACTT-1_2_1	GBC1_PB	C01	NK cell	GTTAAGCTCAAGGCTT-1_1	GBC2_LN	C02	T cell	AGGTCCGTCCCTTGCA-1_2	ICC1_M	C12	Myeloid cell	CGTAGCGAGTAAGTAC-1_1	ICC2_PB	C05	T cell
CAGCCGAAGTAGCCGA-1_2	DCC_PB	C06	NK cell	AGACGTTGTAAATACG-1_2_1	GBC1_PB	C15	B cell	GTTACAGAGATATACG-1_1	GBC2_LN	C09	B cell	AGTAGTCAGAGCTGCA-1_2	ICC1_M	C03	NK T cell	CGTAGCGCAGCGTCCA-1_1	ICC2_PB	C01	T cell
CAGCCGACACAAGTAA-1_2	DCC_PB	C02	B cell	AGACGTTGTAGGCTGA-1_2_1	GBC1_PB	C01	NK cell	GTTACAGAGGATTCGG-1_1	GBC2_LN	C12	NK T cell	AGTAGTCAGCGCCTCA-1_2	ICC1_M	C04	T cell	CGTAGCGGTTGGACCC-1_1	ICC2_PB	C02	T cell
CAGCCGACAGTACACT-1_2	DCC_PB	C04	T cell	AGACGTTGTCTTCGTC-1_2_1	GBC1_PB	C04	NK T cell	GTTACAGGTCTGGTCG-1_1	GBC2_LN	C04	B cell	AGTAGTCAGGTACTCT-1_2	ICC1_M	C08	B cell	CGTAGCGGTTGGTGGA-1_1	ICC2_PB	C02	T cell
CAGCCGACATCACGTA-1_2	DCC_PB	C01	B cell	AGACGTTGTGGTAACG-1_2_1	GBC1_PB	C02	T cell	GTTACAGGTGGCTCCA-1_1	GBC2_LN	C06	T cell	AGTAGTCAGTGAACGC-1_2	ICC1_M	C10	NK cell	CGTAGCGGTTTGTGTG-1_1	ICC2_PB	C08	NK T cell
CAGCCGAGTAAATGTG-1_2	DCC_PB	C09	Myeloid cell	AGACGTTTCACGCGGT-1_2_1	GBC1_PB	C05	NK cell	GTTACAGTCGCAAACT-1_1	GBC2_LN	C10	Myeloid cell	AGTAGTCGTAAAGTCA-1_2	ICC1_M	C01	Myeloid cell	CGTAGCGTCTTACCTA-1_1	ICC2_PB	C05	T cell
CAGCCGAGTGAGTATA-1_2	DCC_PB	C08	Myeloid cell	AGACGTTTCATTTGGG-1_2_1	GBC1_PB	C10	T cell	GTTCATTAGGGCTTGA-1_1	GBC2_LN	C14	NK cell	AGTCTTTAGCTGCCCA-1_2	ICC1_M	C01	Myeloid cell	CGTAGGCAGCTCCCAG-1_1	ICC2_PB	C03	Myeloid cell
CAGCCGATCAAGAAGT-1_2	DCC_PB	C06	NK cell	AGACGTTTCGACAGCC-1_2_1	GBC1_PB	C02	T cell	GTTCATTAGTCCAGGA-1_1	GBC2_LN	C13	T cell	AGTCTTTCATTGGGCC-1_2	ICC1_M	C05	NK T cell	CGTAGGCAGTCGAGTG-1_1	ICC2_PB	C13	Myeloid cell
CAGCCGATCCCTTGCA-1_2	DCC_PB	C04	T cell	AGACGTTTCGCCTGTT-1_2_1	GBC1_PB	C12	NK T cell	GTTCATTAGTCGTTTG-1_1	GBC2_LN	C04	B cell	AGTCTTTGTCAGAAGC-1_2	ICC1_M	C03	NK T cell	CGTAGGCAGTGGTCCC-1_1	ICC2_PB	C05	T cell
CAGCCGATCGAGAACG-1_2	DCC_PB	C04	T cell	AGACGTTTCGTGACAT-1_2_1	GBC1_PB	C01	NK cell	GTTCATTCACTTAACG-1_1	GBC2_LN	C05	T cell	AGTGAGGAGTGAATTG-1_2	ICC1_M	C07	Myeloid cell	CGTAGGCCACCAACCG-1_1	ICC2_PB	C05	T cell
CAGCCGATCGGAAACG-1_2	DCC_PB	C04	T cell	AGACGTTTCTCCTATA-1_2_1	GBC1_PB	C01	NK cell	GTTCATTCAGCTGTAT-1_1	GBC2_LN	C13	T cell	AGTGAGGCAATGGAGC-1_2	ICC1_M	C03	NK T cell	CGTAGGCCAGCTATTG-1_1	ICC2_PB	C03	Myeloid cell
CAGCGACAGAGAGCTC-1_2	DCC_PB	C07	NK T cell	AGAGCGAAGACCTTTG-1_2_1	GBC1_PB	C01	NK cell	GTTCATTCATATGAGA-1_1	GBC2_LN	C10	Myeloid cell	AGTGAGGGTAGCTTGT-1_2	ICC1_M	C03	NK T cell	CGTAGGCCAGTGAGTG-1_1	ICC2_PB	C04	T cell
CAGCGACAGAGTAAGG-1_2	DCC_PB	C08	Myeloid cell	AGAGCGAAGAGAACAG-1_2_1	GBC1_PB	C01	NK cell	GTTCATTGTCATACTG-1_1	GBC2_LN	C04	B cell	AGTGAGGTCATAGCAC-1_2	ICC1_M	C03	NK T cell	CGTAGGCGTATTAGCC-1_1	ICC2_PB	C02	T cell
CAGCGACCAAGGTTCT-1_2	DCC_PB	C12	NK cell	AGAGCGAAGATGCCAG-1_2_1	GBC1_PB	C01	NK cell	GTTCATTGTTCCGGCA-1_1	GBC2_LN	C07	NK T cell	AGTGAGGTCCTTGACC-1_2	ICC1_M	C04	T cell	CGTAGGCGTCGCATAT-1_1	ICC2_PB	C06	NK cell
CAGCGACCAATCACAC-1_2	DCC_PB	C08	Myeloid cell	AGAGCGAAGCCCAATT-1_2_1	GBC1_PB	C01	NK cell	GTTCATTTCGCGTAGC-1_1	GBC2_LN	C09	B cell	AGTGAGGTCTAGAGTC-1_2	ICC1_M	C01	Myeloid cell	CGTAGGCGTGTTAAGA-1_1	ICC2_PB	C06	NK cell
CAGCGACGTTGATTCG-1_2	DCC_PB	C01	B cell	AGAGCGACACAACGCC-1_2_1	GBC1_PB	C01	NK cell	GTTCGGGCAAGCCGTC-1_1	GBC2_LN	C08	T cell	AGTGAGGTCTTGACGA-1_2	ICC1_M	C01	Myeloid cell	CGTAGGCGTTATGTGC-1_1	ICC2_PB	C07	T cell
CAGCGACTCATTATCC-1_2	DCC_PB	C04	T cell	AGAGCGACACCAGGCT-1_2_1	GBC1_PB	C02	T cell	GTTCTCGAGGCAAAGA-1_1	GBC2_LN	C04	B cell	AGTGGGAAGAATGTTG-1_2	ICC1_M	C03	NK T cell	CGTAGGCGTTTAGGAA-1_1	ICC2_PB	C05	T cell
CAGCGACTCGACCAGC-1_2	DCC_PB	C01	B cell	AGAGCGACATGACGGA-1_2_1	GBC1_PB	C04	NK T cell	GTTCTCGGTAAGGATT-1_1	GBC2_LN	C06	T cell	AGTGGGAGTAGCGTCC-1_2	ICC1_M	C03	NK T cell	CGTAGGCTCAGCATGT-1_1	ICC2_PB	C07	T cell
CAGCGACTCGCCCTTA-1_2	DCC_PB	C03	NK T cell	AGAGCGAGTCGAAAGC-1_2_1	GBC1_PB	C07	NK T cell	GTTCTCGTCAGTCCCT-1_1	GBC2_LN	C09	B cell	AGTGGGATCGTTACAG-1_2	ICC1_M	C03	NK T cell	CGTCACTAGATAGCAT-1_1	ICC2_PB	C06	NK cell
CAGCGACTCTCTGTCG-1_2	DCC_PB	C06	NK cell	AGAGCGAGTGAGTGAC-1_2_1	GBC1_PB	C04	NK T cell	GTTCTCGTCCTAAGTG-1_1	GBC2_LN	C09	B cell	AGTGTCAAGCCCGAAA-1_2	ICC1_M	C03	NK T cell	CGTCACTAGATATGGT-1_1	ICC2_PB	C09	NK T cell
CAGCTAAAGAGGGATA-1_2	DCC_PB	C07	NK T cell	AGAGCGAGTGTAATGA-1_2_1	GBC1_PB	C11	NK cell	GTTCTCGTCGAGGTAG-1_1	GBC2_LN	C09	B cell	AGTGTCACAGCCAGAA-1_2	ICC1_M	C01	Myeloid cell	CGTCACTAGATCCTGT-1_1	ICC2_PB	C05	T cell
CAGCTAACAAAGTCAA-1_2	DCC_PB	C06	NK cell	AGAGCGATCCGAGCCA-1_2_1	GBC1_PB	C11	NK cell	GTTCTCGTCGGCATCG-1_1	GBC2_LN	C10	Myeloid cell	AGTGTCACATGCGCAC-1_2	ICC1_M	C12	Myeloid cell	CGTCACTAGGTGCTAG-1_1	ICC2_PB	C06	NK cell
CAGCTAACACTCGACG-1_2	DCC_PB	C06	NK cell	AGAGCGATCTCCGGTT-1_2_1	GBC1_PB	C17	Myeloid cell	GTTTCTAAGAACAACT-1_1	GBC2_LN	C06	T cell	AGTGTCATCGTGGGAA-1_2	ICC1_M	C12	Myeloid cell	CGTCACTCAGTAAGAT-1_1	ICC2_PB	C02	T cell
CAGCTAAGTCATGCCG-1_2	DCC_PB	C06	NK cell	AGAGCTTAGCGATAGC-1_2_1	GBC1_PB	C05	NK cell	GTTTCTAAGATGCGAC-1_1	GBC2_LN	C02	T cell	AGTTGGTCATTGGTAC-1_2	ICC1_M	C02	T cell	CGTCACTGTACCGCTG-1_1	ICC2_PB	C02	T cell
CAGCTAAGTCCTGCTT-1_2	DCC_PB	C08	Myeloid cell	AGAGCTTAGCGGCTTC-1_2_1	GBC1_PB	C04	NK T cell	GTTTCTATCACTATTC-1_1	GBC2_LN	C08	T cell	ATAACGCAGTTCGCGC-1_2	ICC1_M	C05	NK T cell	CGTCACTGTCTCCATC-1_1	ICC2_PB	C01	T cell
CAGCTAAGTGTGGTTT-1_2	DCC_PB	C04	T cell	AGAGCTTAGTAATCCC-1_2_1	GBC1_PB	C11	NK cell	GTTTCTATCGTCCGTT-1_1	GBC2_LN	C04	B cell	ATAACGCCAGGACCCT-1_2	ICC1_M	C01	Myeloid cell	CGTCACTGTGTTCGAT-1_1	ICC2_PB	C02	T cell
CAGCTAATCATCATTC-1_2	DCC_PB	C06	NK cell	AGAGCTTCAATCTGCA-1_2_1	GBC1_PB	C02	T cell	TAAACCGAGACGCAAC-1_1	GBC2_LN	C04	B cell	ATAACGCGTAGCGTGA-1_2	ICC1_M	C04	T cell	CGTCACTTCCTAGTGA-1_1	ICC2_PB	C09	NK T cell
CAGCTAATCCGCGTTT-1_2	DCC_PB	C06	NK cell	AGAGCTTCAGTATGCT-1_2_1	GBC1_PB	C01	NK cell	TAAACCGAGATGGCGT-1_1	GBC2_LN	C05	T cell	ATAAGAGCACCGAAAG-1_2	ICC1_M	C02	T cell	CGTCACTTCGGCTACG-1_1	ICC2_PB	C01	T cell
CAGCTGGAGCCGCCTA-1_2	DCC_PB	C03	NK T cell	AGAGCTTCATATACGC-1_2_1	GBC1_PB	C01	NK cell	TAAACCGCATGCCACG-1_1	GBC2_LN	C12	NK T cell	ATAAGAGCACGCCAGT-1_2	ICC1_M	C12	Myeloid cell	CGTCAGGAGTCAAGGC-1_1	ICC2_PB	C08	NK T cell
CAGCTGGAGTGTGAAT-1_2	DCC_PB	C04	T cell	AGAGCTTCATTCACTT-1_2_1	GBC1_PB	C02	T cell	TAAACCGGTCGTGGCT-1_1	GBC2_LN	C05	T cell	ATAAGAGCAGTCAGAG-1_2	ICC1_M	C05	NK T cell	CGTCAGGCAATAACGA-1_1	ICC2_PB	C06	NK cell
CAGCTGGAGTGTTGAA-1_2	DCC_PB	C01	B cell	AGAGCTTGTTATTCTC-1_2_1	GBC1_PB	C03	T cell	TAAACCGGTCTTCAAG-1_1	GBC2_LN	C05	T cell	ATAAGAGGTACTCGCG-1_2	ICC1_M	C17	Myeloid cell	CGTCAGGGTAGCGCAA-1_1	ICC2_PB	C05	T cell
CAGCTGGCACAGCGTC-1_2	DCC_PB	C07	NK T cell	AGAGCTTTCTGGTGTA-1_2_1	GBC1_PB	C01	NK cell	TAAACCGTCCGAACGC-1_1	GBC2_LN	C08	T cell	ATAAGAGGTTAAGAAC-1_2	ICC1_M	C03	NK T cell	CGTCAGGGTAGCTTGT-1_1	ICC2_PB	C01	T cell
CAGCTGGCACCGGAAA-1_2	DCC_PB	C06	NK cell	AGAGTGGAGAAACGCC-1_2_1	GBC1_PB	C04	NK T cell	TAAGAGAAGACAAAGG-1_1	GBC2_LN	C08	T cell	ATAAGAGGTTACTGAC-1_2	ICC1_M	C03	NK T cell	CGTCAGGGTATGAATG-1_1	ICC2_PB	C02	T cell
CAGCTGGCACCTGGTG-1_2	DCC_PB	C03	NK T cell	AGAGTGGCACAGGCCT-1_2_1	GBC1_PB	C03	T cell	TAAGAGAAGGACGAAA-1_1	GBC2_LN	C04	B cell	ATAGACCAGAGAACAG-1_2	ICC1_M	C03	NK T cell	CGTCAGGGTGCAACTT-1_1	ICC2_PB	C14	Myeloid cell
CAGCTGGCAGACACTT-1_2	DCC_PB	C08	Myeloid cell	AGAGTGGCACTAAGTC-1_2_1	GBC1_PB	C04	NK T cell	TAAGAGAAGTACGCCC-1_1	GBC2_LN	C09	B cell	ATAGACCAGAGTGAGA-1_2	ICC1_M	C08	B cell	CGTCAGGTCACGATGT-1_1	ICC2_PB	C03	Myeloid cell
CAGGTGCAGATCCCAT-1_2	DCC_PB	C06	NK cell	AGAGTGGCAGACGCTC-1_2_1	GBC1_PB	C04	NK T cell	TAAGAGACACTTAAGC-1_1	GBC2_LN	C07	NK T cell	ATAGACCAGCTGAAAT-1_2	ICC1_M	C01	Myeloid cell	CGTCAGGTCTATCCTA-1_1	ICC2_PB	C02	T cell
CAGGTGCAGCTGCGAA-1_2	DCC_PB	C06	NK cell	AGAGTGGCAGGCAGTA-1_2_1	GBC1_PB	C04	NK T cell	TAAGAGACAGCCACCA-1_1	GBC2_LN	C05	T cell	ATAGACCGTAGTGAAT-1_2	ICC1_M	C04	T cell	CGTCCATAGGAGTACC-1_1	ICC2_PB	C01	T cell
CAGGTGCAGTCCTCCT-1_2	DCC_PB	C09	Myeloid cell	AGAGTGGGTCCCTACT-1_2_1	GBC1_PB	C03	T cell	TAAGAGAGTAGGGACT-1_1	GBC2_LN	C04	B cell	ATAGACCTCCTGCCAT-1_2	ICC1_M	C03	NK T cell	CGTCCATCACCAGGCT-1_1	ICC2_PB	C03	Myeloid cell
CAGGTGCAGTGAAGTT-1_2	DCC_PB	C02	B cell	AGAGTGGGTGTGTGCC-1_2_1	GBC1_PB	C01	NK cell	TAAGCGTAGAGCTTCT-1_1	GBC2_LN	C05	T cell	ATAGACCTCGTTGCCT-1_2	ICC1_M	C01	Myeloid cell	CGTCCATGTCGGCACT-1_1	ICC2_PB	C05	T cell
CAGGTGCCAATGGAAT-1_2	DCC_PB	C04	T cell	AGAGTGGGTTAAGTAG-1_2_1	GBC1_PB	C11	NK cell	TAAGCGTAGCGTCTAT-1_1	GBC2_LN	C14	NK cell	ATCACGAAGAAGGCCT-1_2	ICC1_M	C01	Myeloid cell	CGTCCATGTGCGCTTG-1_1	ICC2_PB	C02	T cell
CAGGTGCCAGTAGAGC-1_2	DCC_PB	C03	NK T cell	AGAGTGGTCACCGTAA-1_2_1	GBC1_PB	C17	Myeloid cell	TAAGCGTAGGCAGGTT-1_1	GBC2_LN	C13	T cell	ATCACGAAGAGCAATT-1_2	ICC1_M	C03	NK T cell	CGTCCATGTTTACTCT-1_1	ICC2_PB	C07	T cell
CAGGTGCGTATCACCA-1_2	DCC_PB	C04	T cell	AGAGTGGTCCCAAGAT-1_2_1	GBC1_PB	C15	B cell	TAAGCGTGTAGAGGAA-1_1	GBC2_LN	C17	Myeloid cell	ATCACGACAATTGCTG-1_2	ICC1_M	C05	NK T cell	CGTCCATTCAGTTTGG-1_1	ICC2_PB	C14	Myeloid cell
CAGGTGCGTCCTGCTT-1_2	DCC_PB	C06	NK cell	AGAGTGGTCCCTCAGT-1_2_1	GBC1_PB	C10	T cell	TAAGTGCAGCTAGGCA-1_1	GBC2_LN	C13	T cell	ATCACGACACGAAACG-1_2	ICC1_M	C05	NK T cell	CGTCTACAGGCGTACA-1_1	ICC2_PB	C06	NK cell
CAGGTGCTCGCAGGCT-1_2	DCC_PB	C08	Myeloid cell	AGAGTGGTCGTCGTTC-1_2_1	GBC1_PB	C01	NK cell	TAAGTGCAGGATATAC-1_1	GBC2_LN	C09	B cell	ATCACGACAGCTGCAC-1_2	ICC1_M	C01	Myeloid cell	CGTCTACCAGGGATTG-1_1	ICC2_PB	C02	T cell
CAGGTGCTCTACTTAC-1_2	DCC_PB	C07	NK T cell	AGATCTGAGGAGCGAG-1_2_1	GBC1_PB	C10	T cell	TAAGTGCCAACTTGAC-1_1	GBC2_LN	C02	T cell	ATCACGATCCACGACG-1_2	ICC1_M	C01	Myeloid cell	CGTCTACGTAAGAGGA-1_1	ICC2_PB	C02	T cell
CAGGTGCTCTTAACCT-1_2	DCC_PB	C01	B cell	AGATCTGAGTGCGTGA-1_2_1	GBC1_PB	C02	T cell	TAAGTGCCAGGCTCAC-1_1	GBC2_LN	C09	B cell	ATCACGATCCAGTAGT-1_2	ICC1_M	C03	NK T cell	CGTCTACGTCTCACCT-1_1	ICC2_PB	C07	T cell
CAGTAACAGACTAGGC-1_2	DCC_PB	C05	T cell	AGATCTGCAAGTCTAC-1_2_1	GBC1_PB	C01	NK cell	TAAGTGCCATCATCCC-1_1	GBC2_LN	C12	NK T cell	ATCACGATCGCGTAGC-1_2	ICC1_M	C02	T cell	CGTCTACGTCTCCACT-1_1	ICC2_PB	C01	T cell
CAGTAACAGCAATCTC-1_2	DCC_PB	C04	T cell	AGATCTGCAGACGTAG-1_2_1	GBC1_PB	C01	NK cell	TAAGTGCCATTCACTT-1_1	GBC2_LN	C06	T cell	ATCATCTGTAGAGTGC-1_2	ICC1_M	C08	B cell	CGTCTACGTTCCATGA-1_1	ICC2_PB	C05	T cell
CAGTAACAGGGTTTCT-1_2	DCC_PB	C02	B cell	AGATCTGCAGCTGTAT-1_2_1	GBC1_PB	C03	T cell	TAAGTGCGTATCTGCA-1_1	GBC2_LN	C09	B cell	ATCATCTGTTAGGGTG-1_2	ICC1_M	C14	Myeloid cell	CGTCTACGTTCCCGAG-1_1	ICC2_PB	C02	T cell
CAGTAACAGTCCGTAT-1_2	DCC_PB	C06	NK cell	AGATCTGCATTTCACT-1_2_1	GBC1_PB	C09	B cell	TACACGAAGGGCTTGA-1_1	GBC2_LN	C10	Myeloid cell	ATCATGGCATCGATGT-1_2	ICC1_M	C05	NK T cell	CGTCTACTCCGAGCCA-1_1	ICC2_PB	C07	T cell
CAGTAACAGTCTCAAC-1_2	DCC_PB	C02	B cell	AGATCTGGTGCACTTA-1_2_1	GBC1_PB	C01	NK cell	TACACGACAAGTACCT-1_1	GBC2_LN	C06	T cell	ATCCACCAGTTGCAGG-1_2	ICC1_M	C02	T cell	CGTCTACTCTAACTTC-1_1	ICC2_PB	C01	T cell
CAGTAACCAATAGAGT-1_2	DCC_PB	C03	NK T cell	AGATCTGGTTGGGACA-1_2_1	GBC1_PB	C01	NK cell	TACACGACACGACTCG-1_1	GBC2_LN	C02	T cell	ATCCACCTCACCTCGT-1_2	ICC1_M	C01	Myeloid cell	CGTCTACTCTCAAGTG-1_1	ICC2_PB	C01	T cell
CAGTAACCACCTATCC-1_2	DCC_PB	C05	T cell	AGATCTGTCCAACCAA-1_2_1	GBC1_PB	C01	NK cell	TACACGACAGGTCTCG-1_1	GBC2_LN	C11	Myeloid cell	ATCCGAACACAGTCGC-1_2	ICC1_M	C03	NK T cell	CGTGAGCAGATGAGAG-1_1	ICC2_PB	C05	T cell
CAGTAACGTATTAGCC-1_2	DCC_PB	C08	Myeloid cell	AGATCTGTCCGCGTTT-1_2_1	GBC1_PB	C01	NK cell	TACAGTGAGAACAATC-1_1	GBC2_LN	C05	T cell	ATCCGAACACGTGAGA-1_2	ICC1_M	C03	NK T cell	CGTGAGCAGGAGTACC-1_1	ICC2_PB	C05	T cell
CAGTAACGTCAAAGCG-1_2	DCC_PB	C06	NK cell	AGATCTGTCCTAAGTG-1_2_1	GBC1_PB	C07	NK T cell	TACAGTGAGGGCTTGA-1_1	GBC2_LN	C08	T cell	ATCCGAAGTATAGGGC-1_2	ICC1_M	C03	NK T cell	CGTGAGCAGTGAACAT-1_1	ICC2_PB	C08	NK T cell
CAGTAACGTCGAATCT-1_2	DCC_PB	C04	T cell	AGATCTGTCGTAGGAG-1_2_1	GBC1_PB	C17	Myeloid cell	TACAGTGCACTAGTAC-1_1	GBC2_LN	C13	T cell	ATCCGAATCAGGCCCA-1_2	ICC1_M	C04	T cell	CGTGAGCCAGGAATGC-1_1	ICC2_PB	C03	Myeloid cell
CAGTAACGTGCAGTAG-1_2	DCC_PB	C07	NK T cell	AGATCTGTCGTCTGCT-1_2_1	GBC1_PB	C07	NK T cell	TACAGTGCATCGATTG-1_1	GBC2_LN	C13	T cell	ATCGAGTAGACGACGT-1_2	ICC1_M	C01	Myeloid cell	CGTGAGCTCAAACCAC-1_1	ICC2_PB	C04	T cell
CAGTAACGTTCCCGAG-1_2	DCC_PB	C04	T cell	AGATTGCAGGCGTACA-1_2_1	GBC1_PB	C11	NK cell	TACAGTGCATGCCTTC-1_1	GBC2_LN	C17	Myeloid cell	ATCGAGTCATCTCCCA-1_2	ICC1_M	C02	T cell	CGTGAGCTCACGATGT-1_1	ICC2_PB	C03	Myeloid cell
CAGTAACTCACGCATA-1_2	DCC_PB	C06	NK cell	AGATTGCCAATGGACG-1_2_1	GBC1_PB	C04	NK T cell	TACAGTGGTGTTCGAT-1_1	GBC2_LN	C12	NK T cell	ATCGAGTGTAGAGGAA-1_2	ICC1_M	C04	T cell	CGTGAGCTCAGTCCCT-1_1	ICC2_PB	C14	Myeloid cell
CAGTAACTCGTTTGCC-1_2	DCC_PB	C02	B cell	AGATTGCGTCTTGATG-1_2_1	GBC1_PB	C02	T cell	TACAGTGTCAAGATCC-1_1	GBC2_LN	C09	B cell	ATCGAGTGTCCAACTA-1_2	ICC1_M	C03	NK T cell	CGTGAGCTCCATGAAC-1_1	ICC2_PB	C10	B cell
CAGTAACTCTCTAAGG-1_2	DCC_PB	C03	NK T cell	AGATTGCGTGAAAGAG-1_2_1	GBC1_PB	C04	NK T cell	TACAGTGTCGGAAATA-1_1	GBC2_LN	C02	T cell	ATCGAGTGTGAGGGAG-1_2	ICC1_M	C03	NK T cell	CGTGTAAGTTATGCGT-1_1	ICC2_PB	C03	Myeloid cell
CAGTAACTCTGCTGCT-1_2	DCC_PB	C08	Myeloid cell	AGATTGCTCCGTCATC-1_2_1	GBC1_PB	C01	NK cell	TACAGTGTCTGAGTGT-1_1	GBC2_LN	C04	B cell	ATCGAGTTCTAACGGT-1_2	ICC1_M	C06	T cell	CGTGTAATCCCTAATT-1_1	ICC2_PB	C13	Myeloid cell
CAGTCCTAGAACAACT-1_2	DCC_PB	C07	NK T cell	AGATTGCTCGAATCCA-1_2_1	GBC1_PB	C07	NK T cell	TACCTATAGTCCCACG-1_1	GBC2_LN	C12	NK T cell	ATCTACTAGGACATTA-1_2	ICC1_M	C08	B cell	CGTGTAATCTCGTTTA-1_1	ICC2_PB	C02	T cell
CAGTCCTAGACAAAGG-1_2	DCC_PB	C04	T cell	AGATTGCTCTCGGACG-1_2_1	GBC1_PB	C02	T cell	TACCTATCAGTATCTG-1_1	GBC2_LN	C04	B cell	ATCTACTAGGCATGGT-1_2	ICC1_M	C03	NK T cell	CGTGTCTAGTGGCACA-1_1	ICC2_PB	C03	Myeloid cell
CAGTCCTCACACGCTG-1_2	DCC_PB	C05	T cell	AGCAGCCAGGAGTTTA-1_2_1	GBC1_PB	C10	T cell	TACCTATGTCTCGTTC-1_1	GBC2_LN	C05	T cell	ATCTACTCATTGTGCA-1_2	ICC1_M	C03	NK T cell	CGTGTCTCAAAGAATC-1_1	ICC2_PB	C05	T cell
CAGTCCTCACGTCTCT-1_2	DCC_PB	C03	NK T cell	AGCAGCCCATGATCCA-1_2_1	GBC1_PB	C01	NK cell	TACCTTAAGATCCTGT-1_1	GBC2_LN	C04	B cell	ATCTACTGTCACAAGG-1_2	ICC1_M	C12	Myeloid cell	CGTGTCTCATCATCCC-1_1	ICC2_PB	C07	T cell
CAGTCCTCAGGATCGA-1_2	DCC_PB	C06	NK cell	AGCAGCCGTCGGGTCT-1_2_1	GBC1_PB	C02	T cell	TACCTTACAACTGCTA-1_1	GBC2_LN	C05	T cell	ATCTACTGTGGCCCTA-1_2	ICC1_M	C02	T cell	CGTGTCTGTTTGTTGG-1_1	ICC2_PB	C08	NK T cell
CAGTCCTGTGCACGAA-1_2	DCC_PB	C01	B cell	AGCAGCCGTGAAAGAG-1_2_1	GBC1_PB	C05	NK cell	TACCTTACAAGTTAAG-1_1	GBC2_LN	C17	Myeloid cell	ATCTACTGTGGTACAG-1_2	ICC1_M	C01	Myeloid cell	CGTGTCTTCAGTGTTG-1_1	ICC2_PB	C03	Myeloid cell
CAGTCCTTCAAGATCC-1_2	DCC_PB	C07	NK T cell	AGCAGCCTCAACACCA-1_2_1	GBC1_PB	C11	NK cell	TACCTTACACGAAGCA-1_1	GBC2_LN	C09	B cell	ATCTACTGTTAAGATG-1_2	ICC1_M	C03	NK T cell	CGTGTCTTCGCGTTTC-1_1	ICC2_PB	C07	T cell
CAGTCCTTCATCGGAT-1_2	DCC_PB	C05	T cell	AGCAGCCTCAGCTCTC-1_2_1	GBC1_PB	C07	NK T cell	TACCTTACAGCTGCAC-1_1	GBC2_LN	C04	B cell	ATCTGCCAGCTGTCTA-1_2	ICC1_M	C12	Myeloid cell	CGTGTCTTCGTTTAGG-1_1	ICC2_PB	C07	T cell
CAGTCCTTCGGAGCAA-1_2	DCC_PB	C02	B cell	AGCAGCCTCAGTCCCT-1_2_1	GBC1_PB	C12	NK T cell	TACCTTAGTCATCGGC-1_1	GBC2_LN	C02	T cell	ATCTGCCCAATAACGA-1_2	ICC1_M	C04	T cell	CGTTAGACAAAGTGCG-1_1	ICC2_PB	C07	T cell
CATATGGAGAGTCTGG-1_2	DCC_PB	C08	Myeloid cell	AGCAGCCTCCATTCTA-1_2_1	GBC1_PB	C02	T cell	TACCTTAGTCATGCAT-1_1	GBC2_LN	C08	T cell	ATCTGCCCACCTCGTT-1_2	ICC1_M	C01	Myeloid cell	CGTTAGACACCGAAAG-1_1	ICC2_PB	C03	Myeloid cell
CATATGGAGTGTTAGA-1_2	DCC_PB	C03	NK T cell	AGCAGCCTCGCATGGC-1_2_1	GBC1_PB	C07	NK T cell	TACCTTATCGGAAATA-1_1	GBC2_LN	C02	T cell	ATCTGCCGTTGTTTGG-1_2	ICC1_M	C13	NK T cell	CGTTAGACACTAAGTC-1_1	ICC2_PB	C08	NK T cell
CATATGGCATGTCTCC-1_2	DCC_PB	C04	T cell	AGCATACAGCAATATG-1_2_1	GBC1_PB	C10	T cell	TACGGATAGAGCCCAA-1_1	GBC2_LN	C12	NK T cell	ATGAGGGGTGGCAAAC-1_2	ICC1_M	C05	NK T cell	CGTTAGACACTGTGTA-1_1	ICC2_PB	C03	Myeloid cell
CATATGGGTGCAGACA-1_2	DCC_PB	C03	NK T cell	AGCATACCAAGCGCTC-1_2_1	GBC1_PB	C05	NK cell	TACGGATCATCGTCGG-1_1	GBC2_LN	C04	B cell	ATGAGGGTCAGAAATG-1_2	ICC1_M	C04	T cell	CGTTAGAGTACGCACC-1_1	ICC2_PB	C03	Myeloid cell
CATATGGGTGGTGTAG-1_2	DCC_PB	C01	B cell	AGCATACCACACCGCA-1_2_1	GBC1_PB	C04	NK T cell	TACGGATGTACACCGC-1_1	GBC2_LN	C09	B cell	ATGAGGGTCCTCAATT-1_2	ICC1_M	C01	Myeloid cell	CGTTAGAGTGAGTATA-1_1	ICC2_PB	C15	Myeloid cell
CATATGGGTGTTTGGT-1_2	DCC_PB	C06	NK cell	AGCATACCAGATCTGT-1_2_1	GBC1_PB	C05	NK cell	TACGGATTCACAACGT-1_1	GBC2_LN	C05	T cell	ATGAGGGTCTGCCAGG-1_2	ICC1_M	C01	Myeloid cell	CGTTAGATCAAGCCTA-1_1	ICC2_PB	C02	T cell
CATATGGTCACCTTAT-1_2	DCC_PB	C03	NK T cell	AGCATACCATAACCTG-1_2_1	GBC1_PB	C04	NK T cell	TACGGGCAGATCCCGC-1_1	GBC2_LN	C05	T cell	ATGCGATAGGCCCGTT-1_2	ICC1_M	C03	NK T cell	CGTTCTGAGACTGTAA-1_1	ICC2_PB	C03	Myeloid cell
CATATGGTCATCACCC-1_2	DCC_PB	C05	T cell	AGCATACCATAGACTC-1_2_1	GBC1_PB	C07	NK T cell	TACGGGCGTAGATTAG-1_1	GBC2_LN	C12	NK T cell	ATGCGATAGTGCAAGC-1_2	ICC1_M	C08	B cell	CGTTCTGAGCCGATTT-1_1	ICC2_PB	C04	T cell
CATATGGTCTGTCTAT-1_2	DCC_PB	C04	T cell	AGCATACTCAGTCCCT-1_2_1	GBC1_PB	C01	NK cell	TACGGGCGTATGAATG-1_1	GBC2_LN	C12	NK T cell	ATGCGATCAAACCCAT-1_2	ICC1_M	C01	Myeloid cell	CGTTCTGAGTGGGATC-1_1	ICC2_PB	C01	T cell
CATATTCAGCCAGAAC-1_2	DCC_PB	C06	NK cell	AGCATACTCTGTCCGT-1_2_1	GBC1_PB	C03	T cell	TACGGGCGTCCTCCAT-1_1	GBC2_LN	C05	T cell	ATGCGATCAGACGTAG-1_2	ICC1_M	C01	Myeloid cell	CGTTCTGCAATACGCT-1_1	ICC2_PB	C03	Myeloid cell
CATATTCAGGGTCGAT-1_2	DCC_PB	C05	T cell	AGCATACTCTTCAACT-1_2_1	GBC1_PB	C03	T cell	TACGGGCGTTGTACAC-1_1	GBC2_LN	C08	T cell	ATGCGATCAGTAACGG-1_2	ICC1_M	C04	T cell	CGTTCTGCATATGAGA-1_1	ICC2_PB	C02	T cell
CATATTCAGTAACCCT-1_2	DCC_PB	C06	NK cell	AGCCTAAAGAATGTGT-1_2_1	GBC1_PB	C05	NK cell	TACGGGCTCCGGGTGT-1_1	GBC2_LN	C04	B cell	ATGCGATCATTGAGCT-1_2	ICC1_M	C05	NK T cell	CGTTCTGGTATAAACG-1_1	ICC2_PB	C14	Myeloid cell
CATATTCTCCAACCAA-1_2	DCC_PB	C06	NK cell	AGCCTAAAGATATACG-1_2_1	GBC1_PB	C01	NK cell	TACGGGCTCTTGCCGT-1_1	GBC2_LN	C08	T cell	ATGCGATTCCACTGGG-1_2	ICC1_M	C07	Myeloid cell	CGTTCTGGTGCAGGTA-1_1	ICC2_PB	C08	NK T cell
CATATTCTCTCGCATC-1_2	DCC_PB	C03	NK T cell	AGCCTAAAGGCTATCT-1_2_1	GBC1_PB	C01	NK cell	TACGGTAAGGAATGGA-1_1	GBC2_LN	C06	T cell	ATGGGAGCACTAAGTC-1_2	ICC1_M	C03	NK T cell	CGTTCTGGTTACGCGC-1_1	ICC2_PB	C06	NK cell
CATCAAGAGCCAGAAC-1_2	DCC_PB	C01	B cell	AGCCTAACACCAGATT-1_2_1	GBC1_PB	C01	NK cell	TACGGTAAGGGTATCG-1_1	GBC2_LN	C02	T cell	ATGGGAGGTGAAATCA-1_2	ICC1_M	C05	NK T cell	CGTTCTGGTTCCACTC-1_1	ICC2_PB	C01	T cell
CATCAAGCAGCCTGTG-1_2	DCC_PB	C02	B cell	AGCCTAACAGAGCCAA-1_2_1	GBC1_PB	C08	Myeloid cell	TACGGTAGTCTAGTGT-1_1	GBC2_LN	C08	T cell	ATGTGTGAGGATTCGG-1_2	ICC1_M	C03	NK T cell	CGTTCTGTCAGAGACG-1_1	ICC2_PB	C10	B cell
CATCAAGCATGACGGA-1_2	DCC_PB	C03	NK T cell	AGCCTAACAGGCTCAC-1_2_1	GBC1_PB	C05	NK cell	TACGGTAGTTCCCGAG-1_1	GBC2_LN	C02	T cell	ATGTGTGAGTAGGTGC-1_2	ICC1_M	C07	Myeloid cell	CGTTCTGTCCAGAGGA-1_1	ICC2_PB	C05	T cell
CATCAAGCATTCCTGC-1_2	DCC_PB	C05	T cell	AGCCTAAGTAGGCTGA-1_2_1	GBC1_PB	C04	NK T cell	TACTCATCAAGCCTAT-1_1	GBC2_LN	C12	NK T cell	ATGTGTGGTGTGGTTT-1_2	ICC1_M	C14	Myeloid cell	CGTTGGGCAACACCTA-1_1	ICC2_PB	C04	T cell
CATCAAGGTAACGTTC-1_2	DCC_PB	C01	B cell	AGCCTAAGTAGGGACT-1_2_1	GBC1_PB	C10	T cell	TACTCGCAGAGTCTGG-1_1	GBC2_LN	C06	T cell	ATGTGTGTCCCAGGTG-1_2	ICC1_M	C14	Myeloid cell	CGTTGGGCAACTGCTA-1_1	ICC2_PB	C05	T cell
CATCAAGTCACATGCA-1_2	DCC_PB	C06	NK cell	AGCCTAAGTCAAGCGA-1_2_1	GBC1_PB	C07	NK T cell	TACTCGCGTAACGCGA-1_1	GBC2_LN	C08	T cell	ATTACTCAGTCACGCC-1_2	ICC1_M	C06	T cell	CGTTGGGCACCGGAAA-1_1	ICC2_PB	C03	Myeloid cell
CATCAAGTCCTCGCAT-1_2	DCC_PB	C04	T cell	AGCCTAAGTCTAAAGA-1_2_1	GBC1_PB	C04	NK T cell	TACTCGCGTTCAACCA-1_1	GBC2_LN	C09	B cell	ATTACTCTCTTCGGTC-1_2	ICC1_M	C04	T cell	CGTTGGGCAGATCTGT-1_1	ICC2_PB	C03	Myeloid cell
CATCAAGTCCTTCAAT-1_2	DCC_PB	C05	T cell	AGCCTAAGTCTGCCAG-1_2_1	GBC1_PB	C01	NK cell	TACTCGCTCCGGGTGT-1_1	GBC2_LN	C05	T cell	ATTATCCAGAGTCTGG-1_2	ICC1_M	C05	NK T cell	CGTTGGGCATGCTGGC-1_1	ICC2_PB	C03	Myeloid cell
CATCAAGTCGCCTGTT-1_2	DCC_PB	C04	T cell	AGCCTAAGTTACCAGT-1_2_1	GBC1_PB	C10	T cell	TACTTACAGACGCACA-1_1	GBC2_LN	C02	T cell	ATTATCCAGCTAGTCT-1_2	ICC1_M	C03	NK T cell	CGTTGGGGTGTTGGGA-1_1	ICC2_PB	C02	T cell
CATCAGAAGATACACA-1_2	DCC_PB	C08	Myeloid cell	AGCCTAATCACCCGAG-1_2_1	GBC1_PB	C05	NK cell	TACTTACAGCTAGGCA-1_1	GBC2_LN	C06	T cell	ATTATCCCAAGCCATT-1_2	ICC1_M	C04	T cell	CGTTGGGTCAACCATG-1_1	ICC2_PB	C02	T cell
CATCAGAAGGACGAAA-1_2	DCC_PB	C03	NK T cell	AGCCTAATCCTACAGA-1_2_1	GBC1_PB	C05	NK cell	TACTTACAGGCCCTCA-1_1	GBC2_LN	C05	T cell	ATTATCCCACAGAGGT-1_2	ICC1_M	C05	NK T cell	CGTTGGGTCAAGGCTT-1_1	ICC2_PB	C01	T cell
CATCAGAAGTGCGTGA-1_2	DCC_PB	C05	T cell	AGCCTAATCGCTTAGA-1_2_1	GBC1_PB	C11	NK cell	TACTTACAGTTGAGTA-1_1	GBC2_LN	C06	T cell	ATTATCCCATAGAAAC-1_2	ICC1_M	C03	NK T cell	CGTTGGGTCGCACTCT-1_1	ICC2_PB	C02	T cell
CATCAGAAGTTACGGG-1_2	DCC_PB	C02	B cell	AGCCTAATCGTAGGTT-1_2_1	GBC1_PB	C02	T cell	TACTTACCACTTACGA-1_1	GBC2_LN	C01	NK T cell	ATTCTACGTAAGGGCT-1_2	ICC1_M	C04	T cell	CTAACTTAGATGCGAC-1_1	ICC2_PB	C06	NK cell
CATCAGACACAACGCC-1_2	DCC_PB	C03	NK T cell	AGCGGTCAGTTCGCAT-1_2_1	GBC1_PB	C03	T cell	TACTTACGTATGAAAC-1_1	GBC2_LN	C16	NK T cell	ATTCTACGTTCATGGT-1_2	ICC1_M	C04	T cell	CTAACTTAGCAATCTC-1_1	ICC2_PB	C01	T cell
CATCAGAGTACATGTC-1_2	DCC_PB	C03	NK T cell	AGCGGTCCATTATCTC-1_2_1	GBC1_PB	C07	NK T cell	TACTTACTCCTAGTGA-1_1	GBC2_LN	C06	T cell	ATTCTACTCACCCTCA-1_2	ICC1_M	C12	Myeloid cell	CTAACTTCACCGCTAG-1_1	ICC2_PB	C11	NK T cell
CATCAGAGTCCAGTTA-1_2	DCC_PB	C06	NK cell	AGCGGTCGTTGAGGTG-1_2_1	GBC1_PB	C04	NK T cell	TACTTACTCGGAAATA-1_1	GBC2_LN	C12	NK T cell	ATTCTACTCCGCATAA-1_2	ICC1_M	C13	NK T cell	CTAACTTGTAGGAGTC-1_1	ICC2_PB	C03	Myeloid cell
CATCAGAGTCTCTCGT-1_2	DCC_PB	C05	T cell	AGCGGTCTCCAAACTG-1_2_1	GBC1_PB	C01	NK cell	TACTTACTCTTGCCGT-1_1	GBC2_LN	C08	T cell	ATTGGACAGAGAACAG-1_2	ICC1_M	C03	NK T cell	CTAACTTTCAACACAC-1_1	ICC2_PB	C03	Myeloid cell
CATCAGAGTTCAGGCC-1_2	DCC_PB	C01	B cell	AGCGGTCTCCTGTACC-1_2_1	GBC1_PB	C07	NK T cell	TACTTGTAGACTAAGT-1_1	GBC2_LN	C04	B cell	ATTGGACCATTTGCTT-1_2	ICC1_M	C05	NK T cell	CTAACTTTCACTATTC-1_1	ICC2_PB	C02	T cell
CATCAGAGTTCCGGCA-1_2	DCC_PB	C08	Myeloid cell	AGCGTATAGGATGGAA-1_2_1	GBC1_PB	C05	NK cell	TACTTGTAGTATCTCG-1_1	GBC2_LN	C13	T cell	ATTGGTGAGCCAACAG-1_2	ICC1_M	C04	T cell	CTAACTTTCCGTTGTC-1_1	ICC2_PB	C08	NK T cell
CATCAGATCGAGAACG-1_2	DCC_PB	C11	B cell	AGCGTATAGTACGTAA-1_2_1	GBC1_PB	C01	NK cell	TACTTGTCAGATGGGT-1_1	GBC2_LN	C04	B cell	ATTGGTGAGGCATGTG-1_2	ICC1_M	C05	NK T cell	CTAAGACAGAGGTTGC-1_1	ICC2_PB	C02	T cell
CATCCACAGGTGATTA-1_2	DCC_PB	C08	Myeloid cell	AGCGTATAGTGACTCT-1_2_1	GBC1_PB	C01	NK cell	TACTTGTCATACCATG-1_1	GBC2_LN	C17	Myeloid cell	ATTGGTGAGTTGTCGT-1_2	ICC1_M	C15	Myeloid cell	CTAAGACAGCTGCAAG-1_1	ICC2_PB	C05	T cell
CATCCACCAGCTGTAT-1_2	DCC_PB	C06	NK cell	AGCGTATCAGCCTTGG-1_2_1	GBC1_PB	C01	NK cell	TACTTGTGTCCATGAT-1_1	GBC2_LN	C08	T cell	ATTGGTGGTCTTGTCC-1_2	ICC1_M	C05	NK T cell	CTAAGACAGCTGTCTA-1_1	ICC2_PB	C02	T cell
CATCCACCAGTTAACC-1_2	DCC_PB	C02	B cell	AGCGTATTCCACGACG-1_2_1	GBC1_PB	C07	NK T cell	TACTTGTGTGTTTGTG-1_1	GBC2_LN	C08	T cell	ATTGGTGGTGCTGTAT-1_2	ICC1_M	C03	NK T cell	CTAAGACCAAATACAG-1_1	ICC2_PB	C08	NK T cell
CATCCACGTGAGGGTT-1_2	DCC_PB	C07	NK T cell	AGCGTCGAGGCCATAG-1_2_1	GBC1_PB	C01	NK cell	TACTTGTTCAGCGACC-1_1	GBC2_LN	C04	B cell	ATTTCTGCAAGTTAAG-1_2	ICC1_M	C03	NK T cell	CTAAGACCAGCTGCAC-1_1	ICC2_PB	C01	T cell
CATCCACGTTCGTCTC-1_2	DCC_PB	C04	T cell	AGCGTCGCAATAGCAA-1_2_1	GBC1_PB	C07	NK T cell	TACTTGTTCATCGGAT-1_1	GBC2_LN	C05	T cell	ATTTCTGCAGAGTGTG-1_2	ICC1_M	C01	Myeloid cell	CTAAGACCAGTAAGAT-1_1	ICC2_PB	C01	T cell
CATCCACTCACAGTAC-1_2	DCC_PB	C04	T cell	AGCGTCGCACAAGACG-1_2_1	GBC1_PB	C04	NK T cell	TAGACCAAGGAGTAGA-1_1	GBC2_LN	C08	T cell	ATTTCTGCAGTCACTA-1_2	ICC1_M	C01	Myeloid cell	CTAAGACCATCCGGGT-1_1	ICC2_PB	C04	T cell
CATCCACTCAGAGCTT-1_2	DCC_PB	C08	Myeloid cell	AGCTCCTAGACTAGGC-1_2_1	GBC1_PB	C01	NK cell	TAGACCAGTAGCCTCG-1_1	GBC2_LN	C12	NK T cell	ATTTCTGCAGTTCCCT-1_2	ICC1_M	C05	NK T cell	CTAAGACGTACTTGAC-1_1	ICC2_PB	C02	T cell
CATCCACTCCCGGATG-1_2	DCC_PB	C01	B cell	AGCTCCTAGCACAGGT-1_2_1	GBC1_PB	C12	NK T cell	TAGACCAGTCCAACTA-1_1	GBC2_LN	C04	B cell	ATTTCTGCATACAGCT-1_2	ICC1_M	C03	NK T cell	CTAAGACTCATGGTCA-1_1	ICC2_PB	C05	T cell
CATCCACTCCTGCAGG-1_2	DCC_PB	C06	NK cell	AGCTCCTAGGTTCCTA-1_2_1	GBC1_PB	C05	NK cell	TAGAGCTAGACCGGAT-1_1	GBC2_LN	C04	B cell	ATTTCTGGTGTCGCTG-1_2	ICC1_M	C05	NK T cell	CTAAGACTCCCAACGG-1_1	ICC2_PB	C03	Myeloid cell
CATCCACTCTCGCTTG-1_2	DCC_PB	C03	NK T cell	AGCTCCTAGTAGGCCA-1_2_1	GBC1_PB	C12	NK T cell	TAGAGCTAGTGTGAAT-1_1	GBC2_LN	C09	B cell	ATTTCTGTCCGCGGTA-1_2	ICC1_M	C12	Myeloid cell	CTAAGACTCTGGCGAC-1_1	ICC2_PB	C03	Myeloid cell
CATCCACTCTGGCGTG-1_2	DCC_PB	C09	Myeloid cell	AGCTCCTCACAGGCCT-1_2_1	GBC1_PB	C11	NK cell	TAGAGCTCAAGTTAAG-1_1	GBC2_LN	C04	B cell	ATTTCTGTCTAACTGG-1_2	ICC1_M	C01	Myeloid cell	CTAATGGCAACTGCTA-1_1	ICC2_PB	C03	Myeloid cell
CATCGAAAGAGGGCTT-1_2	DCC_PB	C07	NK T cell	AGCTCCTCATGAGCGA-1_2_1	GBC1_PB	C01	NK cell	TAGAGCTGTAGAGGAA-1_1	GBC2_LN	C12	NK T cell	CAACCAAAGTGCGTGA-1_2	ICC1_M	C03	NK T cell	CTAATGGCACGAAATA-1_1	ICC2_PB	C02	T cell
CATCGAAAGTGGACGT-1_2	DCC_PB	C01	B cell	AGCTCCTGTATTCGTG-1_2_1	GBC1_PB	C01	NK cell	TAGAGCTGTAGGCTGA-1_1	GBC2_LN	C02	T cell	CAACCAACAGTGGAGT-1_2	ICC1_M	C03	NK T cell	CTAATGGGTTGATTGC-1_1	ICC2_PB	C06	NK cell
CATCGAACACGGCTAC-1_2	DCC_PB	C02	B cell	AGCTCCTGTCTTGCGG-1_2_1	GBC1_PB	C08	Myeloid cell	TAGAGCTGTTCCAACA-1_1	GBC2_LN	C04	B cell	CAACCAAGTGATGATA-1_2	ICC1_M	C03	NK T cell	CTAATGGGTTGGACCC-1_1	ICC2_PB	C05	T cell
CATCGAACAGTGGGAT-1_2	DCC_PB	C04	T cell	AGCTCCTGTGCACGAA-1_2_1	GBC1_PB	C01	NK cell	TAGCCGGAGGGTTTCT-1_1	GBC2_LN	C01	NK T cell	CAACCAATCTCTTGAT-1_2	ICC1_M	C02	T cell	CTAATGGGTTTCCACC-1_1	ICC2_PB	C03	Myeloid cell
CATCGAAGTCATATGC-1_2	DCC_PB	C02	B cell	AGCTCCTTCATTCACT-1_2_1	GBC1_PB	C10	T cell	TAGCCGGCAGGTCGTC-1_1	GBC2_LN	C04	B cell	CAACCTCCAGTAACGG-1_2	ICC1_M	C03	NK T cell	CTAATGGTCCTTCAAT-1_1	ICC2_PB	C02	T cell
CATCGAAGTCGAGATG-1_2	DCC_PB	C08	Myeloid cell	AGCTCCTTCCGCAGTG-1_2_1	GBC1_PB	C02	T cell	TAGGCATCACGAAAGC-1_1	GBC2_LN	C08	T cell	CAACCTCCATGTTCCC-1_2	ICC1_M	C04	T cell	CTAATGGTCTTACCTA-1_1	ICC2_PB	C04	T cell
CATCGAAGTGGTGTAG-1_2	DCC_PB	C06	NK cell	AGCTCCTTCTGGCGTG-1_2_1	GBC1_PB	C01	NK cell	TAGGCATGTAAATGAC-1_1	GBC2_LN	C05	T cell	CAACCTCGTACGCACC-1_2	ICC1_M	C03	NK T cell	CTACACCAGACAATAC-1_1	ICC2_PB	C05	T cell
CATCGAAGTTAAGAAC-1_2	DCC_PB	C06	NK cell	AGCTCCTTCTGGGCCA-1_2_1	GBC1_PB	C01	NK cell	TAGGCATGTGTAACGG-1_1	GBC2_LN	C04	B cell	CAACTAGAGCGCCTCA-1_2	ICC1_M	C01	Myeloid cell	CTACACCCACTTAACG-1_1	ICC2_PB	C01	T cell
CATCGAATCCCGGATG-1_2	DCC_PB	C05	T cell	AGCTCTCAGAAGGTTT-1_2_1	GBC1_PB	C02	T cell	TAGGCATTCCAGTATG-1_1	GBC2_LN	C09	B cell	CAACTAGAGCTTATCG-1_2	ICC1_M	C01	Myeloid cell	CTACACCCAGACTCGC-1_1	ICC2_PB	C02	T cell
CATCGAATCGACGGAA-1_2	DCC_PB	C05	T cell	AGCTCTCAGTCGAGTG-1_2_1	GBC1_PB	C02	T cell	TAGGCATTCCGCAAGC-1_1	GBC2_LN	C04	B cell	CAACTAGCAACTGGCC-1_2	ICC1_M	C06	T cell	CTACACCCATCACAAC-1_1	ICC2_PB	C02	T cell
CATCGAATCTGTGCAA-1_2	DCC_PB	C03	NK T cell	AGCTCTCGTACTTAGC-1_2_1	GBC1_PB	C01	NK cell	TAGGCATTCTTAGAGC-1_1	GBC2_LN	C04	B cell	CAACTAGGTAGGACAC-1_2	ICC1_M	C01	Myeloid cell	CTACACCGTACGCTGC-1_1	ICC2_PB	C05	T cell
CATCGGGAGTCTCCTC-1_2	DCC_PB	C07	NK T cell	AGCTCTCGTGAAGGCT-1_2_1	GBC1_PB	C12	NK T cell	TAGTGGTCAAGCCGTC-1_1	GBC2_LN	C14	NK cell	CAACTAGTCACAGTAC-1_2	ICC1_M	C07	Myeloid cell	CTACACCGTGGGTCAA-1_1	ICC2_PB	C05	T cell
CATCGGGAGTTGAGAT-1_2	DCC_PB	C06	NK cell	AGCTTGAAGCCACGTC-1_2_1	GBC1_PB	C05	NK cell	TAGTGGTCAGCCAGAA-1_1	GBC2_LN	C10	Myeloid cell	CAAGAAAGTTTCGCTC-1_2	ICC1_M	C03	NK T cell	CTACATTAGACCGGAT-1_1	ICC2_PB	C02	T cell
CATCGGGGTAAGAGGA-1_2	DCC_PB	C02	B cell	AGCTTGAAGCGATTCT-1_2_1	GBC1_PB	C02	T cell	TAGTGGTCATGTTGAC-1_1	GBC2_LN	C10	Myeloid cell	CAAGAAATCGTAGATC-1_2	ICC1_M	C05	NK T cell	CTACATTAGATAGTCA-1_1	ICC2_PB	C12	NK T cell
CATCGGGGTCAAACTC-1_2	DCC_PB	C07	NK T cell	AGCTTGACATATACGC-1_2_1	GBC1_PB	C10	T cell	TAGTGGTGTGGTGTAG-1_1	GBC2_LN	C06	T cell	CAAGATCCAATAGCGG-1_2	ICC1_M	C07	Myeloid cell	CTACATTAGTTAGCGG-1_1	ICC2_PB	C03	Myeloid cell
CATCGGGGTCAAAGAT-1_2	DCC_PB	C03	NK T cell	AGCTTGACATCACAAC-1_2_1	GBC1_PB	C04	NK T cell	TAGTGGTTCTGGTGTA-1_1	GBC2_LN	C08	T cell	CAAGATCGTACAGTTC-1_2	ICC1_M	C07	Myeloid cell	CTACATTAGTTTAGGA-1_1	ICC2_PB	C14	Myeloid cell
CATCGGGGTGCACCAC-1_2	DCC_PB	C03	NK T cell	AGCTTGAGTAAGTGTA-1_2_1	GBC1_PB	C02	T cell	TAGTTGGAGGGCTTGA-1_1	GBC2_LN	C14	NK cell	CAAGGCCTCCTGTACC-1_2	ICC1_M	C08	B cell	CTACATTCAATCTACG-1_1	ICC2_PB	C08	NK T cell
CATCGGGGTTTGTGTG-1_2	DCC_PB	C04	T cell	AGCTTGAGTACTCTCC-1_2_1	GBC1_PB	C01	NK cell	TAGTTGGCACGTAAGG-1_1	GBC2_LN	C02	T cell	CAAGTTGCAAAGTCAA-1_2	ICC1_M	C04	T cell	CTACATTCAGCTGTTA-1_1	ICC2_PB	C01	T cell
CATCGGGTCATGCAAC-1_2	DCC_PB	C07	NK T cell	AGCTTGATCTTCGGTC-1_2_1	GBC1_PB	C05	NK cell	TAGTTGGCATAAGACA-1_1	GBC2_LN	C12	NK T cell	CAAGTTGCAACTGGCC-1_2	ICC1_M	C10	NK cell	CTACATTCATCGACGC-1_1	ICC2_PB	C01	T cell
CATCGGGTCCTGCCAT-1_2	DCC_PB	C07	NK T cell	AGGCCACCAAATCCGT-1_2_1	GBC1_PB	C12	NK T cell	TAGTTGGTCTGATTCT-1_1	GBC2_LN	C02	T cell	CAAGTTGCATGCAACT-1_2	ICC1_M	C02	T cell	CTACATTGTACTTCTT-1_1	ICC2_PB	C02	T cell
CATGACAAGAGGTTAT-1_2	DCC_PB	C08	Myeloid cell	AGGCCACCAAGACGTG-1_2_1	GBC1_PB	C15	B cell	TATCAGGCACGGCCAT-1_1	GBC2_LN	C06	T cell	CAAGTTGGTACGCACC-1_2	ICC1_M	C05	NK T cell	CTACATTTCAGCTCGG-1_1	ICC2_PB	C03	Myeloid cell
CATGACAAGGCCGAAT-1_2	DCC_PB	C05	T cell	AGGCCACGTGCTAGCC-1_2_1	GBC1_PB	C11	NK cell	TATCAGGCATGACATC-1_1	GBC2_LN	C07	NK T cell	CAAGTTGGTGAAATCA-1_2	ICC1_M	C01	Myeloid cell	CTACCCAAGATATGGT-1_1	ICC2_PB	C04	T cell
CATGACAAGGGTCGAT-1_2	DCC_PB	C03	NK T cell	AGGCCACGTTAGATGA-1_2_1	GBC1_PB	C01	NK cell	TATCAGGGTTGGGACA-1_1	GBC2_LN	C08	T cell	CAAGTTGTCGTCCGTT-1_2	ICC1_M	C02	T cell	CTACCCAAGCGCCTTG-1_1	ICC2_PB	C05	T cell
CATGACACAATGTAAG-1_2	DCC_PB	C06	NK cell	AGGCCACTCAGTTAGC-1_2_1	GBC1_PB	C04	NK T cell	TATCAGGTCGGATGGA-1_1	GBC2_LN	C02	T cell	CACAAACAGTCAAGGC-1_2	ICC1_M	C03	NK T cell	CTACCCAAGCTAACTC-1_1	ICC2_PB	C05	T cell
CATGACACACCCATGG-1_2	DCC_PB	C04	T cell	AGGCCGTAGAGTGACC-1_2_1	GBC1_PB	C01	NK cell	TATCTCAAGGGAAACA-1_1	GBC2_LN	C06	T cell	CACAAACTCCCACTTG-1_2	ICC1_M	C03	NK T cell	CTACCCAAGTTACCCA-1_1	ICC2_PB	C02	T cell
CATGACAGTCCAGTGC-1_2	DCC_PB	C06	NK cell	AGGCCGTAGATGTTAG-1_2_1	GBC1_PB	C02	T cell	TATCTCAAGTACACCT-1_1	GBC2_LN	C08	T cell	CACACAAAGGACCACA-1_2	ICC1_M	C04	T cell	CTACCCACAGATCCAT-1_1	ICC2_PB	C05	T cell
CATGACATCTCTAAGG-1_2	DCC_PB	C02	B cell	AGGCCGTAGCTGAACG-1_2_1	GBC1_PB	C10	T cell	TATCTCAGTAACGCGA-1_1	GBC2_LN	C04	B cell	CACACAAAGTGTACGG-1_2	ICC1_M	C03	NK T cell	CTACCCAGTCTTCGTC-1_1	ICC2_PB	C03	Myeloid cell
CATGACATCTTATCTG-1_2	DCC_PB	C04	T cell	AGGCCGTAGCTGTTCA-1_2_1	GBC1_PB	C12	NK T cell	TATCTCAGTCCGAACC-1_1	GBC2_LN	C17	Myeloid cell	CACACAACAAGTAGTA-1_2	ICC1_M	C03	NK T cell	CTACCCATCGCCCTTA-1_1	ICC2_PB	C02	T cell
CATGCCTAGACAATAC-1_2	DCC_PB	C04	T cell	AGGCCGTCAGCCTTTC-1_2_1	GBC1_PB	C11	NK cell	TATCTCATCACAGGCC-1_1	GBC2_LN	C06	T cell	CACACCTCAATGTAAG-1_2	ICC1_M	C09	Myeloid cell	CTACCCATCTTGTACT-1_1	ICC2_PB	C05	T cell
CATGCCTAGAGGGCTT-1_2	DCC_PB	C06	NK cell	AGGCCGTCAGGAATGC-1_2_1	GBC1_PB	C07	NK T cell	TATCTCATCATCGATG-1_1	GBC2_LN	C09	B cell	CACACCTCACATTCGA-1_2	ICC1_M	C10	NK cell	CTACGTCAGGATCGCA-1_1	ICC2_PB	C06	NK cell
CATGCCTCAAATTGCC-1_2	DCC_PB	C05	T cell	AGGCCGTGTGGCGAAT-1_2_1	GBC1_PB	C05	NK cell	TATCTCATCTTGAGAC-1_1	GBC2_LN	C07	NK T cell	CACACTCAGCAGATCG-1_2	ICC1_M	C01	Myeloid cell	CTACGTCCATCCCACT-1_1	ICC2_PB	C06	NK cell
CATGCCTGTTCCCTTG-1_2	DCC_PB	C06	NK cell	AGGCCGTGTTACGGAG-1_2_1	GBC1_PB	C01	NK cell	TATGCCCCACACCGAC-1_1	GBC2_LN	C07	NK T cell	CACACTCGTACAGCAG-1_2	ICC1_M	C04	T cell	CTACGTCTCTGGCGAC-1_1	ICC2_PB	C01	T cell
CATGCCTTCCTCATTA-1_2	DCC_PB	C03	NK T cell	AGGCCGTGTTCACGGC-1_2_1	GBC1_PB	C04	NK T cell	TATGCCCGTCTTCGTC-1_1	GBC2_LN	C06	T cell	CACACTCGTCTCCACT-1_2	ICC1_M	C03	NK T cell	CTAGAGTAGAAGAAGC-1_1	ICC2_PB	C07	T cell
CATGCCTTCCTTGCCA-1_2	DCC_PB	C07	NK T cell	AGGCCGTTCAACTCTT-1_2_1	GBC1_PB	C04	NK T cell	TATTACCAGCCAGAAC-1_1	GBC2_LN	C05	T cell	CACACTCTCAAGAAGT-1_2	ICC1_M	C05	NK T cell	CTAGAGTAGACTGGGT-1_1	ICC2_PB	C01	T cell
CATGCCTTCTAAGCCA-1_2	DCC_PB	C03	NK T cell	AGGCCGTTCCCTCAGT-1_2_1	GBC1_PB	C04	NK T cell	TCAACGAGTCGAATCT-1_1	GBC2_LN	C06	T cell	CACACTCTCTGAAAGA-1_2	ICC1_M	C08	B cell	CTAGAGTAGCCGTCGT-1_1	ICC2_PB	C05	T cell
CATGCCTTCTTACCGC-1_2	DCC_PB	C08	Myeloid cell	AGGCCGTTCGCGTAGC-1_2_1	GBC1_PB	C01	NK cell	TCAACGAGTGGTAACG-1_1	GBC2_LN	C02	T cell	CACACTCTCTTAGAGC-1_2	ICC1_M	C03	NK T cell	CTAGAGTCAGTCTTCC-1_1	ICC2_PB	C03	Myeloid cell
CATGGCGCAATAAGCA-1_2	DCC_PB	C07	NK T cell	AGGCCGTTCGTTTAGG-1_2_1	GBC1_PB	C08	Myeloid cell	TCAACGAGTTCAGACT-1_1	GBC2_LN	C06	T cell	CACAGGCAGATGTGTA-1_2	ICC1_M	C03	NK T cell	CTAGAGTCATGCATGT-1_1	ICC2_PB	C03	Myeloid cell
CATGGCGCACCTTGTC-1_2	DCC_PB	C05	T cell	AGGCCGTTCTCGCTTG-1_2_1	GBC1_PB	C04	NK T cell	TCAACGATCGCACTCT-1_1	GBC2_LN	C08	T cell	CACAGGCAGGCCCGTT-1_2	ICC1_M	C10	NK cell	CTAGAGTGTTCTGGTA-1_1	ICC2_PB	C03	Myeloid cell
CATGGCGGTGGTGTAG-1_2	DCC_PB	C06	NK cell	AGGGAGTAGCAGCCTC-1_2_1	GBC1_PB	C05	NK cell	TCAACGATCGGCTTGG-1_1	GBC2_LN	C12	NK T cell	CACAGGCCAATTCCTT-1_2	ICC1_M	C12	Myeloid cell	CTAGAGTTCGCGGATC-1_1	ICC2_PB	C08	NK T cell
CATGGCGTCAAAGACA-1_2	DCC_PB	C03	NK T cell	AGGGAGTAGCCAACAG-1_2_1	GBC1_PB	C01	NK cell	TCAATCTAGATATGGT-1_1	GBC2_LN	C09	B cell	CACAGGCCAGTCCTTC-1_2	ICC1_M	C12	Myeloid cell	CTAGCCTCACTCGACG-1_1	ICC2_PB	C02	T cell
CATGGCGTCAGCTGGC-1_2	DCC_PB	C03	NK T cell	AGGGAGTAGCCCGAAA-1_2_1	GBC1_PB	C08	Myeloid cell	TCAATCTAGCCAGAAC-1_1	GBC2_LN	C02	T cell	CACAGGCCATCGATGT-1_2	ICC1_M	C01	Myeloid cell	CTAGCCTCAGGCAGTA-1_1	ICC2_PB	C04	T cell
CATGGCGTCCCGACTT-1_2	DCC_PB	C03	NK T cell	AGGGAGTAGCCGTCGT-1_2_1	GBC1_PB	C01	NK cell	TCAATCTAGGGCTTCC-1_1	GBC2_LN	C04	B cell	CACAGTACAAGTAGTA-1_2	ICC1_M	C11	T cell	CTAGCCTCATGTCTCC-1_1	ICC2_PB	C03	Myeloid cell
CATGGCGTCTTCCTTC-1_2	DCC_PB	C05	T cell	AGGGAGTAGCTCTCGG-1_2_1	GBC1_PB	C05	NK cell	TCAATCTCAAGGACTG-1_1	GBC2_LN	C02	T cell	CACAGTATCATGTCCC-1_2	ICC1_M	C04	T cell	CTAGCCTGTACCGGCT-1_1	ICC2_PB	C13	Myeloid cell
CATTATCAGATCGGGT-1_2	DCC_PB	C05	T cell	AGGGAGTAGGCAGGTT-1_2_1	GBC1_PB	C02	T cell	TCAATCTCAATGGAGC-1_1	GBC2_LN	C08	T cell	CACATAGCACGGCGTT-1_2	ICC1_M	C05	NK T cell	CTAGCCTGTCATACTG-1_1	ICC2_PB	C04	T cell
CATTATCAGGCCATAG-1_2	DCC_PB	C03	NK T cell	AGGGAGTAGGTGATAT-1_2_1	GBC1_PB	C02	T cell	TCAATCTCACCCATTC-1_1	GBC2_LN	C02	T cell	CACATAGGTGGTGTAG-1_2	ICC1_M	C03	NK T cell	CTAGCCTTCAACCATG-1_1	ICC2_PB	C02	T cell
CATTATCAGTATGACA-1_2	DCC_PB	C06	NK cell	AGGGAGTAGGTGGGTT-1_2_1	GBC1_PB	C10	T cell	TCAATCTCATACTCTT-1_1	GBC2_LN	C04	B cell	CACATAGGTTACGGAG-1_2	ICC1_M	C01	Myeloid cell	CTAGCCTTCTGCAGTA-1_1	ICC2_PB	C03	Myeloid cell
CATTATCCAGGAATGC-1_2	DCC_PB	C03	NK T cell	AGGGAGTAGTCTCGGC-1_2_1	GBC1_PB	C05	NK cell	TCAATCTGTAATCGTC-1_1	GBC2_LN	C02	T cell	CACATAGTCGTAGGTT-1_2	ICC1_M	C03	NK T cell	CTAGCCTTCTTGAGAC-1_1	ICC2_PB	C04	T cell
CATTATCCATATGGTC-1_2	DCC_PB	C05	T cell	AGGGAGTCAGACAGGT-1_2_1	GBC1_PB	C01	NK cell	TCAATCTGTGACTACT-1_1	GBC2_LN	C10	Myeloid cell	CACATAGTCTAACTCT-1_2	ICC1_M	C08	B cell	CTAGTGAAGGCACATG-1_1	ICC2_PB	C07	T cell
CATTATCCATGTAGTC-1_2	DCC_PB	C06	NK cell	AGGGAGTCATGAAGTA-1_2_1	GBC1_PB	C11	NK cell	TCAATCTGTGTGACGA-1_1	GBC2_LN	C01	NK T cell	CACATTTAGAACTCGG-1_2	ICC1_M	C01	Myeloid cell	CTAGTGACAAATCCGT-1_1	ICC2_PB	C03	Myeloid cell
CATTATCCATTCTCAT-1_2	DCC_PB	C03	NK T cell	AGGGAGTGTTATCGGT-1_2_1	GBC1_PB	C01	NK cell	TCAATCTTCAGCATGT-1_1	GBC2_LN	C04	B cell	CACATTTCAAAGCAAT-1_2	ICC1_M	C07	Myeloid cell	CTAGTGACACTTAAGC-1_1	ICC2_PB	C12	NK T cell
CATTATCGTACTCAAC-1_2	DCC_PB	C03	NK T cell	AGGGAGTTCACCCGAG-1_2_1	GBC1_PB	C12	NK T cell	TCAATCTTCTTCAACT-1_1	GBC2_LN	C03	NK cell	CACATTTCAAATTGCC-1_2	ICC1_M	C03	NK T cell	CTAGTGACAGAGTGTG-1_1	ICC2_PB	C01	T cell
CATTATCGTCATGCCG-1_2	DCC_PB	C03	NK T cell	AGGGAGTTCATTGCCC-1_2_1	GBC1_PB	C07	NK T cell	TCACAAGAGCTAGCCC-1_1	GBC2_LN	C08	T cell	CACATTTCATTCTCAT-1_2	ICC1_M	C14	Myeloid cell	CTAGTGACAGATTGCT-1_1	ICC2_PB	C03	Myeloid cell
CATTATCGTTTGACAC-1_2	DCC_PB	C06	NK cell	AGGGATGAGATAGGAG-1_2_1	GBC1_PB	C01	NK cell	TCACAAGAGGATTCGG-1_1	GBC2_LN	C14	NK cell	CACATTTGTAGTAGTA-1_2	ICC1_M	C02	T cell	CTAGTGACAGCCTATA-1_1	ICC2_PB	C11	NK T cell
CATTATCTCGATAGAA-1_2	DCC_PB	C05	T cell	AGGGATGCACCTTGTC-1_2_1	GBC1_PB	C10	T cell	TCACAAGCAAGGTGTG-1_1	GBC2_LN	C05	T cell	CACATTTTCTCTGTCG-1_2	ICC1_M	C06	T cell	CTAGTGACAGGTGGAT-1_1	ICC2_PB	C13	Myeloid cell
CATTCGCAGAGAACAG-1_2	DCC_PB	C06	NK cell	AGGGATGCACTTCTGC-1_2_1	GBC1_PB	C07	NK T cell	TCACAAGCAGGAATGC-1_1	GBC2_LN	C04	B cell	CACCACTAGAGTTGGC-1_2	ICC1_M	C06	T cell	CTAGTGAGTGTCGCTG-1_1	ICC2_PB	C01	T cell
CATTCGCAGTGTTGAA-1_2	DCC_PB	C04	T cell	AGGGATGCATCGGGTC-1_2_1	GBC1_PB	C01	NK cell	TCACAAGTCTTGAGAC-1_1	GBC2_LN	C05	T cell	CACCACTCAAGCCGCT-1_2	ICC1_M	C06	T cell	CTAGTGATCCGAATGT-1_1	ICC2_PB	C07	T cell
CATTCGCCAGGGCATA-1_2	DCC_PB	C09	Myeloid cell	AGGGATGCATGTAAGA-1_2_1	GBC1_PB	C08	Myeloid cell	TCACGAAAGTGGAGAA-1_1	GBC2_LN	C04	B cell	CACCACTCACAGCCCA-1_2	ICC1_M	C04	T cell	CTAGTGATCTTCGAGA-1_1	ICC2_PB	C04	T cell
CATTCGCCATACCATG-1_2	DCC_PB	C05	T cell	AGGGATGGTACAGACG-1_2_1	GBC1_PB	C07	NK T cell	TCACGAACAAAGGAAG-1_1	GBC2_LN	C07	NK T cell	CACCACTCAGCTGCAC-1_2	ICC1_M	C03	NK T cell	CTCACACAGAGGGCTT-1_1	ICC2_PB	C08	NK T cell
CATTCGCGTATCACCA-1_2	DCC_PB	C04	T cell	AGGGATGGTCAGAATA-1_2_1	GBC1_PB	C07	NK T cell	TCACGAAGTTAAGTAG-1_1	GBC2_LN	C13	T cell	CACCACTCATTCTCAT-1_2	ICC1_M	C02	T cell	CTCACACAGCCCGAAA-1_1	ICC2_PB	C03	Myeloid cell
CATTCGCGTCGACTGC-1_2	DCC_PB	C06	NK cell	AGGGATGGTGCAGTAG-1_2_1	GBC1_PB	C02	T cell	TCACGAATCAAGGCTT-1_1	GBC2_LN	C02	T cell	CACCACTCATTTCAGG-1_2	ICC1_M	C12	Myeloid cell	CTCACACAGTCCAGGA-1_1	ICC2_PB	C13	Myeloid cell
CATTCGCTCATTCACT-1_2	DCC_PB	C03	NK T cell	AGGGATGTCACTATTC-1_2_1	GBC1_PB	C04	NK T cell	TCACGAATCAGTGCAT-1_1	GBC2_LN	C02	T cell	CACCACTTCGACCAGC-1_2	ICC1_M	C01	Myeloid cell	CTCACACCAAGGTTTC-1_1	ICC2_PB	C06	NK cell
CATTCGCTCGGCGCAT-1_2	DCC_PB	C08	Myeloid cell	AGGGATGTCACTTACT-1_2_1	GBC1_PB	C04	NK T cell	TCACGAATCGTAGGTT-1_1	GBC2_LN	C13	T cell	CACCACTTCTGCGGCA-1_2	ICC1_M	C05	NK T cell	CTCACACCACGCATCG-1_1	ICC2_PB	C01	T cell
CCAATCCAGCACACAG-1_2	DCC_PB	C02	B cell	AGGGATGTCGTGGGAA-1_2_1	GBC1_PB	C04	NK T cell	TCAGATGAGAATGTGT-1_1	GBC2_LN	C13	T cell	CACCAGGAGACCCACC-1_2	ICC1_M	C03	NK T cell	CTCACACGTATGAAAC-1_1	ICC2_PB	C09	NK T cell
CCAATCCAGGATATAC-1_2	DCC_PB	C06	NK cell	AGGGATGTCTTGTACT-1_2_1	GBC1_PB	C02	T cell	TCAGATGAGTATCTCG-1_1	GBC2_LN	C15	B cell	CACCAGGCAAGTCATC-1_2	ICC1_M	C14	Myeloid cell	CTCACACGTGCAGTAG-1_1	ICC2_PB	C06	NK cell
CCAATCCAGGGTTTCT-1_2	DCC_PB	C06	NK cell	AGGGTGAAGACTGTAA-1_2_1	GBC1_PB	C11	NK cell	TCAGATGCAGACGTAG-1_1	GBC2_LN	C05	T cell	CACCAGGCAGTCTTCC-1_2	ICC1_M	C04	T cell	CTCACACGTGCCTTGG-1_1	ICC2_PB	C02	T cell
CCAATCCCACTGAAGG-1_2	DCC_PB	C07	NK T cell	AGGGTGAAGCCAGAAC-1_2_1	GBC1_PB	C12	NK T cell	TCAGATGGTACAAGTA-1_1	GBC2_LN	C04	B cell	CACCAGGTCGACGGAA-1_2	ICC1_M	C04	T cell	CTCACACGTTCCGTCT-1_1	ICC2_PB	C05	T cell
CCAATCCGTCAAACTC-1_2	DCC_PB	C07	NK T cell	AGGGTGAAGGACAGCT-1_2_1	GBC1_PB	C01	NK cell	TCAGATGGTGATAAGT-1_1	GBC2_LN	C05	T cell	CACCTTGAGAAACCGC-1_2	ICC1_M	C01	Myeloid cell	CTCACACGTTTGACTG-1_1	ICC2_PB	C01	T cell
CCAATCCGTCAAAGAT-1_2	DCC_PB	C04	T cell	AGGGTGAAGGTGCAAC-1_2_1	GBC1_PB	C02	T cell	TCAGATGGTGTGGCTC-1_1	GBC2_LN	C02	T cell	CACCTTGAGCAGCGTA-1_2	ICC1_M	C15	Myeloid cell	CTCACACTCAAGGTAA-1_1	ICC2_PB	C01	T cell
CCAATCCGTGGTACAG-1_2	DCC_PB	C08	Myeloid cell	AGGGTGAAGTACGTTC-1_2_1	GBC1_PB	C03	T cell	TCAGATGTCGAATGCT-1_1	GBC2_LN	C09	B cell	CACCTTGCAATCAGAA-1_2	ICC1_M	C03	NK T cell	CTCACACTCACATGCA-1_1	ICC2_PB	C10	B cell
CCAATCCTCAAGCCTA-1_2	DCC_PB	C04	T cell	AGGGTGACACGAAGCA-1_2_1	GBC1_PB	C10	T cell	TCAGATGTCTACCTGC-1_1	GBC2_LN	C04	B cell	CACCTTGGTATGCTTG-1_2	ICC1_M	C03	NK T cell	CTCACACTCACGCGGT-1_1	ICC2_PB	C02	T cell
CCAATCCTCAGAGACG-1_2	DCC_PB	C05	T cell	AGGGTGACACTCTGTC-1_2_1	GBC1_PB	C11	NK cell	TCAGCAATCACGACTA-1_1	GBC2_LN	C02	T cell	CACTCCAAGGTGACCA-1_2	ICC1_M	C01	Myeloid cell	CTCACACTCCAAACTG-1_1	ICC2_PB	C02	T cell
CCAATCCTCAGCTCGG-1_2	DCC_PB	C03	NK T cell	AGGGTGACATGCCTAA-1_2_1	GBC1_PB	C07	NK T cell	TCAGCTCAGCGTGAAC-1_1	GBC2_LN	C10	Myeloid cell	CACTCCATCTAACTTC-1_2	ICC1_M	C03	NK T cell	CTCACACTCGGCGCTA-1_1	ICC2_PB	C06	NK cell
CCAATCCTCAGGTTCA-1_2	DCC_PB	C05	T cell	AGGGTGAGTCCGTTAA-1_2_1	GBC1_PB	C10	T cell	TCAGCTCAGCTCAACT-1_1	GBC2_LN	C02	T cell	CACTCCATCTGGCGAC-1_2	ICC1_M	C01	Myeloid cell	CTCAGAAAGAGATGAG-1_1	ICC2_PB	C05	T cell
CCAATCCTCAGTTGAC-1_2	DCC_PB	C08	Myeloid cell	AGGGTGAGTGGGTATG-1_2_1	GBC1_PB	C01	NK cell	TCAGCTCCACCAGGCT-1_1	GBC2_LN	C02	T cell	CAGAATCAGACTAAGT-1_2	ICC1_M	C06	T cell	CTCAGAAAGAGTAATC-1_1	ICC2_PB	C02	T cell
CCACCTAAGAGTAATC-1_2	DCC_PB	C03	NK T cell	AGGGTGATCGCTTAGA-1_2_1	GBC1_PB	C03	T cell	TCAGCTCCATTACCTT-1_1	GBC2_LN	C02	T cell	CAGAATCGTCACCTAA-1_2	ICC1_M	C02	T cell	CTCAGAAAGCGGCTTC-1_1	ICC2_PB	C04	T cell
CCACCTAAGTACGTAA-1_2	DCC_PB	C05	T cell	AGGGTGATCTTCCTTC-1_2_1	GBC1_PB	C10	T cell	TCAGCTCTCACGATGT-1_1	GBC2_LN	C09	B cell	CAGAATCTCAAACCGT-1_2	ICC1_M	C03	NK T cell	CTCAGAAAGTCGAGTG-1_1	ICC2_PB	C01	T cell
[truncated: 10,118 more rows]

## Sheet: ST.2
The number and average proportion of distinct immune cell populations in different tissues, related to Figure 1
[truncated: 51 more rows]

[truncated: 12 more sheets: ST.3, ST.4, ST.5, ST.6, ST.7, ST.8, ST.9, ST.10, ST.11, ST.12, ST.13, ST.14]
